# Supplementary material for: Neuronal Nsun2 deficiency produces tRNA epitranscriptomic alterations and proteomic shifts impacting synaptic signaling and behavior
Source: Nat Commun. 2021 Aug 13;12:4913. doi: 10.1038/s41467-021-24969-x (PMC8363735; doi:10.1038/s41467-021-24969-x)
Supplement: Supplementary file 4 — Source Data [file 41467_2021_24969_MOESM4_ESM.xlsx]

## Sheet: Fig. 1a
					Nsun2 western blot for Nsun2 KO vs. WT cortex
Sample # on blot	WT	Sample # on blot	KO		Films directly from scanner and adjusted to 8-bit color for quantification. Shown in Fig. 1a and Supplementary Fig. 1c
2	0.772727	5	0.516854		Size marker used was Chameleon® Duo Pre-stained Protein Ladder by LI-COR Biosciences- usually does not expose on film. Blots were aligned to membranes after exposure and marked for size.
3	0.666667	6	0.378917		First sample (WT) excluded due to lack of actin staining on blot (marked by *).
4	0.712251	7	0.596364
		8	0.327044			Film direct from scanner				Adjusted to 8-bit color for quantification on Image J
	excluded:
1	1.59817352*	see blot (first sample)
	Nsun2 mRNA qPCR (rel. to WT)
	WT		KO											Nsun2
	0.69592		0.272505
	0.695168		0.610178
	0.895455		0.234318
	1.34851		0.22221
	1.40006		0.249937
	0.995434		0.428372
	1.00905		0.257248
	0.939239		0.289334
	1.29601													Actin
														H3

## Sheet: Fig. 1b
Nsun2 mRNA qPCR (rel. to AAV-GFP)
AAV-GFP	AAV-NSUN2
0.413109	58.4856
1.05542	64.8123
1.24981	10.2203
1.21039	74.2988
1.12023	104.565
1.31217	20.8605
1.03144	56.12
	20.988

## Sheet: Fig. 1d
Cytosine methyation percentages per cytosine and fold changes for Nsun2- and Dnmt2- targets
		AAV	AAV-GFP	AAV-GFP	AAV-GFP	AAV-GFP	AAV-GFP		AAV-Nsun2	AAV Nsun2	AAV Nsun2	AAV Nsun2	AAV Nsun2		AAV-Nsun2	AAV Nsun2	AAV Nsun2	AAV Nsun2	AAV Nsun2	AAV-Nsun2	AAV Nsun2	AAV Nsun2	AAV Nsun2	AAV Nsun2		WT	WT	WT	WT		KO	KO	KO	KO		KO	KO	KO	KO	KO	KO	KO	KO
		Rep	1	2	3	4	5		1	2	3	4	5		1	2	3	4	5	1	2	3	4	5		1	2	3	4		1	2	3	4		1	2	3	4	1	2	3	4
																																								KO/WT	KO/WT	KO/WT	KO/WT
	Cytosine on tRNA	Cytosine in Ref sequence						GFP AVG							OE/GFP	OE/GFP	OE/GFP	OE/GFP	OE/GFP	OE/GFP	OE/GFP	OE/GFP	OE/GFP	OE/GFP						WT avg						KO/WT	KO/WT	KO/WT	KO/WT	logFC	logFC	logFC	logFC
	total read aligned		42884	44097	32724	34192	36227		42653	43761	32691	35399	31344							LogFC	LogFC	LogFC	LogFC	LogFC	total reads aligned	42995	34343	37052	43709		43830	42865	33282	34568
GlyGCC	26	1	0.00692566	0.00523845	0.00235301	0.00210576	0.00187705	0.00369999	0.00689283	0.00459313	0.00208008	0.0022882	0.00223328		1.86293	1.24139	0.562187	0.618435	0.603592	0.270198	0.0939087	-0.250119	-0.208706	-0.219257		0.00546575	0.00232944	0.00180827	0.00674918	0.00408816	0.00558978	0.005459	0.00204315	0.00173571		1.36731	1.33532	0.499772	0.42457	0.135867	0.125585	-0.301229	-0.372051
	28	3	0.00457047	0.0041953	0.00284195	0.00295391	0.00259475	0.00343127	0.00543924	0.00514156	0.00275305	0.00293794	0.00366896		1.5852	1.49844	0.802341	0.856223	1.06927	0.200083	0.17564	-0.0956412	-0.0674132	0.0290879		0.00481451	0.00276621	0.00213214	0.00455284	0.00356643	0.00378736	0.00508573	0.00264407	0.00242999		1.06195	1.426	0.741379	0.681353	0.0261035	0.154121	-0.12996	-0.166628
	30	5	0.00403414	0.00408191	0.00369759	0.00429925	0.00400254	0.00402309	0.00499379	0.00399899	0.00345661	0.00350292	0.00401991		1.24128	0.994012	0.859193	0.870706	0.99921	0.0938707	-0.00260854	-0.0659091	-0.0601287	-0.000343228		0.00511687	0.00331945	0.00304977	0.00420966	0.00392394	0.00431211	0.00438586	0.00375578	0.00358713		1.09893	1.11772	0.957146	0.914166	0.0409681	0.0483328	-0.0190216	-0.0389748
	31	6	0.00366104	0.00322017	0.00244469	0.00286617	0.00234632	0.00290768	0.00424355	0.00331345	0.00192714	0.00200571	0.00290327		1.45943	1.13955	0.662775	0.689797	0.998483	0.164183	0.0567346	-0.178634	-0.161279	-0.000659203		0.00351204	0.00180532	0.00159236	0.00354618	0.00261397	0.00353639	0.00356935	0.00168259	0.00167785		1.35288	1.36549	0.643691	0.641878	0.131259	0.135288	-0.191322	-0.192547
	34	9	0.00466374	0.00417262	0.00357536	0.00330487	0.00314682	0.00377268	0.00511101	0.00422751	0.00287541	0.00350292	0.00389229		1.35474	1.12056	0.762166	0.928497	1.0317	0.131857	0.0494342	-0.117951	-0.0322196	0.0135552		0.00509362	0.00381446	0.00242902	0.00494177	0.00406972	0.00438056	0.00466581	0.0027943	0.00306642		1.07638	1.14647	0.686609	0.753472	0.0319655	0.059363	-0.163291	-0.122933
	35	10	0.00198209	0.00215434	0.000977876	0.00105288	0.00132498	0.00149843	0.0016646	0.00139394	0.000887094	0.00141247	0.00121235		1.11089	0.930262	0.592015	0.942631	0.809081	0.0456714	-0.0313947	-0.227668	-0.0256583	-0.0920081		0.00213978	0.0011356	0.00132247	0.00176165	0.00158988	0.00205339	0.00247288	0.00114176	0.00162		1.29154	1.55539	0.718143	1.01894	0.111108	0.19184	-0.143789	0.00815059
	37	12	0.851077	0.86117	0.867528	0.870116	0.861402	0.862258	0.865409	0.872768	0.872713	0.869704	0.875351		1.00365	1.01219	1.01212	1.00864	1.01518	0.00158415	0.00526135	0.00523387	0.00373408	0.00654473		0.856009	0.869207	0.849752	0.858575	0.858386	0.849727	0.843812	0.832011	0.842398		0.989913	0.983022	0.969274	0.981374	-0.00440294	-0.00743679	-0.0135532	-0.00816535
	39	14	0.217843	0.224006	0.196584	0.19874	0.210443	0.209523	0.291188	0.299376	0.308158	0.230317	0.249043		1.38977	1.42885	1.47076	1.09924	1.18862	0.142941	0.154985	0.167542	0.0410944	0.0750421		0.223631	0.184987	0.197803	0.228534	0.208739	0.0883185	0.0831914	0.0883961	0.0862648		0.423106	0.398543	0.423478	0.413267	-0.373551	-0.399524	-0.37317	-0.38377
	46	21	0.944501	0.945378	0.930601	0.926006	0.949071	0.939112	0.93952	0.951242	0.955829	0.947841	0.951442		1.00043	1.01292	1.0178	1.0093	1.01313	0.000188668	0.00557395	0.00766289	0.00401819	0.00566511		0.942816	0.932912	0.941892	0.938623	0.939061	0.449532	0.443229	0.473619	0.472344		0.478704	0.471992	0.504354	0.502997	-0.319933	-0.326066	-0.297264	-0.298435
	47	22	0.96213	0.961585	0.935124	0.93519	0.961714	0.951148	0.951492	0.965357	0.965465	0.961072	0.962194		1.00036	1.01494	1.01505	1.01043	1.01161	0.000156956	0.00643977	0.006488	0.00450777	0.00501421		0.959158	0.939784	0.952661	0.959185	0.952697	0.443304	0.427832	0.46776	0.468468		0.465314	0.449074	0.490985	0.491728	-0.332253	-0.347682	-0.308931	-0.308275
	48	23	0.93676	0.938182	0.895367	0.891173	0.929969	0.91829	0.938222	0.944745	0.929277	0.933501	0.935043		1.02171	1.02881	1.01196	1.01656	1.01824	0.00932581	0.0123348	0.00516528	0.00713477	0.00785178		0.938272	0.907521	0.917857	0.932165	0.923954	0.429728	0.41717	0.43534	0.440697		0.465097	0.451505	0.471171	0.476968	-0.332456	-0.345337	-0.326821	-0.321511
	total read aligned		39223	39590	35901	38605	37820		40214	39872	36986	37462	37349												total reads aligned	41600	41059	40554	39392		34413	34507	36161	39202
AspGTC	26	1	0.00466563	0.00376358	0.00323111	0.00326383	0.00285563	0.00355595	0.00487392	0.00481541	0.00251446	0.00397736	0.0040965		1.37064	1.35418	0.707114	1.11851	1.15201	0.136923	0.131677	-0.150511	0.0486391	0.0614563		0.00430288	0.0028252	0.0023179	0.00446791	0.00347847	0.00395199	0.00481062	0.00247695	0.00280598		1.13613	1.38297	0.712081	0.80667	0.0554276	0.140812	-0.147471	-0.0933043
	27	2	0.00464013	0.00414246	0.00222835	0.00251263	0.00216816	0.00313835	0.00415278	0.00416332	0.00246039	0.00317655	0.00299874		1.32324	1.3266	0.783976	1.01217	0.955516	0.121638	0.122739	-0.105697	0.00525496	-0.019762		0.00427885	0.00168051	0.00184939	0.0043156	0.00303108	0.00441694	0.00446286	0.00183856	0.00186215		1.45721	1.47236	0.60657	0.614351	0.163523	0.168015	-0.217119	-0.211583
	28	3	0.00346735	0.00472342	0.002869	0.00266805	0.00237969	0.0032215	0.00469986	0.00481541	0.00221706	0.00301639	0.00286487		1.4589	1.49477	0.688205	0.93633	0.889296	0.164026	0.174575	-0.162282	-0.0285709	-0.0509536		0.00435096	0.00226503	0.00155348	0.00398558	0.00303876	0.00427164	0.00489756	0.00217053	0.00232131		1.40572	1.61169	0.714279	0.763899	0.147898	0.207282	-0.146132	-0.116964
	29	4	0.00387528	0.00356151	0.00362107	0.00259034	0.00269699	0.00326904	0.00465012	0.0039376	0.0023252	0.00301639	0.00361455		1.42248	1.20451	0.711281	0.922716	1.10569	0.153045	0.080812	-0.147958	-0.0349321	0.0436352		0.00394231	0.00243552	0.00207131	0.00396019	0.00310233	0.00418447	0.00370939	0.0022982	0.0031376		1.34881	1.19568	0.740799	1.01137	0.129951	0.0776143	-0.1303	0.00490838
	31	6	0.00443617	0.00353625	0.00484666	0.00468851	0.00483871	0.00446926	0.00392898	0.00376204	0.00600227	0.00485826	0.00610458		0.879112	0.841759	1.34301	1.08704	1.3659	-0.0559559	-0.0748124	0.12808	0.0362448	0.13542		0.00461538	0.00379941	0.00303299	0.00426483	0.00392815	0.00348705	0.00417307	0.00434105	0.00374981		0.887708	1.06235	1.10511	0.954598	-0.0517297	0.0262668	0.0434067	-0.0201793
	32	7	0.00308492	0.00320788	0.00253475	0.00246082	0.00232681	0.00272304	0.00328244	0.00305979	0.00154112	0.00234905	0.00230261		1.20543	1.12367	0.565958	0.862657	0.845602	0.0811431	0.0506382	-0.247216	-0.0641619	-0.0728341		0.00338942	0.00155873	0.00145485	0.00309708	0.00237502	0.00308023	0.00353551	0.00201731	0.00140299		1.29693	1.48862	0.849388	0.590727	0.112916	0.172785	-0.070894	-0.228613
	36	11	0.00734357	0.0069462	0.00298042	0.00349696	0.00227393	0.00460821	0.00676381	0.00735054	0.00348781	0.00216219	0.00315939		1.46777	1.5951	0.756867	0.469204	0.685599	0.166659	0.202787	-0.12098	-0.328639	-0.16393		0.00685195	0.00216925	0.002022	0.00710804	0.00453781	0.00758677	0.00681159	0.0025791	0.00242335		1.6719	1.50108	0.568357	0.534034	0.223211	0.176403	-0.245379	-0.272431
	38	13	0.886495	0.886595	0.881798	0.906541	0.899075	0.892101	0.888275	0.8984	0.904341	0.897728	0.905182		0.995712	1.00706	1.01372	1.00631	1.01466	-0.00186631	0.00305588	0.00591818	0.00273121	0.00632195		0.890393	0.903689	0.900349	0.895537	0.897492	0.909974	0.902831	0.914537	0.912401		1.01391	1.00595	1.01899	1.01661	0.00599826	0.00257596	0.0081708	0.00715525
	40	15	0.00313592	0.00319173	0.00359321	0.00316021	0.00304072	0.00322436	0.00290943	0.00358648	0.00324447	0.00328333	0.00329326		0.90233	1.11231	1.00624	1.01829	1.02137	-0.0446348	0.0462247	0.00270054	0.00787081	0.00918279		0.00308419	0.00265472	0.00249051	0.00340785	0.00290931	0.00314594	0.00370939	0.00280892	0.00290713		1.08133	1.27501	0.965491	0.999248	0.0339592	0.105512	-0.0152518	-0.000326836
	47	22	0.882475	0.864814	0.871504	0.869628	0.875727	0.87283	0.901005	0.904745	0.898935	0.872965	0.863209		1.03228	1.03657	1.02991	1.00015	0.988978	0.0137975	0.0155968	0.0127987	6.71546e-05	-0.00481343		0.866106	0.861085	0.849583	0.878529	0.863826	0.375788	0.403367	0.374735	0.380465		0.435028	0.466955	0.433809	0.440442	-0.361483	-0.330725	-0.362702	-0.356111
	48	23	0.947837	0.941854	0.926019	0.928351	0.929164	0.934645	0.951708	0.95794	0.938463	0.926939	0.91218		1.01826	1.02492	1.00409	0.991755	0.975964	0.00785718	0.0106918	0.00177054	-0.00359541	-0.0105663		0.943726	0.926593	0.915791	0.945903	0.933003	0.407143	0.435651	0.394832	0.405183		0.436379	0.466934	0.423183	0.434279	-0.360137	-0.330745	-0.373471	-0.362232
	total read aligned				18009	17860	16539				17658	17910	17804												total reads aligned	18700	17618	18190	18005		17973	21358	21637	21518
GluCTC		3			0.00422011	0.0037514	0.00368825	0.00388659			0.00396421	0.00536013	0.00398787				1.01997	1.37914	1.02606			0.00858803	0.139607	0.0111723		0.00508021	0.00346237	0.00302364	0.00299917	0.00364135	0.00361654	0.0033711	0.00365115	0.00297425		0.993186	0.925784	1.00269	0.816801	-0.00296929	-0.0334902	0.00116797	-0.087884
		6			0.00355378	0.00386338	0.00320455	0.00354057			0.00351116	0.00552764	0.00308919				0.991693	1.56123	0.872513			-0.00362291	0.193467	-0.059228		0.00561497	0.00340561	0.00450797	0.00355457	0.00427078	0.00395037	0.00402659	0.0048528	0.0030672		0.924976	0.942824	1.13628	0.718182	-0.0338694	-0.0255694	0.055485	-0.143765
		8			0.00660781	0.006271	0.00634863	0.00640914			0.00532337	0.00737018	0.00550438				0.830589	1.14995	0.858832			-0.0806137	0.0606783	-0.0660916		0.00839572	0.00544897	0.00610225	0.00505415	0.00625028	0.00678796	0.00735088	0.00799556	0.00669207		1.08603	1.17609	1.27923	1.07068	0.0358401	0.0704399	0.10695	0.0296615
		10			0.00344272	0.0037514	0.00356733	0.00358715			0.00339789	0.0038526	0.0042687				0.947241	1.074	1.19			-0.0235397	0.031004	0.0755465		0.00395722	0.00351913	0.00368334	0.00272147	0.00347029	0.00400601	0.00365203	0.00346628	0.00311367		1.15437	1.05237	0.998846	0.897237	0.0623463	0.0221684	-0.000501431	-0.0470927
		12			0.0022237	0.00201568	0.00211621	0.00211853			0.00260741	0.00251256	0.00196684				1.23077	1.18599	0.9284			0.0901752	0.0740821	-0.0322647		0.00299465	0.00306505	0.00203408	0.00188836	0.00249554	0.00144661	0.00215376	0.00180247	0.0020448		0.579681	0.863045	0.722277	0.819383	-0.236811	-0.0639668	-0.141296	-0.0865133
		14			0.00455328	0.00403135	0.00495798	0.0045142			0.0041341	0.00575098	0.0035947				0.915799	1.27397	0.796308			-0.0381998	0.10516	-0.0989188		0.00588991	0.00522668	0.00428807	0.00460983	0.00500362	0.00400601	0.00585261	0.00388224	0.00372093		0.800622	1.16967	0.775886	0.743647	-0.0965727	0.0680649	-0.110202	-0.128633
		15			0.00394532	0.00515869	0.00405373	0.00438591			0.00470388	0.00508096	0.00528535				1.0725	1.15847	1.20508			0.0303966	0.063886	0.0810141		0.00647613	0.00493981	0.00368334	0.0038344	0.00473342	0.00461804	0.00468472	0.00481147	0.00585938		0.975624	0.989711	1.01649	1.23787	-0.0107176	-0.00449164	0.00710297	0.0926762
		17			0.00461804	0.00543844	0.00466073	0.00490574			0.00407747	0.00524846	0.00404631				0.831164	1.06986	0.824811			-0.0803133	0.029328	-0.0836454		0.00712373	0.00312749	0.00352307	0.00489269	0.00466674	0.00523007	0.00491619	0.00536119	0.00512319		1.12071	1.05345	1.14881	1.09781	0.0494933	0.0226148	0.060247	0.0405265
		18			0.00433647	0.0043673	0.00508475	0.00459617			0.005497	0.00508692	0.00376658				1.19599	1.10677	0.819505			0.0777293	0.0440592	-0.0864485		0.00690504	0.00510841	0.00511664	0.00416736	0.00532436	0.00506738	0.00388868	0.00518255	0.00446138		0.951734	0.730356	0.973364	0.837918	-0.0214842	-0.136465	-0.0117245	-0.0767983
		20			0.003998	0.00414334	0.00296269	0.00370134			0.00345452	0.00496929	0.00398787				0.933316	1.34256	1.07741			-0.0299711	0.127935	0.0323813		0.00470588	0.00442729	0.00406817	0.00388781	0.00427229	0.00300451	0.00393295	0.00429819	0.00316014		0.703255	0.920573	1.00606	0.739684	-0.152887	-0.0359418	0.00262541	-0.130953
		23			0.137376	0.128705	0.133019	0.133033			0.249915	0.163057	0.138077				1.87859	1.22569	1.03792			0.273832	0.088379	0.0161618		0.147809	0.122261	0.124301	0.142626	0.134249	0.0528571	0.0616631	0.0564311	0.0523283		0.393724	0.459318	0.420346	0.389785	-0.404809	-0.337886	-0.376393	-0.409175
		24			0.93792	0.930887	0.92956	0.932789			0.944105	0.935511	0.929693				1.01213	1.00292	0.996681			0.00523659	0.0012653	-0.00144388		0.918931	0.924211	0.896317	0.924481	0.915985	0.492016	0.499064	0.494847	0.504415		0.537144	0.544838	0.540235	0.550681	-0.269909	-0.263732	-0.267417	-0.2591
		25			0.919984	0.914166	0.909426	0.914525			0.927285	0.929816	0.915409				1.01395	1.01672	1.00097			0.00601747	0.00720109	0.000419575		0.903048	0.903735	0.893359	0.908414	0.902139	0.47015	0.483285	0.473263	0.483037		0.52115	0.53571	0.524601	0.535436	-0.283037	-0.27107	-0.280171	-0.271293

## Sheet: Fig. 2a
tRNA sequencing dmHydrotRNAseq KO vs. WT cortex
tRNA Isodecoder	log2FC	Fold change	p value	adj. p value			Individual fold change (only adj. p<0.05 vs. WT)
tRNA-Gly-GCC-1-1	-1.04987	0.483011	1.06608e-07	1.95093e-05			tRNA isodecoder	Rep 1	Rep 2	Rep 3
tRNA-Gly-CCC-4-1	-1.03768	0.48711	6.49054e-07	4.42021e-05			Ala-AGC-2-1	0.536335	0.534725	0.632688
tRNA-Leu-TAA-1-1	-1.10543	0.464765	7.24624e-07	4.42021e-05			Ala-TGC-1-1	0.44297	0.607366	0.643548
tRNA-Gly-GCC-2-1	-0.985674	0.50499	6.91831e-06	0.000234779			Gly-CCC-3-1	0.464218	0.607413	0.510892
tRNA-Gly-GCC-3-1	-0.983832	0.505635	6.34879e-06	0.000234779			Gly-CCC-4-1	0.333702	0.458647	0.582439
tRNA-Gly-GCC-4-1	-0.97956	0.507134	7.69766e-06	0.000234779			Gly-GCC-1-1	0.379992	0.442677	0.52601
tRNA-Gly-TCC-1-1	-0.967656	0.511336	1.53648e-05	0.000401679			Gly-GCC-2-1	0.423807	0.488367	0.47865
tRNA-Asn-GTT-3-1	0.818586	1.76368	0.000584717	0.0133754			Gly-GCC-3-1	0.424205	0.487516	0.481526
tRNA-Gly-CCC-3-1	-0.786623	0.579699	0.0019491	0.0396317			Gly-GCC-4-1	0.425931	0.490423	0.480226
tRNA-Ala-TGC-1-1	-0.717311	0.60823	0.00219378	0.0401461			Gly-TCC-1-1	0.388901	0.537522	0.485101
tRNA-Ala-AGC-2-1	-0.699738	0.615684	0.00307971	0.0469656			Asn-GTT-3-1	1.32905	1.94481	1.54662
tRNA-Met-CAT-1-1	0.546416	1.46045	0.0029998	0.0469656			Met-CAT-1-1	1.10033	1.34196	1.67546
tRNA-Glu-CTC-2-1	-0.536951	0.689226	0.0046666	0.0630777
tRNA-Val-CAC-3-1	-0.528324	0.69336	0.00482562	0.0630777
tRNA-Thr-CGT-2-1	0.54518	1.4592	0.0065254	0.0796099
tRNA-Asp-GTC-3-1	-0.784863	0.580407	0.0108102	0.123642
tRNA-Val-AAC-3-1	-0.476177	0.71888	0.012163	0.130931
tRNA-Gln-CTG-5-1	0.593966	1.50939	0.0152464	0.155005
tRNA-Gly-CCC-2-1	-0.622003	0.649768	0.0177497	0.16241
tRNA-Tyr-GTA-6-1	0.541491	1.45548	0.0188021	0.163847
tRNA-Gln-CTG-4-1	0.564408	1.47878	0.0200796	0.166451
tRNA-Val-AAC-2-1	-0.446827	0.733655	0.02092	0.166451
tRNA-Leu-TAG-1-1	-0.421798	0.746494	0.0269362	0.205388
tRNA-Asn-GTT-1-1	0.396817	1.3166	0.0314548	0.225994
tRNA-iMet-CAT-2-1	-0.398772	0.758504	0.0321085	0.225994
tRNA-Ala-TGC-6-1	0.443048	1.35947	0.0406405	0.265615
tRNA-Pro-AGG-1-1	-0.466715	0.72361	0.0395936	0.265615
tRNA-Cys-GCA-3-1	0.433896	1.35088	0.0426496	0.269134
tRNA-Ala-CGC-5-1	-0.386072	0.76521	0.0548291	0.295109
tRNA-Cys-GCA-1-1	0.433262	1.35028	0.0522468	0.295109
tRNA-Pro-TGG-2-1	-0.417151	0.748902	0.0524864	0.295109
tRNA-Thr-AGT-2-1	0.415458	1.33372	0.0542437	0.295109
tRNA-Val-AAC-4-1	-0.465444	0.724248	0.051871	0.295109
tRNA-Pro-CGG-1-1	-0.415421	0.7498	0.0631139	0.329996
tRNA-Pro-TGG-1-1	-0.465367	0.724287	0.0756861	0.374339
tRNA-Cys-GCA-2-1	0.39469	1.31466	0.0830296	0.399853
tRNA-Asp-GTC-2-1	-0.432196	0.741133	0.0918827	0.400346
tRNA-Ile-TAT-2-1	0.347437	1.2723	0.0915886	0.400346
tRNA-Lys-TTT-2-1	0.359501	1.28298	0.0892261	0.400346
tRNA-Glu-TTC-3-1	-0.460802	0.726582	0.1025	0.436222
tRNA-Glu-CTC-1-1	-0.312349	0.805329	0.106568	0.443225
tRNA-Gln-CTG-3-1	0.360868	1.2842	0.124655	0.49591
tRNA-Thr-AGT-5-1	0.326663	1.25411	0.128559	0.500558
tRNA-Leu-AAG-2-1	-0.328661	0.796275	0.13177	0.502373
tRNA-Thr-CGT-3-1	-0.329342	0.7959	0.14229	0.53141
tRNA-Ala-AGC-6-1	0.338014	1.26402	0.145954	0.534183
tRNA-Arg-TCT-5-1	0.458641	1.37425	0.148871	0.534183
tRNA-Ala-AGC-7-1	0.339173	1.26503	0.164353	0.537082
tRNA-Gln-CTG-2-1	0.313694	1.24289	0.162051	0.537082
tRNA-Leu-CAA-4-1	-0.269833	0.829416	0.155843	0.537082
tRNA-Ser-CGA-1-1	-0.314128	0.804337	0.160723	0.537082
tRNA-Tyr-GTA-1-1	-0.24926	0.841328	0.157919	0.537082
tRNA-Arg-ACG-1-1	-0.237799	0.848038	0.189938	0.609598
tRNA-Arg-TCG-2-1	0.274749	1.20978	0.195608	0.609598
tRNA-Asp-GTC-1-1	-0.367094	0.775343	0.213193	0.609598
tRNA-Cys-GCA-7-1	0.279188	1.21351	0.21268	0.609598
tRNA-Leu-AAG-1-1	-0.277751	0.824876	0.204156	0.609598
tRNA-Thr-AGT-4-1	0.284536	1.21802	0.200399	0.609598
tRNA-Pro-TGG-4-1	-0.402501	0.756545	0.221954	0.624885
tRNA-Thr-AGT-1-1	0.269028	1.205	0.226725	0.628647
tRNA-Lys-TTT-3-1	0.330526	1.25747	0.232121	0.634001
tRNA-Trp-CCA-6-1	-0.222035	0.857355	0.243617	0.655617
tRNA-Gly-CCC-1-1	-0.268524	0.830168	0.262037	0.66601
tRNA-His-GTG-1-1	-0.21237	0.863118	0.255307	0.66601
tRNA-Leu-CAG-2-1	-0.202077	0.869298	0.260429	0.66601
tRNA-Met-CAT-6-1	0.324404	1.25215	0.252549	0.66601
tRNA-Gln-CTG-1-1	0.260444	1.19785	0.291017	0.691638
tRNA-Leu-AAG-3-1	-0.221158	0.857876	0.289143	0.691638
tRNA-Leu-CAG-1-1	-0.20633	0.866739	0.285922	0.691638
tRNA-Thr-AGT-3-1	0.245606	1.18559	0.284211	0.691638
tRNA-Thr-TGT-1-1	0.223887	1.16788	0.287746	0.691638
tRNA-Arg-TCT-2-1	0.29373	1.22581	0.304691	0.705804
tRNA-Trp-CCA-1-1	-0.202855	0.86883	0.310977	0.71136
tRNA-Tyr-GTA-2-1	-0.186919	0.87848	0.319985	0.722929
tRNA-Ala-TGC-8-1	0.258746	1.19644	0.332054	0.739623
tRNA-Ser-GCT-2-1	0.180916	1.1336	0.335457	0.739623
tRNA-Leu-TAG-2-1	-0.202718	0.868912	0.340135	0.741008
tRNA-Ile-TAT-1-1	0.179199	1.13226	0.346883	0.746818
tRNA-Phe-GAA-1-1	0.164433	1.12073	0.362537	0.762577
tRNA-Ser-CGA-2-1	-0.188995	0.877216	0.361365	0.762577
tRNA-Arg-TCG-4-1	0.172515	1.12702	0.374615	0.765793
tRNA-iMet-CAT-1-1	-0.156824	0.896997	0.380848	0.765793
tRNA-Thr-CGT-4-1	0.197632	1.14681	0.377523	0.765793
tRNA-Arg-TCT-1-1	-0.188868	0.877294	0.398998	0.785125
tRNA-Ala-AGC-4-1	0.142745	1.104	0.466916	0.798557
tRNA-Ala-AGC-8-1	0.219388	1.16424	0.445944	0.798557
tRNA-Arg-CCG-1-1	0.155004	1.11342	0.45022	0.798557
tRNA-Arg-CCT-4-1	0.139224	1.10131	0.455229	0.798557
tRNA-Arg-TCG-1-1	0.12784	1.09266	0.463402	0.798557
tRNA-Gln-TTG-1-1	0.186526	1.13802	0.424091	0.798557
tRNA-Gln-TTG-2-1	0.177135	1.13064	0.465272	0.798557
tRNA-Gln-TTG-3-1	0.175383	1.12926	0.451282	0.798557
tRNA-Leu-CAA-1-1	-0.166275	0.891141	0.464548	0.798557
tRNA-Leu-TAA-2-1	0.150628	1.11005	0.461657	0.798557
tRNA-Thr-CGT-1-1	0.186678	1.13814	0.455232	0.798557
tRNA-Tyr-GTA-3-1	-0.153618	0.898993	0.426558	0.798557
tRNA-Asn-GTT-2-1	0.157889	1.11565	0.471876	0.799568
tRNA-Ala-AGC-5-1	0.154599	1.11311	0.535384	0.817234
tRNA-Ala-TGC-7-1	0.160977	1.11804	0.528094	0.817234
tRNA-Arg-CCG-2-1	0.141205	1.10283	0.549118	0.817234
tRNA-Arg-CCT-3-1	0.113695	1.082	0.54525	0.817234
tRNA-His-GTG-3-1	-0.136214	0.909904	0.514429	0.817234
tRNA-Leu-CAA-3-1	-0.120212	0.920052	0.538537	0.817234
tRNA-Leu-TAG-3-1	-0.127119	0.915658	0.536126	0.817234
tRNA-Lys-CTT-6-1	0.122133	1.08834	0.527876	0.817234
tRNA-Met-CAT-5-1	0.192137	1.14246	0.527541	0.817234
tRNA-Ser-AGA-1-1	-0.119799	0.920316	0.540941	0.817234
tRNA-Ser-AGA-2-1	-0.127509	0.915411	0.543009	0.817234
tRNA-Ser-TGA-2-1	-0.119512	0.920499	0.539046	0.817234
tRNA-Trp-CCA-2-1	0.122736	1.0888	0.501742	0.817234
tRNA-Trp-CCA-4-1	-0.115791	0.922876	0.549288	0.817234
tRNA-Ala-AGC-3-1	0.111497	1.08035	0.600029	0.839323
tRNA-Ala-TGC-4-1	0.108159	1.07785	0.606714	0.839323
tRNA-Arg-CCT-1-1	0.103328	1.07425	0.581802	0.839323
tRNA-Arg-CCT-2-1	0.104023	1.07477	0.577177	0.839323
tRNA-Arg-TCG-3-1	0.0948934	1.06799	0.644391	0.839323
tRNA-Ile-AAT-1-1	-0.0983659	0.93409	0.632783	0.839323
tRNA-Ile-AAT-3-1	-0.105989	0.929168	0.606264	0.839323
tRNA-Leu-CAG-3-1	-0.123871	0.917722	0.568952	0.839323
tRNA-Lys-CTT-5-1	-0.135472	0.910372	0.623334	0.839323
tRNA-Lys-CTT-8-1	-0.150604	0.900873	0.646692	0.839323
tRNA-Lys-TTT-1-1	0.102063	1.07331	0.638637	0.839323
tRNA-Phe-GAA-2-1	0.156273	1.1144	0.588101	0.839323
tRNA-Thr-TGT-3-1	0.0859778	1.06141	0.635156	0.839323
tRNA-Trp-CCA-3-1	-0.100475	0.932726	0.638258	0.839323
tRNA-Val-TAC-1-1	-0.0859738	0.942148	0.628257	0.839323
tRNA-Val-CAC-4-1	-0.0842675	0.943263	0.66483	0.856789
tRNA-Ala-CGC-2-1	0.117187	1.08462	0.672978	0.861224
tRNA-Gly-ACC-1-1	-0.103307	0.930896	0.70452	0.88447
tRNA-Ser-GCT-1-1	-0.0853063	0.942584	0.705323	0.88447
tRNA-His-GTG-2-1	-0.0716103	0.951575	0.712279	0.886715
tRNA-Arg-ACG-3-1	-0.0609449	0.958636	0.74452	0.91441
tRNA-Ala-TGC-3-1	-0.0513863	0.965009	0.776188	0.922973
tRNA-Arg-ACG-2-1	-0.0469568	0.967976	0.803598	0.922973
tRNA-Arg-CCG-3-1	0.0425176	1.02991	0.842275	0.922973
tRNA-Arg-TCT-4-1	-0.0622585	0.957764	0.831176	0.922973
tRNA-Glu-TTC-1-1	-0.0440079	0.969957	0.832634	0.922973
tRNA-Leu-CAA-2-1	0.0692284	1.04916	0.770193	0.922973
tRNA-Lys-CTT-4-1	0.0651188	1.04617	0.795984	0.922973
tRNA-Met-CAT-3-1	0.04517	1.0318	0.797517	0.922973
tRNA-Ser-GCT-3-1	-0.0516067	0.964861	0.794591	0.922973
tRNA-Ser-GCT-5-1	-0.0660811	0.955229	0.817939	0.922973
tRNA-Ser-TGA-1-1	-0.0432094	0.970494	0.823301	0.922973
tRNA-Trp-CCA-5-1	0.0557487	1.0394	0.794824	0.922973
tRNA-Val-AAC-1-1	0.0528861	1.03734	0.819403	0.922973
tRNA-Val-CAC-2-1	0.0554255	1.03917	0.800127	0.922973
tRNA-Val-CAC-7-1	-0.0740655	0.949957	0.820659	0.922973
tRNA-Ala-CGC-1-1	0.031232	1.02188	0.865976	0.924035
tRNA-Glu-TTC-2-1	-0.0363477	0.97512	0.859507	0.924035
tRNA-iMet-CAT-3-1	-0.0386874	0.97354	0.868492	0.924035
tRNA-Met-CAT-2-1	0.0328735	1.02305	0.865546	0.924035
tRNA-SeC-TCA-1-1	-0.0467264	0.968131	0.859406	0.924035
tRNA-Ser-GCT-4-1	-0.0298755	0.979505	0.883512	0.934582
tRNA-Lys-CTT-2-1	0.025859	1.01809	0.903295	0.950018
tRNA-Ala-TGC-2-1	0.0202102	1.01411	0.912782	0.953677
tRNA-Val-AAC-5-1	0.0285738	1.02	0.917197	0.953677
tRNA-Tyr-GTA-4-1	0.0184292	1.01286	0.928526	0.957934
tRNA-Val-CAC-1-1	0.0235432	1.01645	0.931761	0.957934
tRNA-Met-CAT-4-1	-0.0117234	0.991907	0.961883	0.977915
tRNA-Phe-GAA-3-1	0.00797867	1.00555	0.976608	0.9874
tRNA-Lys-CTT-3-1	-0.00109705	0.99924	0.996075	0.996075
tRNA-Thr-TGT-2-1	-0.00234552	0.998376	0.991652	0.996075

## Sheet: Fig. 2b,c
LC-MS/MS for Nsun2 KO vs. WT cortex and glycine content per protein
Intensity_KO-C	Intensity_WT-F	Intensity_WT-A	Intensity_KO-B	Intensity_WT-C	Intensity_WT-D	Intensity_KO-E	Intensity_KO-D	Intensity_KO-A	Intensity_WT-B	Intensity_WT-E	N: -Log Student's T-test p-value KO_WT	N: Student's T-test q-value KO_WT	N: Student's T-test Difference KO_WT	N: Student's T-test Test statistic KO_WT	T: Protein IDs	T: Majority protein IDs	T: Protein names	T: Gene names	Entry	percent_Gly
4.6347	4.22588	4.23635	4.54976	4.27944	4.30073	4.55697	4.57199	4.58962	4.2358	4.17516	6.70105	0	0.338381	14.0485	Q8BGQ7	Q8BGQ7	Alanine--tRNA ligase, cytoplasmic	Aars	Q8BGQ7	8.05785
-0.264549	-0.65309	-0.708796	-0.308198	-0.671734	-0.593332	-0.341031	-0.217584	-0.312802	-0.657966	-0.758787	6.13816	0	0.385118	12.0802	P24638;B7ZCF5;B7ZCF4	P24638;B7ZCF5;B7ZCF4	Lysosomal acid phosphatase	Acp2	P24638	4.96454
3.06188	3.50131	3.5123	3.09703	3.52704	3.52146	3.038	3.16908	3.07862	3.46057	3.43867	7.11675	0	-0.404635	-15.6867	Q07076;A0A2C9F2D2;A0A286YCW4	Q07076;A0A2C9F2D2	Annexin A7	Anxa7	Q07076	12.527
-0.112148	-0.990066	-1.00925	0.0276041	-0.902609	-1.30056	-0.130174	-0.265983	-0.162366	-0.993518	-1.0747	6.18035	0	0.916505	12.2186	A0A1L1SRT0;F6TCF9;Q60739	A0A1L1SRT0;F6TCF9;Q60739	BAG family molecular chaperone regulator 1	Bag1	A0A1L1SRT0	4.78873
1.95681	1.12431	1.12204	1.84189	1.20329	1.28356	1.92169	1.81279	1.90513	1.16231	1.11364	7.8264	0	0.719467	18.9044	Q9ER72;A0A140LIB6	Q9ER72	Cysteine--tRNA ligase, cytoplasmic	Cars	Q9ER72	5.5355
-0.570488	-0.870751	-0.892033	-0.600377	-0.9266	-0.912544	-0.597516	-0.661679	-0.653497	-0.864684	-0.961891	6.2878	0	0.288039	12.5774	G5E8I8;A0A1D5RL92;Q8CGZ0	G5E8I8;A0A1D5RL92;Q8CGZ0	Calcium homeostasis endoplasmic reticulum protein	Cherp	G5E8I8	6.21707
1.77028	1.48876	1.47876	1.74869	1.48165	1.4768	1.70352	1.7232	1.72134	1.44124	1.47015	8.06067	0	0.260515	20.0981	Q9JMC3;D3Z1U5	Q9JMC3	DnaJ homolog subfamily A member 4	Dnaja4	Q9JMC3	9.06801
-0.847029	-1.1706	-1.14835	-0.941913	-1.16728	-1.19005	-0.780988	-0.849498	-0.85295	-1.15621	-1.13641	6.25438	0	0.307006	12.4648	O70152;A2BDX2;F8WII3	O70152;A2BDX2	Dolichol-phosphate mannosyltransferase subunit 1	Dpm1	O70152	9.23077
3.56334	4.02158	4.01908	3.533	3.99248	3.94588	3.37844	3.49446	3.60378	3.94189	3.91503	5.92842	0	-0.458052	-11.4128	Q3TMU8;A0A0R4J1N0;O35098;D3Z360	Q3TMU8;A0A0R4J1N0;O35098	Dihydropyrimidinase-related protein 4	Dpysl4	Q3TMU8	8.91608
-0.101387	-0.394677	-0.33403	-0.108151	-0.331116	-0.326553	-0.113496	-0.0989943	-0.0740976	-0.319156	-0.356743	7.51385	0	0.244487	17.417	Q99LC8;D3Z151;D3YZ05;A0A0G2JEF1	Q99LC8;D3Z151	Translation initiation factor eIF-2B subunit alpha	Eif2b1	Q99LC8	5.90164
-0.251152	-0.56021	-0.575739	-0.242089	-0.537115	-0.565092	-0.264806	-0.221625	-0.263118	-0.557347	-0.624514	8.27459	0	0.321445	21.2509	D3Z780;Q61749;A0A0J9YUY0;F7CPG6;A0A0J9YTQ7	D3Z780;Q61749;A0A0J9YUY0	Translation initiation factor eIF-2B subunit delta	Eif2b4	D3Z780	6.36042
1.8777	1.64114	1.66406	1.89014	1.63482	1.69299	1.90882	1.86294	1.87614	1.67135	1.68093	7.57793	0	0.218933	17.7126	P70372	P70372	ELAV-like protein 1	Elavl1	P70372	8.58896
-0.20302	-0.345849	-0.368795	-0.146411	-0.380806	-0.318882	-0.130109	-0.12803	-0.139119	-0.361806	-0.320477	6.03646	0	0.200098	11.7524	O08579;I7HJS1;Q3THM8;B7FAU5;D6RFS0	O08579;I7HJS1;Q3THM8;B7FAU5	Emerin	Emd	O08579	4.2471
3.98191	3.77844	3.7317	4.0025	3.788	3.74492	3.94573	3.93717	3.96333	3.7057	3.71917	6.15185	0	0.221473	12.1249	Q8CGC7;A0A0A6YWA4	Q8CGC7	Bifunctional glutamate/proline--tRNA ligase;Glutamate--tRNA ligase;Proline--tRNA ligase	Eprs	Q8CGC7	5.82011
2.74794	2.48963	2.47131	2.81978	2.48311	2.41835	2.76399	2.69774	2.74569	2.42589	2.49633	6.25737	0	0.290925	12.4748	E9PVA8	E9PVA8		Gcn1l1	E9PVA8	5.3538
6.12125	6.51398	6.51083	6.10432	6.5071	6.42905	6.15489	6.17033	6.17033	6.49864	6.52203	7.63933	0	-0.352713	-18.0003	P05201;F7ALS6	P05201	Aspartate aminotransferase, cytoplasmic	Got1	P05201	7.02179
-0.295778	-0.594604	-0.519802	-0.326268	-0.555893	-0.598183	-0.386502	-0.360013	-0.292665	-0.575187	-0.567942	5.884	0	0.236356	11.2757	Q99KK9;G5E823	Q99KK9;G5E823	Probable histidine--tRNA ligase, mitochondrial	Hars2	Q99KK9	7.32673
3.47238	3.04029	3.03717	3.52186	3.05635	3.0846	3.50008	3.45936	3.53369	3.03622	3.02598	9.38814	0	0.450703	28.3665	P49312;Q5EBP8;V9GXF8	P49312;Q5EBP8	Heterogeneous nuclear ribonucleoprotein A1;Heterogeneous nuclear ribonucleoprotein A1, N-terminally processed	Hnrnpa1	P49312	20.3125
5.56248	5.24062	5.28849	5.50152	5.25558	5.20661	5.50346	5.48689	5.49919	5.17371	5.20076	6.3168	0	0.283078	12.6759	P38647	P38647	Stress-70 protein, mitochondrial	Hspa9	P38647	8.3947
2.33732	1.99992	1.98471	2.30079	2.07289	2.04595	2.30138	2.27424	2.34883	1.98204	1.92896	6.08426	0	0.310097	11.9054	Q8BU30;E9Q866;F6Q6R1	Q8BU30	Isoleucine--tRNA ligase, cytoplasmic	Iars	Q8BU30	5.46751
-0.209557	0.132583	0.160404	-0.191316	0.175953	0.104805	-0.157321	-0.170039	-0.156486	0.0943651	0.121866	7.66497	0	-0.308606	-18.1217	G5E8T6;Q9EQJ9	G5E8T6;Q9EQJ9	Membrane-associated guanylate kinase, WW and PDZ domain-containing protein 3	Magi3	G5E8T6	9.21409
1.53817	1.29532	1.27741	1.54444	1.32917	1.34769	1.50127	1.50996	1.4793	1.27517	1.2967	6.2381	0	0.211053	12.4103	J3QNR6;K3W4S4;Q9ESN9;E9Q6B6;E9Q6E0;D3YWH6	J3QNR6;K3W4S4;Q9ESN9;E9Q6B6;E9Q6E0	C-Jun-amino-terminal kinase-interacting protein 3	Mapk8ip3	J3QNR6	7.10546
5.31477	5.74659	5.6702	5.28371	5.71971	5.65126	5.27341	5.25314	5.28154	5.55923	5.60942	5.99828	0	-0.378087	-11.6314	A0A0A0MQC7;A2A5Y6;P10637;B1AQW5;B1AQW6	A0A0A0MQC7;A2A5Y6;P10637	Microtubule-associated protein;Microtubule-associated protein tau	Mapt	A0A0A0MQC7	10.2319
0.278831	0.049346	0.092886	0.254941	0.0690346	0.0902729	0.247317	0.270604	0.229381	0.0850592	0.13596	5.82375	0	0.169122	11.0921	Q8C5H8;Z4YK42;A0A087WQI8	Q8C5H8;Z4YK42	NAD kinase 2, mitochondrial	Nadk2	Q8C5H8	8.18584
1.70882	2.11101	2.05551	1.67498	2.04861	2.00848	1.70553	1.6476	1.75257	1.99012	1.99143	6.32312	0	-0.336292	-12.6974	Q3TF41;Q8BSH9;P28656	Q3TF41;Q8BSH9;P28656	Nucleosome assembly protein 1-like 1	Nap1l1	Q3TF41	4.07609
1.79711	1.31362	1.27179	1.71812	1.35939	1.45921	1.88029	1.90946	1.79074	1.39312	1.36496	5.72628	0	0.458791	10.8006	Q9D6Z1;F7CHQ7;E0CXZ0;F7CHP9;F6USW7;F6U250;F6V095;A2APD7	Q9D6Z1;F7CHQ7	Nucleolar protein 56	Nop56	Q9D6Z1	4.82759
1.31513	0.695552	0.7836	1.28435	0.805975	0.682941	1.4185	1.40458	1.29353	0.867635	0.833742	6.51072	0	0.564978	13.3525	Q6DFW4;A0A0A0MQ76;A0A087WQ46;A0A087WSL8;A0A087WSU5;A0A087WNW0;A0A087WP00	Q6DFW4;A0A0A0MQ76;A0A087WQ46	Nucleolar protein 58	Nop58	Q6DFW4	4.66418
2.02934	2.54556	2.53686	2.17851	2.54042	2.3982	2.11077	2.10156	2.07834	2.45828	2.53239	5.96176	0	-0.402249	-11.5166	P24369	P24369	Peptidyl-prolyl cis-trans isomerase B	Ppib	P24369	11.5741
3.34761	3.90708	3.81188	3.32834	3.87498	3.9068	3.25607	3.28091	3.30605	3.73262	3.78031	6.92166	0	-0.531817	-14.897	Q9CR16;A0A0A6YW70	Q9CR16	Peptidyl-prolyl cis-trans isomerase D	Ppid	Q9CR16	8.91892
-1.2319	-0.712283	-0.779406	-1.22468	-0.758696	-0.902109	-1.18838	-1.22113	-1.12119	-0.794076	-0.697607	5.85778	0	-0.423426	-11.1955	Q9JJC6;A0A0G2JFP1;A0A0G2JES6;Q99LE1	Q9JJC6;A0A0G2JFP1;A0A0G2JES6	RILP-like protein 1	Rilpl1	Q9JJC6	4.18719
2.59197	2.27139	2.24341	2.56087	2.2651	2.30229	2.5957	2.60742	2.54888	2.28623	2.22778	8.00683	0	0.314935	19.8175	Q9R1T2	Q9R1T2	SUMO-activating enzyme subunit 1;SUMO-activating enzyme subunit 1, N-terminally processed	Sae1	Q9R1T2	8.85714
6.63735	6.31525	6.34686	6.62371	6.32101	6.29976	6.54294	6.55077	6.58235	6.28035	6.2128	5.72087	0	0.291418	10.7846	Q8VEM8;G5E902	Q8VEM8;G5E902	Phosphate carrier protein, mitochondrial	Slc25a3	Q8VEM8	7.56303
1.59808	0.857627	0.900335	1.51879	0.981403	0.9174	1.49339	1.62592	1.65984	1.07417	0.906176	6.74237	0	0.639686	14.2039	Q9Z127;Q8BGK6	Q9Z127	Large neutral amino acids transporter small subunit 1	Slc7a5	Q9Z127	7.61719
2.30509	2.0684	2.03864	2.30004	2.07682	2.1536	2.33925	2.33883	2.32033	2.11109	2.10223	6.0505	0	0.228908	11.7971	Q64511;F6XX57;F6U5K2	Q64511	DNA topoisomerase 2-beta	Top2b	Q64511	6.01737
2.23339	1.95789	1.97533	2.30141	1.92958	1.99178	2.26007	2.2915	2.32045	2.00295	1.9547	7.40432	0	0.312661	16.9226	Q8CH72;A2AGS1;A2AGS0	Q8CH72	E3 ubiquitin-protein ligase TRIM32	Trim32	Q8CH72	7.93893
3.10329	2.75747	2.74949	3.0495	2.79788	2.80866	3.08921	3.1128	3.08282	2.83151	2.76419	7.44177	0	0.302657	17.0901	Q9Z1F9;H3BLR3;H3BLM2;H3BJQ2;A2BH29	Q9Z1F9	SUMO-activating enzyme subunit 2	Uba2	Q9Z1F9	5.79937
3.66771	3.57696	3.58855	3.69061	3.58843	3.5894	3.69813	3.66573	3.67548	3.60048	3.58425	6.5829	0	0.0915216	13.6126	Q91ZJ5	Q91ZJ5	UTP--glucose-1-phosphate uridylyltransferase	Ugp2	Q91ZJ5	6.69291
3.26618	3.03446	3.02346	3.29366	3.06903	3.08678	3.3044	3.27024	3.29801	3.02123	3.06253	7.3983	0	0.236915	16.8958	Q9Z1Q9;G3UY93;G3UZ22;G3UYW2;G3UZX1	Q9Z1Q9;G3UY93	Valine--tRNA ligase	Vars	Q9Z1Q9	7.36342
-1.6085	-1.31849	-1.26038	-1.56108	-1.21579	-1.24647	-1.56905	-1.54647	-1.50737	-1.24489	-1.33969	5.79058	0	-0.287537	-10.9922	Q6PEV3;D3Z0K7	Q6PEV3;D3Z0K7	WAS/WASL-interacting protein family member 2	Wipf2	Q6PEV3	7.95455
6.24509	6.56268	6.55404	6.31296	6.61003	6.58422	6.26164	6.34863	6.26059	6.49088	6.49306	5.22578	5.6338e-05	-0.263371	-9.40539	P17751;H7BXC3	P17751;H7BXC3	Triosephosphate isomerase	Tpi1	P17751	11.0368
-2.67811	-2.16619	-2.26616	-2.62295	-2.20799	-2.32385	-2.62832	-2.73815	-2.62685	-2.32509	-2.36784	5.26221	5.71429e-05	-0.382691	-9.50151	D6RH37;P70268	D6RH37;P70268	Serine/threonine-protein kinase N1	Pkn1	D6RH37	7.53769
0.79804	0.435458	0.571323	0.78947	0.526117	0.495106	0.711841	0.746017	0.767402	0.551717	0.486628	5.29015	5.7971e-05	0.251496	9.57577	Q8BK08;E9Q933;Z4YN74	Q8BK08;E9Q933;Z4YN74	Transmembrane protein 11, mitochondrial	Tmem11	Q8BK08	6.31579
-0.295622	-0.60431	-0.58604	-0.361522	-0.590885	-0.65276	-0.333501	-0.344823	-0.384891	-0.548556	-0.5184	5.30944	5.88235e-05	0.23942	9.62733	A0A1D5RLW0;A0A1D5RLU2;Q91WE2;A0A1D5RM67;A0A1D5RLX7;A0A1D5RLF2;A0A1D5RLI3;A0A1D5RLY1	A0A1D5RLW0;A0A1D5RLU2;Q91WE2;A0A1D5RM67;A0A1D5RLX7	Protein FAM192A	Fam192a	A0A1D5RLW0	2.89017
-0.311888	0.225327	0.173262	-0.204993	0.24387	0.100353	-0.383405	-0.383655	-0.290059	0.058774	0.0623817	5.32055	5.97015e-05	-0.458795	-9.65714	Q6NSW3;E9PUC4;A0A0R4J1Y6	Q6NSW3;E9PUC4;A0A0R4J1Y6	A-kinase anchor protein SPHKAP	Sphkap	Q6NSW3	4.80142
1.17566	0.544477	0.641109	1.23949	0.68034	0.550653	1.28639	1.07304	1.11856	0.33735	0.456686	5.33709	6.06061e-05	0.643528	9.70166	E9QKC0;A0A0A6YW90	E9QKC0;A0A0A6YW90		Gria2	E9QKC0	7.92752
4.90513	5.39716	5.40258	4.88427	5.42407	5.32626	4.9203	4.86918	4.84824	5.16888	5.27007	5.35314	6.15385e-05	-0.446078	-9.745	Q9R111;D3YU09	Q9R111;D3YU09	Guanine deaminase	Gda	Q9R111	5.94714
2.22047	1.99676	2.07013	2.23063	2.07094	2.02286	2.22628	2.18121	2.24895	2.07989	2.04743	5.35459	6.25e-05	0.173509	9.74894	Q9CY27;Q52L67;G3UWE1;Q3TAN8;A0A1D5RLH3;A0A1D5RLB4	Q9CY27;Q52L67;G3UWE1	Very-long-chain enoyl-CoA reductase	Tecr	Q9CY27	4.54545
2.52752	2.23993	2.25073	2.45579	2.15636	2.23725	2.42884	2.52074	2.44158	2.20838	2.26375	5.35534	6.34921e-05	0.248828	9.75095	P40630;A0A0R4J1N9;D3Z0F3	P40630;A0A0R4J1N9;D3Z0F3	Transcription factor A, mitochondrial	Tfam	P40630	4.93827
2.34373	2.15939	2.13878	2.49502	2.18936	2.18406	2.40251	2.39039	2.38495	2.13388	2.14295	5.38093	6.45161e-05	0.245247	9.82045	Q8VEH5	Q8VEH5	EPM2A-interacting protein 1	Epm2aip1	Q8VEH5	5.11551
-0.686281	-1.01962	-0.978363	-0.667607	-0.849838	-0.930243	-0.684186	-0.672925	-0.650802	-0.995278	-1.01244	5.38706	6.55738e-05	0.291936	9.83718	D3Z2F5;Q6Q783	D3Z2F5;Q6Q783	Histone-lysine N-methyltransferase SUV420H2	Suv420h2	D3Z2F5	4.87805
3.07229	3.554	3.56719	3.19195	3.61656	3.50603	3.18622	3.12243	3.18242	3.40693	3.56872	5.40476	6.66667e-05	-0.385511	-9.88555	Q5SS83;Q60634	Q5SS83;Q60634	Flotillin-2	Flot2	Q5SS83	5.84112
3.78346	4.2448	4.2158	3.85643	4.20734	4.05139	3.80417	3.72589	3.84309	4.14405	4.1993	5.40743	6.77966e-05	-0.374502	-9.89287	Q9CQV8;A2A5N1	Q9CQV8;A2A5N1	14-3-3 protein beta/alpha;14-3-3 protein beta/alpha, N-terminally processed	Ywhab	Q9CQV8	4.06504
1.94711	2.39116	2.26973	2.03532	2.24739	2.31349	2.03957	1.99768	1.99465	2.24024	2.31626	5.41338	6.89655e-05	-0.293512	-9.9092	F6ZGR6;D3YZ21;A0A2R8VHF1;A0A2R8VKG2	F6ZGR6;D3YZ21;A0A2R8VHF1;A0A2R8VKG2		D430041D05Rik	F6ZGR6	5.69231
3.08607	3.7887	3.67023	3.27467	3.72802	3.73166	3.05727	3.11116	3.10801	3.55462	3.56712	5.42477	7.01754e-05	-0.545954	-9.9405	Q9DCT8;A0A0G2JF37	Q9DCT8;A0A0G2JF37	Cysteine-rich protein 2	Crip2	Q9DCT8	11.0577
1.16233	1.03147	0.963612	1.21518	0.94569	1.02643	1.18392	1.22283	1.18566	0.934543	0.997797	5.42568	7.14286e-05	0.210724	9.94302	G3UYD0;Q3UHU8;Q9ESZ8;G3UYJ6;G3UYD7;G3UZU4;G3UX27;G3UWV2	G3UYD0;Q3UHU8;Q9ESZ8	General transcription factor II-I	Gtf2i	G3UYD0	5.03834
2.11399	2.5886	2.65329	2.24756	2.71135	2.65236	2.18086	2.20633	2.19067	2.48376	2.55098	5.44164	7.27273e-05	-0.418842	-9.98702	O08917;G3UYU4;G3UZZ5;G3UWW8;G3XA73	O08917;G3UYU4	Flotillin-1	Flot1	O08917	4.90654
2.00404	2.54074	2.49668	2.04428	2.54608	2.51236	2.01068	2.01861	1.9198	2.32904	2.36384	5.44637	7.40741e-05	-0.465306	-10.0001	Q6NS52;Q3TSN3;A0A1Y7VLG5	Q6NS52	Diacylglycerol kinase beta	Dgkb	Q6NS52	7.4813
3.03161	3.39047	3.35497	3.13321	3.38182	3.32911	3.06558	3.03095	3.08372	3.26066	3.33801	5.47237	7.54717e-05	-0.273493	-10.0723	Q3UHD9	Q3UHD9	Arf-GAP with GTPase, ANK repeat and PH domain-containing protein 2	Agap2	Q3UHD9	9.94941
4.66753	5.13658	5.08676	4.79735	5.14025	5.07583	4.64651	4.62977	4.66638	4.98342	5.02459	5.49775	7.69231e-05	-0.393063	-10.1431	Q8C605;Q9WUA3;D3YUA3;F6YL81	Q8C605;Q9WUA3	ATP-dependent 6-phosphofructokinase;ATP-dependent 6-phosphofructokinase, platelet type	Pfkp	Q8C605	10.0765
0.931829	1.08068	1.0792	0.918462	1.109	1.04546	0.926862	0.927609	0.888814	1.04135	1.0418	5.54281	7.84314e-05	-0.147533	-10.27	Q9CQ10;A0A0N4SVS3;A0A0N4SUX9;A0A0N4SV76	Q9CQ10;A0A0N4SVS3;A0A0N4SUX9	Charged multivesicular body protein 3	Chmp3	Q9CQ10	4.46429
-1.01208	-1.38187	-1.29577	-1.03757	-1.35077	-1.32902	-1.14779	-1.04316	-1.04366	-1.36328	-1.42615	5.54845	8e-05	0.30096	10.2859	Q8BN51;Q9R088	Q8BN51;Q9R088	Thymidine kinase 2, mitochondrial	Tk2	Q8BN51	4.81481
4.92427	4.57374	4.65357	4.8662	4.60171	4.59286	4.81527	4.88297	4.83095	4.52311	4.53846	5.55956	8.16327e-05	0.283354	10.3174	Q9CQB4;Q9D855	Q9CQB4;Q9D855	Cytochrome b-c1 complex subunit 7	Uqcrb	Q9CQB4	3.6036
2.74727	3.0197	3.06442	2.68551	3.12291	3.12792	2.78691	2.794	2.80386	3.06507	3.01278	5.5624	8.33333e-05	-0.305288	-10.3255	Q5DTY9	Q5DTY9	BTB/POZ domain-containing protein KCTD16	Kctd16	Q5DTY9	5.38642
-0.430504	0.135964	0.217354	-0.450341	0.152081	0.31188	-0.487514	-0.205041	-0.367616	0.211656	0.355455	5.58015	8.51064e-05	-0.618935	-10.3761	Q9DCM2;A0A0N4SVE5	Q9DCM2;A0A0N4SVE5	Glutathione S-transferase kappa 1	Gstk1	Q9DCM2	6.19469
4.13276	3.81229	3.80363	4.06651	3.87445	3.84872	4.153	4.09613	4.02142	3.8007	3.85079	5.58648	8.69565e-05	0.262201	10.3942	A0A1B0GR11;Q93092	A0A1B0GR11;Q93092	Transaldolase	Taldo1	A0A1B0GR11	6.80628
-0.979708	-1.38033	-1.26224	-1.00489	-1.31627	-1.28452	-1.06911	-0.950166	-0.993449	-1.27173	-1.24762	5.60971	8.88889e-05	0.29432	10.4608	Q3U422	Q3U422		Ndufv3	Q3U422	5.98291
2.36068	2.62749	2.693	2.43651	2.68998	2.6221	2.39917	2.2751	2.36717	2.65668	2.66307	5.62435	9.09091e-05	-0.290992	-10.503	Q8VCT3;E9PYF1	Q8VCT3;E9PYF1	Aminopeptidase B	Rnpep	Q8VCT3	7.53846
2.54453	2.31355	2.33064	2.57846	2.34192	2.35897	2.5424	2.49672	2.53344	2.25379	2.28046	5.64229	9.30233e-05	0.225889	10.5548	O35465;F6WP10	O35465	Peptidyl-prolyl cis-trans isomerase FKBP8	Fkbp8	O35465	6.71642
4.3324	3.80129	3.7573	4.22114	3.8352	3.66344	4.19305	4.13228	4.20748	3.79175	3.66558	5.64845	9.52381e-05	0.464841	10.5727	Q91WQ3;A2A7S7;F6VXZ2	Q91WQ3;A2A7S7	Tyrosine--tRNA ligase, cytoplasmic;Tyrosine--tRNA ligase, cytoplasmic, N-terminally processed;Tyrosine--tRNA ligase	Yars	Q91WQ3	6.43939
3.40288	3.23663	3.20015	3.43554	3.22931	3.23755	3.39524	3.35026	3.39769	3.1714	3.19129	5.66288	9.7561e-05	0.185268	10.6146	Q91YQ5;A0A0N4SUJ8	Q91YQ5	Dolichyl-diphosphooligosaccharide--protein glycosyltransferase subunit 1	Rpn1	Q91YQ5	4.76974
2.24216	2.16821	2.13415	2.27372	2.14404	2.16745	2.27648	2.23387	2.26553	2.14376	2.13838	5.6752	0.0001	0.109023	10.6506	O88532;F6QJP7;F6V459;D3Z5G4	O88532	Zinc finger RNA-binding protein	Zfr	O88532	5.21415
-1.02407	-1.35112	-1.41792	-1.11719	-1.32025	-1.4892	-1.03257	-1.03039	-0.988393	-1.29175	-1.38843	5.07076	0.000148148	0.337923	9.00536	Z4YKK6;S4R188;A2ABQ5;S4R1I4;J3JS86;Q5PR68	Z4YKK6;S4R188;A2ABQ5;S4R1I4;J3JS86;Q5PR68	Centrosomal protein of 112 kDa	Cep112	Z4YKK6	1.31579
1.48973	1.31925	1.32585	1.5395	1.37063	1.33799	1.55388	1.55926	1.49118	1.30659	1.39403	5.09109	0.00015	0.184321	9.05701	Q91WG4	Q91WG4	Elongator complex protein 2	Elp2	Q91WG4	6.25752
0.497463	0.962211	0.967384	0.587367	0.967627	0.74107	0.509156	0.509913	0.479644	0.88642	0.928965	5.107	0.000151899	-0.392237	-9.09761	Q6PAV2;A0A1W2P735	Q6PAV2	Probable E3 ubiquitin-protein ligase HERC4	Herc4	Q6PAV2	8.04163
-2.26064	-1.96353	-1.84315	-2.24857	-1.78861	-1.97974	-2.1826	-2.30237	-2.28165	-1.94316	-1.90814	5.12522	0.000153846	-0.350779	-9.14427	P70677	P70677	Caspase-3;Caspase-3 subunit p17;Caspase-3 subunit p12	Casp3	P70677	6.13718
-0.022583	0.227067	0.299744	-0.165652	0.220882	0.193493	-0.0465746	-0.040576	-0.0238581	0.268113	0.340948	5.13001	0.000155844	-0.318223	-9.15658	A2AIH8;Q9D711	A2AIH8;Q9D711	Pirin	Pir	A2AIH8	10.2767
0.691349	0.418759	0.501591	0.709199	0.507832	0.525354	0.722497	0.748843	0.734822	0.566487	0.482738	5.1644	0.000157895	0.220882	9.24528	Q6NV83;A0A087WRG2;A0A087WR93	Q6NV83	U2 snRNP-associated SURP motif-containing protein	U2surp	Q6NV83	4.17881
-0.939474	-0.715129	-0.662561	-0.915473	-0.587776	-0.561192	-0.932479	-0.825706	-0.92806	-0.63849	-0.668837	4.85866	0.00016	-0.269241	-8.4807	Q8CIH9	Q8CIH9	Amidophosphoribosyltransferase	Ppat	Q8CIH9	7.93037
1.49584	0.349496	0.458614	1.21571	0.601461	0.846182	1.35975	1.45832	1.3297	0.526013	0.439789	5.1681	0.00016	0.83494	9.25486	Q99LS3;D3Z4T3;A0A0J9YVH9;D3Z666	Q99LS3;D3Z4T3;A0A0J9YVH9	Phosphoserine phosphatase	Psph	Q99LS3	8
2.76723	2.5329	2.48067	2.80156	2.59523	2.61815	2.75996	2.77312	2.76183	2.52402	2.47041	4.86521	0.000161616	0.235845	8.49652	Q68FL6;E9QB02;F6W0G8	Q68FL6;E9QB02	Methionine--tRNA ligase, cytoplasmic	Mars	Q68FL6	6.76275
0.959066	0.770816	0.716665	1.00451	0.755817	0.708353	0.937222	0.869336	0.946155	0.724446	0.735577	5.16969	0.000162162	0.207979	9.259	Q9JMG1	Q9JMG1	Endothelial differentiation-related factor 1	Edf1	Q9JMG1	8.10811
5.89819	5.66386	5.70196	5.87339	5.6188	5.58715	5.82453	5.8294	5.86047	5.60427	5.69205	4.87171	0.000163265	0.212512	8.51224	Q8BH59;V9GXX9	Q8BH59	Calcium-binding mitochondrial carrier protein Aralar1	Slc25a12	Q8BH59	8.4195
1.20821	1.09437	1.06913	1.20423	1.08154	1.07281	1.18576	1.18863	1.24094	1.12312	1.09435	5.17064	0.000164384	0.116332	9.26146	Q6P6P5;Q3V0N8;Q924N4;A2AGJ9	Q6P6P5;Q3V0N8;Q924N4;A2AGJ9	Solute carrier family 12 member 6	Slc12a6	Q6P6P5	6.78119
-0.344576	-0.808507	-0.759802	-0.349492	-0.708424	-0.618845	-0.408292	-0.369954	-0.373199	-0.757251	-0.916515	4.87872	0.000164948	0.392455	8.52923	A0A1Y7VMH7;A0A1Y7VME9;E9Q9B7;A0A1Y7VNF8	A0A1Y7VMH7;A0A1Y7VME9;E9Q9B7;A0A1Y7VNF8		Kidins220	A0A1Y7VMH7	6.51914
3.48454	3.64448	3.63451	3.51516	3.62769	3.62227	3.53649	3.55434	3.51343	3.67344	3.67279	4.87955	0.000166667	-0.12507	-8.53125	Q9D0E1;B8JK33;B8JK32;F6W322;F7C9U3	Q9D0E1;B8JK33;B8JK32	Heterogeneous nuclear ribonucleoprotein M	Hnrnpm	Q9D0E1	16.8724
-1.1859	-1.90747	-1.70592	-1.1975	-1.69518	-1.60409	-1.12798	-1.04071	-1.069	-1.58632	-1.61769	5.1764	0.000166667	0.561893	9.27641	A0A0R4J069;Q9JLI6;F7D651;F6ZFP8	A0A0R4J069;Q9JLI6	Selenocysteine lyase	Scly	A0A0R4J069	8.10185
1.18219	0.825555	0.946623	1.2065	0.846529	0.744436	1.11162	1.12348	1.15785	0.827426	0.910507	4.88421	0.000168421	0.306149	8.54255	P56213	P56213	FAD-linked sulfhydryl oxidase ALR	Gfer	P56213	6.56566
2.98734	3.29872	3.31653	3.00641	3.29838	3.22929	3.05975	3.11917	3.10251	3.29872	3.27806	4.88574	0.000170213	-0.231581	-8.54628	P70392;D3Z6K8;F7B9R2;A0A1L1SS23;D3Z685;F6TYF8	P70392;D3Z6K8	Ras-specific guanine nucleotide-releasing factor 2	Rasgrf2	P70392	3.78469
-1.74947	-1.30399	-1.34777	-1.65281	-1.33535	-1.49387	-1.76792	-1.73322	-1.68958	-1.3875	-1.45738	4.91315	0.000172043	-0.330955	-8.61307	O55131	O55131	Septin-7	2020-09-07	O55131	5.04587
0.705862	0.553805	0.488333	0.717856	0.441444	0.407906	0.721648	0.705464	0.743152	0.530301	0.525211	4.93071	0.000173913	0.22763	8.65607	F8WHY8;E9PX23;Q8K4B0	F8WHY8;E9PX23;Q8K4B0	Metastasis-associated protein MTA1	Mta1	F8WHY8	4.72779
0.633598	0.904435	0.940083	0.568843	1.02897	0.980396	0.482196	0.545817	0.516294	0.95144	0.785601	4.94723	0.000175824	-0.382472	-8.6967	Q9D832	Q9D832	DnaJ homolog subfamily B member 4	Dnajb4	Q9D832	10.3858
-2.27406	-1.84514	-1.85666	-2.40421	-1.7728	-1.98849	-2.44828	-2.46314	-2.4165	-2.02601	-2.00312	4.95096	0.000177778	-0.485869	-8.7059	Q0KL01	Q0KL01	UBX domain-containing protein 2B	Ubxn2b	Q0KL01	6.0423
-1.46772	-1.83798	-1.87631	-1.48927	-1.77359	-1.67828	-1.4054	-1.41687	-1.51798	-1.77863	-1.87685	4.95914	0.000179775	0.344159	8.72607	Q99LD9;D3Z487;D3Z7J6	Q99LD9;D3Z487;D3Z7J6	Translation initiation factor eIF-2B subunit beta	Eif2b2	Q99LD9	6.83761
-0.162273	0.0894003	0.108467	-0.107556	0.181547	0.104074	-0.155627	-0.134158	-0.157344	0.0481977	0.0197678	4.97893	0.000181818	-0.235301	-8.77508	Q6PDS3	Q6PDS3	Sterile alpha and TIR motif-containing protein 1	Sarm1	Q6PDS3	7.59669
0.169537	-0.151387	0.00931168	0.225545	-0.0372696	-0.0632057	0.133935	0.224315	0.191239	-0.0797529	-0.0534134	4.98722	0.000183908	0.251534	8.79565	Q3U213	Q3U213	Protein SERAC1	Serac1	Q3U213	4.58716
0.953358	1.12043	1.15213	0.984771	1.17366	1.21267	0.928142	0.929469	0.947658	1.08074	1.13743	4.99094	0.000186047	-0.197499	-8.80493	Q9DBL7;REV__J3QNE4;REV__F6QNN0	Q9DBL7	Bifunctional coenzyme A synthase;Phosphopantetheine adenylyltransferase;Dephospho-CoA kinase	Coasy	Q9DBL7	6.39432
3.06386	2.97692	2.94499	3.13657	2.94331	2.96025	3.10563	3.08001	3.12764	2.89003	2.93967	5.00398	0.000188235	0.160214	8.83741	Q9WUA2;A0A087WPV4;A0A087WS80;A0A087WQ15	Q9WUA2	Phenylalanine--tRNA ligase beta subunit	Farsb	Q9WUA2	5.7725
4.11381	3.88403	3.88553	4.05945	3.89101	3.93719	4.14813	4.16722	4.12817	3.96041	3.95225	5.02971	0.000190476	0.204954	8.90182	Q00PI9	Q00PI9	Heterogeneous nuclear ribonucleoprotein U-like protein 2	Hnrnpul2	Q00PI9	9.26174
4.59131	4.81601	4.89595	4.57525	4.8871	4.75332	4.55532	4.55633	4.58352	4.81143	4.76406	5.05156	0.000192771	-0.248968	-8.95681	G5E884;O88643;S4R2K7;A0A0U1RQ87	G5E884;O88643	Non-specific serine/threonine protein kinase;Serine/threonine-protein kinase PAK 1	Pak1	G5E884	4.96324
4.44791	4.74835	4.70003	4.5026	4.7413	4.67471	4.38191	4.42142	4.47561	4.65342	4.64231	5.05392	0.000195122	-0.247459	-8.96276	Q6NXK7;E9QN98;D3Z5I7	Q6NXK7;E9QN98;D3Z5I7	Inactive dipeptidyl peptidase 10	Dpp10	Q6NXK7	5.39523
0.637121	0.53707	0.567652	0.721513	0.555737	0.530153	0.6738	0.71878	0.694562	0.500958	0.559971	4.74023	0.000261682	0.147232	8.19858	Q91ZR1	Q91ZR1	Ras-related protein Rab-4B	Rab4b	Q91ZR1	7.98122
-0.3715	-0.769713	-0.657734	-0.378278	-0.681442	-0.764036	-0.414359	-0.55005	-0.429126	-0.771609	-0.730812	4.75075	0.000264151	0.300562	8.22334	P97770;D3YYB2	P97770;D3YYB2	THUMP domain-containing protein 3	Thumpd3	P97770	6.73267
0.764633	1.38128	1.23191	0.865949	1.21413	1.14812	0.836221	0.710235	0.878909	1.12509	1.24645	4.76468	0.000266667	-0.413309	-8.2562	O70433	O70433	Four and a half LIM domains protein 2	Fhl2	O70433	6.45161
1.67088	2.12851	2.06313	1.69007	2.07467	1.94687	1.78067	1.76847	1.81387	2.03294	2.09094	4.79086	0.000269231	-0.311383	-8.31826	Q3TYA4;Q8R3T5;B8JJ84;D6RJ81	Q3TYA4;Q8R3T5	Syntaxin-binding protein 6	Stxbp6	Q3TYA4	4.7619
-0.059454	-0.335612	-0.228523	0.0642138	-0.250895	-0.384779	0.0514708	0.0601282	-0.0103884	-0.235309	-0.250425	4.79946	0.000271845	0.302118	8.33872	A0A0J9YU92;Q8VDH1	A0A0J9YU92;Q8VDH1	F-box only protein 21	Fbxo21	A0A0J9YU92	5.35714
1.73814	1.5757	1.60984	1.74425	1.64787	1.63007	1.842	1.78761	1.76516	1.59782	1.61333	4.65578	0.000273504	0.162997	8.00198	Q8K019;F8WI22;A0A087WRN1;A0A087WQA0	Q8K019;F8WI22;A0A087WRN1;A0A087WQA0	Bcl-2-associated transcription factor 1	Bclaf1	Q8K019	6.31121
3.28811	3.59183	3.58031	3.39007	3.6215	3.51267	3.29203	3.28992	3.34173	3.53967	3.49763	4.80102	0.00027451	-0.236898	-8.34243	B1AS06;Q6PFD5	B1AS06;Q6PFD5	Disks large-associated protein 3	Dlgap3	B1AS06	11.1801
-1.51182	-1.15292	-1.23309	-1.47543	-1.28509	-1.32901	-1.50295	-1.55383	-1.45885	-1.26596	-1.26709	4.6656	0.000275862	-0.245049	-8.02466	A0A140LIW3;B1AVD7;Q8BXG0	A0A140LIW3			A0A140LIW3	5.52424
2.8726	2.77848	2.7852	2.95756	2.75488	2.75758	2.92817	2.95005	2.9275	2.80323	2.81339	4.84983	0.000277228	0.145052	8.45941	Q62318	Q62318	Transcription intermediary factor 1-beta	Trim28	Q62318	8.15348
0.85817	0.650609	0.711737	0.84311	0.724136	0.758503	0.857121	0.858987	0.860684	0.746421	0.706604	4.66845	0.000278261	0.139279	8.03122	A0A2R8VHU8;E9Q7U2;Q8CGU1;A0A2R8VKP5;A0A2R8VKE2;F6Q5V4	A0A2R8VHU8;E9Q7U2;Q8CGU1;A0A2R8VKP5	Calcium-binding and coiled-coil domain-containing protein 1	Calcoco1	A0A2R8VHU8	3.93996
0.314028	-0.208144	0.0151329	0.303205	-0.0382652	0.032444	0.298116	0.292684	0.276683	0.000441551	0.00959969	4.67097	0.000280702	0.328408	8.03707	Q9D1H6	Q9D1H6	NADH dehydrogenase [ubiquinone] 1 alpha subcomplex assembly factor 4	Ndufaf4	Q9D1H6	1.7341
0.820204	0.646943	0.652508	0.83245	0.697851	0.602921	0.83833	0.760928	0.847136	0.680411	0.657749	4.70021	0.000283186	0.163413	8.10496	Q80ZP8;Q3TMX5;Q9CXI5;F6USD5;F6T4L3;F7C1S6	Q80ZP8;Q3TMX5;Q9CXI5;F6USD5;F6T4L3	Mesencephalic astrocyte-derived neurotrophic factor	Manf	Q80ZP8	3.0303
0.506544	0.327193	0.362436	0.495719	0.343571	0.34741	0.547074	0.541493	0.558557	0.408509	0.417755	4.70313	0.000285714	0.162065	8.11174	E9Q317;O55128;D3Z2N9;D3YY73;D3YY55	E9Q317;O55128;D3Z2N9;D3YY73	Histone deacetylase complex subunit SAP18	Gm10094;Sap18	E9Q317	8.13953
-1.25896	-1.51984	-1.56707	-1.19891	-1.5218	-1.61458	-1.29145	-1.36738	-1.22895	-1.56242	-1.67918	4.71265	0.000288288	0.308353	8.13396	Q8BK26;E9PUJ0;A2A7H4;G3UZT3;A2A7H5;G3UYF5;D6RHP0;G3UY69;F6UI76;A2A7H6	Q8BK26;E9PUJ0;A2A7H4;G3UZT3;A2A7H5;G3UYF5	F-box only protein 44	Fbxo44	Q8BK26	5.4902
2.22088	1.90761	1.98853	2.12231	1.93733	1.91316	2.11513	2.13661	2.13802	1.99927	1.94719	4.71362	0.000290909	0.197739	8.13624	Q9D0T1	Q9D0T1	NHP2-like protein 1;NHP2-like protein 1, N-terminally processed	Nhp2l1	Q9D0T1	3.90625
2.62495	2.46642	2.46188	2.6079	2.51183	2.49854	2.60762	2.59423	2.61101	2.40758	2.43974	4.72132	0.000293578	0.144811	8.15423	A2AEW8;A2AEW9;Q8VD04;A2AEW5;A2AEW6	A2AEW8;A2AEW9;Q8VD04;A2AEW5;A2AEW6	GRIP1-associated protein 1	Gripap1	A2AEW8	3.82318
5.96788	5.72332	5.70391	5.93234	5.69473	5.53227	6.01414	5.90344	5.99778	5.59503	5.66073	4.73157	0.000296296	0.311452	8.17824	P61264;A0A0U1RNT8	P61264	Syntaxin-1B	Stx1b	P61264	3.125
1.53426	1.38043	1.38021	1.53735	1.33765	1.34258	1.57319	1.55286	1.58685	1.43726	1.43744	4.59066	0.0003	0.170971	7.8529	Q60972	Q60972	Histone-binding protein RBBP4	Rbbp4	Q60972	5.88235
-0.144361	0.0576544	0.0694485	-0.0745649	0.130701	0.0984898	-0.0885115	-0.0196066	-0.109397	0.0900469	0.0729427	4.60812	0.000302521	-0.173836	-7.89264	P70698	P70698	CTP synthase 1	Ctps1	P70698	7.78342
1.11885	1.36555	1.34962	0.982844	1.44411	1.50499	1.14462	1.13266	1.13382	1.42328	1.36147	4.61903	0.000305085	-0.305611	-7.91756	Q8QZT2	Q8QZT2	Centriole, cilia and spindle-associated protein	Ccsap	Q8QZT2	5.95238
1.95912	2.1726	2.0511	1.98457	2.10917	2.11023	1.91866	1.96937	1.94681	2.14761	2.11669	4.51252	0.000346457	-0.162194	-7.67684	A0A0R4J138;P50429	A0A0R4J138;P50429	Arylsulfatase B	Arsb	A0A0R4J138	8.98876
2.87945	3.0236	3.08517	2.85605	3.08031	2.97474	2.86896	2.88664	2.8579	2.99551	3.07085	4.51536	0.000349206	-0.168565	-7.68317	Q9DCD0	Q9DCD0	6-phosphogluconate dehydrogenase, decarboxylating	Pgd	Q9DCD0	10.1449
1.00188	0.656735	0.701094	0.994397	0.668844	0.678715	0.85201	0.891418	0.935708	0.75467	0.621164	4.52011	0.000352	0.254878	7.6938	P62075;A0A1W2P756;A0A1W2P7H2	P62075;A0A1W2P756;A0A1W2P7H2	Mitochondrial import inner membrane translocase subunit Tim13	Timm13	P62075	11.5789
2.64982	2.40354	2.4138	2.64177	2.45275	2.53346	2.73221	2.77902	2.68637	2.46583	2.46798	4.52511	0.000354839	0.24161	7.70499	Q8VDP4	Q8VDP4	Cell cycle and apoptosis regulator protein 2	Ccar2	Q8VDP4	5.31453
-0.816437	0.171006	0.0423717	-0.671517	-0.0603943	-0.371893	-0.829125	-0.928842	-0.647555	0.0491743	-0.056654	4.53824	0.000357724	-0.740964	-7.73443	A0A0R4J0J1;Q1RLL3	A0A0R4J0J1;Q1RLL3	Copine-9	Cpne9	A0A0R4J0J1	5.96745
-3.4212	-3.64169	-3.62164	-3.35384	-3.65288	-3.59622	-3.22113	-3.24983	-3.26908	-3.55486	-3.54926	4.54039	0.000360656	0.299745	7.73928	A0A0R4J0P6;Q8VDG3	A0A0R4J0P6;Q8VDG3	Poly(A)-specific ribonuclease PARN	Parn	A0A0R4J0P6	4.32692
1.53832	1.31423	1.36874	1.55552	1.35215	1.39489	1.48481	1.48334	1.5338	1.34531	1.28096	4.57734	0.000363636	0.176445	7.82267	Q8VE22;A7M7Q8;Q3TI14;F7ARZ1;Q5SXC9	Q8VE22;A7M7Q8;Q3TI14;F7ARZ1;Q5SXC9	28S ribosomal protein S23, mitochondrial	Mrps23	Q8VE22	6.21469
-1.08124	-0.784488	-0.805126	-0.956626	-0.842175	-0.841166	-0.987012	-1.06954	-0.973914	-0.811683	-0.834515	4.48098	0.000375	-0.193808	-7.60664	Q9D1C8;A0A2R8VKS6	Q9D1C8;A0A2R8VKS6	Vacuolar protein sorting-associated protein 28 homolog	Vps28	Q9D1C8	3.61991
-3.04746	-3.52931	-3.53142	-3.03818	-3.3803	-3.28461	-3.13981	-3.01939	-2.94906	-3.39092	-3.40755	4.4238	0.000424242	0.381909	7.48059	A0A1Y7VK19;Q9DCB8	A0A1Y7VK19;Q9DCB8	Iron-sulfur cluster assembly 2 homolog, mitochondrial	Isca2	A0A1Y7VK19	8.90411
1.84166	1.59978	1.56472	1.84812	1.63182	1.53501	1.92087	1.82293	1.86615	1.66897	1.70257	4.44165	0.000427481	0.242799	7.51976	Q569Z5;F8WHR6;A0A2R8VHK2	Q569Z5;F8WHR6	Probable ATP-dependent RNA helicase DDX46	Ddx46	Q569Z5	6.68605
1.66968	2.00108	1.89651	1.75219	1.92558	1.91816	1.70732	1.72254	1.73917	1.84298	1.94627	4.45511	0.000430769	-0.203581	-7.54942	O35954;D3YXW5	O35954	Membrane-associated phosphatidylinositol transfer protein 1	Pitpnm1	O35954	7.9646
-0.776089	-0.519906	-0.602678	-0.773614	-0.574533	-0.563721	-0.764361	-0.828469	-0.790332	-0.585279	-0.681042	4.47314	0.000434109	-0.198713	-7.58926	A6H6A9;A0A0A6YWY0	A6H6A9	Rab GTPase-activating protein 1-like	Rabgap1l	A6H6A9	5.15337
-1.02705	-1.62863	-1.71382	-1.29283	-1.50253	-1.42099	-1.10098	-1.05834	-1.08021	-1.56913	-1.56078	4.3439	0.000444444	0.454095	7.30711	Q14AX6;A0A1Y7VLM0;Q69ZA1	Q14AX6;A0A1Y7VLM0;Q69ZA1	Cyclin-dependent kinase 12;Cyclin-dependent kinase 13	Cdk12;Cdk13	Q14AX6	5.86253
0.509365	0.239596	0.309055	0.58401	0.284592	0.374126	0.481759	0.555728	0.458404	0.216821	0.254396	4.30115	0.000447368	0.238089	7.21552	Q9QZD8	Q9QZD8	Mitochondrial dicarboxylate carrier	Slc25a10	Q9QZD8	9.05923
0.628788	0.42769	0.382652	0.581302	0.428205	0.436808	0.544406	0.550418	0.597663	0.433106	0.484444	4.35091	0.000447552	0.148364	7.3222	Q62426	Q62426	Cystatin-B	Cstb	Q62426	4.08163
-0.218122	0.191649	0.192623	-0.209676	0.21299	-0.00306892	-0.30339	-0.216762	-0.136386	0.128177	0.322973	4.30745	0.000450331	-0.391091	-7.22898	Q9DCZ1;F6VY18	Q9DCZ1	GMP reductase 1	Gmpr	Q9DCZ1	9.85507
1.91732	2.08048	2.05078	1.86183	2.14276	2.05884	1.9608	1.84149	1.89126	2.05131	2.067	4.35558	0.000450704	-0.180655	-7.33227	E9Q9C4;E9Q9C0;E9Q9C1;E9Q9C2;E9QK41;Q8K4G5;E9Q9C7;E9Q030;E9Q9Q7;E9Q9D1;E9Q9D2;F6YHE5	E9Q9C4;E9Q9C0;E9Q9C1;E9Q9C2;E9QK41;Q8K4G5;E9Q9C7;E9Q030	Actin-binding LIM protein 1	Ablim1	E9Q9C4	7.47801
2.99343	3.27498	3.32492	2.95899	3.38126	3.32278	3.00534	2.92779	2.98026	3.14112	3.20455	4.31001	0.000453333	-0.301774	-7.23443	E9Q3Q6;Q61490;E9Q4G8;F6QH25;Q5MPX5	E9Q3Q6;Q61490;E9Q4G8	CD166 antigen	Alcam	E9Q3Q6	5.61404
0.790222	0.464124	0.482557	0.780375	0.523378	0.478104	0.728639	0.760762	0.649833	0.396483	0.570591	4.35561	0.000453901	0.256093	7.33234	Q99KE1	Q99KE1	NAD-dependent malic enzyme, mitochondrial	Me2	Q99KE1	6.79117
3.54289	3.84265	3.82301	3.64644	3.87982	3.89859	3.57222	3.63556	3.63001	3.78984	3.74917	4.31098	0.000456376	-0.22509	-7.2365	A0A338P6J0;Q91XM9;E9Q2L2;D3YWU0	A0A338P6J0;Q91XM9;E9Q2L2;D3YWU0	Disks large homolog 2	Dlg2	A0A338P6J0	7.54527
-2.39548	-2.72612	-2.60906	-2.47765	-2.58281	-2.66336	-2.38455	-2.32661	-2.39512	-2.70735	-2.60535	4.36714	0.000457143	0.253126	7.35726	Q8VDN4;D3YUR9	Q8VDN4	Coiled-coil domain-containing protein 92	Ccdc92	Q8VDN4	3.18471
-4.81937	-4.47391	-4.39501	-4.60217	-4.42783	-4.30491	-4.79146	-4.78651	-4.67062	-4.42622	-4.4049	4.3116	0.000459459	-0.32856	-7.23782	Q9JIP4	Q9JIP4	Pannexin-1	Panx1	Q9JIP4	4.22535
-1.12792	-0.940736	-0.945814	-1.09904	-0.893459	-0.884226	-1.10007	-1.08841	-1.12828	-1.01083	-0.972532	4.36858	0.000460432	-0.16748	-7.36037	S4R1M9;A0A0R4J0F9;S4R296;S4R2S2	S4R1M9;A0A0R4J0F9;S4R296	Oxysterol-binding protein	Osbpl10	S4R1M9	8.48564
1.37337	1.59067	1.54324	1.42513	1.58846	1.52724	1.36328	1.30279	1.36265	1.54846	1.48497	4.31494	0.000462585	-0.181728	-7.24496	Q6PDI5;A2ALV7;A2ALV6;A2ALV8;A2ALW1;A2ALV9	Q6PDI5;A2ALV7	Proteasome-associated protein ECM29 homolog	Ecm29;AI314180	Q6PDI5	5.32609
1.26835	1.50619	1.51398	1.37339	1.53375	1.49973	1.23041	1.28999	1.37022	1.54153	1.47521	4.38211	0.000463768	-0.205257	-7.3897	Q8K1Z0;F6SFF5;A0A1D5RLE9	Q8K1Z0;F6SFF5	Ubiquinone biosynthesis protein COQ9, mitochondrial	Coq9	Q8K1Z0	6.07029
0.824703	0.980531	1.02205	0.771907	0.990341	0.921322	0.681369	0.649634	0.760715	0.999904	0.952414	4.33472	0.000465753	-0.240094	-7.28737	P49813	P49813	Tropomodulin-1	Tmod1	P49813	4.45682
1.94152	2.04502	2.05853	1.99156	2.1006	2.05267	1.92286	1.93585	1.95556	2.12028	2.09781	4.38273	0.000467153	-0.129682	-7.39103	P49442;E0CYQ4;E0CX64;H3BK26;E9QAI9	P49442	Inositol polyphosphate 1-phosphatase	Inpp1	P49442	7.57576
2.24203	1.89614	1.92628	2.23612	2.01438	2.09922	2.2532	2.28762	2.18613	1.91681	1.95301	4.33797	0.000468966	0.273376	7.29435	Q8BGB7	Q8BGB7	Enolase-phosphatase E1	Enoph1	Q8BGB7	5.44747
0.783432	2.08317	1.66938	1.26827	1.71688	1.89218	1.19054	0.916472	1.02009	1.76328	1.70035	4.29151	0.000470588	-0.768446	-7.195	P12658	P12658	Calbindin	Calb1	P12658	6.13027
-2.34496	-2.90873	-2.90492	-2.37504	-3.01215	-3.12395	-2.45687	-2.70046	-2.39456	-3.04447	-3.19608	4.38373	0.000470588	0.577336	7.39322	P52194	P52194	Calmegin	Clgn	P52194	5.89198
1.63487	2.29159	2.19414	1.65629	2.0921	1.90219	1.61316	1.47831	1.65797	2.05674	2.21611	4.40634	0.000474074	-0.517359	-7.44242	P54728	P54728	UV excision repair protein RAD23 homolog B	Rad23b	P54728	8.41346
2.84522	2.63531	2.61538	2.80781	2.60046	2.57067	2.80408	2.7193	2.7634	2.51952	2.54701	4.41599	0.000477612	0.206569	7.46351	Q9CZD3	Q9CZD3	Glycine--tRNA ligase	Gars	Q9CZD3	5.62414
5.21174	5.10078	5.10393	5.18413	5.05552	5.08443	5.14496	5.18175	5.18432	5.09528	5.06877	4.41659	0.000481203	0.0965965	7.46482	Q60597;Z4YJV4;Q5SVY0;Q5SVY1	Q60597;Z4YJV4	2-oxoglutarate dehydrogenase, mitochondrial	Ogdh	Q60597	5.37634
-2.87555	-2.51912	-2.51637	-2.89682	-2.53163	-2.34729	-2.80927	-2.73985	-2.84139	-2.55546	-2.58488	4.28057	0.000493506	-0.32345	-7.17173	Q9DC22	Q9DC22	DDB1- and CUL4-associated factor 6	Dcaf6	Q9DC22	5.59361
2.23163	1.95975	2.01099	2.19779	2.07553	2.06472	2.23122	2.21218	2.2492	2.07518	1.93787	4.25129	0.000531646	0.20373	7.10977	Q9Z0N1;Q9Z0N2;A2AAW9	Q9Z0N1;Q9Z0N2;A2AAW9	Eukaryotic translation initiation factor 2 subunit 3, X-linked;Eukaryotic translation initiation factor 2 subunit 3, Y-linked	Eif2s3x;Eif2s3y	Q9Z0N1	9.32203
2.68944	2.44261	2.48795	2.72843	2.48484	2.33993	2.66264	2.59775	2.64328	2.36413	2.38939	4.25276	0.000535032	0.246163	7.11287	Q61081;A0A1L1STC0;REV__O35245	Q61081;A0A1L1STC0	Hsp90 co-chaperone Cdc37;Hsp90 co-chaperone Cdc37, N-terminally processed	Cdc37	Q61081	3.95778
-2.9522	-3.26612	-3.16378	-3.07194	-3.36292	-3.23615	-2.91325	-2.97451	-2.87004	-3.34085	-3.278	4.25582	0.000538462	0.318247	7.11934	Q9EPU5	Q9EPU5	Tumor necrosis factor receptor superfamily member 21	Tnfrsf21	Q9EPU5	5.80153
1.5488	1.83335	1.81331	1.55642	1.85912	1.81486	1.49998	1.47875	1.57989	1.72931	1.67631	4.25852	0.000541935	-0.254943	-7.12505	Q9QUR7;Q3ULQ2	Q9QUR7	Peptidyl-prolyl cis-trans isomerase NIMA-interacting 1	Pin1	Q9QUR7	9.69697
1.50818	1.71224	1.74161	1.46657	1.76786	1.59758	1.51944	1.42972	1.44223	1.6909	1.78237	4.24029	0.000571429	-0.242197	-7.08659	B1AZS9;O08807	B1AZS9;O08807	Peroxiredoxin-4	Prdx4	B1AZS9	7.42358
-4.57551	-3.90977	-3.98127	-4.35045	-4.01179	-4.15532	-4.54226	-4.51873	-4.29051	-3.96297	-3.89988	4.24114	0.000575	-0.46866	-7.08839	P60853	P60853	Leucine zipper putative tumor suppressor 1	Lzts1	P60853	6.51085
-0.975445	-1.25796	-1.29511	-1.04453	-1.26792	-1.33148	-1.08412	-1.17598	-1.06034	-1.29901	-1.31432	4.24663	0.000578616	0.226218	7.09994	Q91YT2	Q91YT2	E3 ubiquitin-protein ligase RNF185	Rnf185	Q91YT2	13.5417
1.37044	1.75869	1.80221	1.49168	1.80174	1.6198	1.41308	1.48417	1.46701	1.67058	1.69692	4.22547	0.000585366	-0.279715	-7.05545	P97441;S4R1P0;S4R2S4;S4R2M0	P97441	Zinc transporter 3	Slc30a3	P97441	6.95876
0.67318	0.986104	0.903925	0.780482	0.933023	0.992205	0.734355	0.723332	0.745624	0.864589	0.895727	4.23194	0.000588957	-0.197868	-7.06903	E9QAC6	E9QAC6	Galectin	Pick1	E9QAC6	7.54717
2.87408	2.54976	2.5683	2.76559	2.61477	2.69605	2.90367	2.95481	2.89233	2.66078	2.60897	4.18703	0.000591716	0.261657	6.97516	Q7M739;F6ZDS4;F6RX08	Q7M739;F6ZDS4	Nucleoprotein TPR	Tpr	Q7M739	3.86084
0.679911	1.24786	1.1615	0.853248	1.17941	0.977791	0.784793	0.608518	0.753819	1.09161	1.16284	4.23813	0.000592593	-0.400779	-7.08204	A7YQ68;Q80Y24	A7YQ68;Q80Y24	Prickle-like protein 2	Prickle2	A7YQ68	7.43618
3.22163	2.77542	2.78494	3.12337	2.90216	2.99672	3.18689	3.19413	3.20588	2.76365	2.68454	4.19072	0.000595238	0.368475	6.98283	Q8BP47	Q8BP47	Asparagine--tRNA ligase, cytoplasmic	Nars	Q8BP47	6.79785
0.841391	1.11135	1.16316	0.89029	1.17581	0.991056	0.870658	0.855586	0.899762	1.05568	1.0993	4.19885	0.000598802	-0.227855	-6.99978	Q9CX00	Q9CX00	IST1 homolog	Ist1	Q9CX00	7.18232
4.84863	4.51337	4.57643	4.75154	4.66308	4.6448	4.91202	4.85307	4.80494	4.58621	4.58613	4.20096	0.00060241	0.239037	7.00419	Q61361;A0A0A6YW95	Q61361	Brevican core protein	Bcan	Q61361	9.51302
3.54349	3.99137	3.90317	3.5956	3.9187	3.84926	3.5966	3.48608	3.54808	3.74988	3.78519	4.21214	0.000606061	-0.312293	-7.02753	O08532;E9Q1X8;Q8C6Y3	O08532;E9Q1X8	Voltage-dependent calcium channel subunit alpha-2/delta-1;Voltage-dependent calcium channel subunit alpha-2-1;Voltage-dependent calcium channel subunit delta-1	Cacna2d1	O08532	5.89302
1.67653	2.14769	2.02392	1.45747	2.06672	2.01855	1.5889	1.50618	1.65621	1.88835	1.86683	4.15293	0.000606742	-0.424952	-6.90447	A2AHJ7;A2AHK0;Q80UP3;D6RHK9	A2AHJ7;A2AHK0;Q80UP3	Diacylglycerol kinase;Diacylglycerol kinase zeta	Dgkz	A2AHJ7	7.08245
4.04111	3.85606	3.92356	4.00564	3.86628	3.81186	3.97997	3.9674	4.04038	3.8443	3.84446	4.15373	0.000610169	0.149147	6.90612	Q64516;B1ASZ3;Q9WU65;Q8C635	Q64516;B1ASZ3	Glycerol kinase	Gk;Gyk	Q64516	8.40787
1.85007	2.10435	2.03063	1.79554	2.08426	2.10903	1.76417	1.80701	1.81512	2.00987	1.92456	4.15485	0.000613636	-0.237402	-6.90844	F8VPQ1;Q8CIQ7;F6VMI1;F6YXW9;F7AGL4	F8VPQ1;Q8CIQ7	Dedicator of cytokinesis protein 3	Dock3	F8VPQ1	5.07389
0.0622349	0.381835	0.264181	0.0210772	0.310974	0.15102	-0.00289249	-0.00418377	0.0285234	0.276313	0.242867	4.16012	0.000617143	-0.250246	-6.91933	Q9DB60;B1AS14	Q9DB60	Prostamide/prostaglandin F synthase	Fam213b	Q9DB60	11.4428
3.8073	3.70105	3.66311	3.79671	3.63841	3.65202	3.87258	3.83963	3.82196	3.56691	3.69911	4.14205	0.000618785	0.174198	6.88203	Q61937;Q9DAY9;Q5SQB0;Q5SQB5	Q61937;Q9DAY9;Q5SQB0;Q5SQB5	Nucleophosmin	Npm1	Q61937	6.50685
-0.896179	-1.01683	-1.02757	-0.784476	-1.02901	-1.06328	-0.759719	-0.750627	-0.715573	-0.988503	-0.944723	4.16038	0.00062069	0.230338	6.91986	A2A8U2	A2A8U2	Transmembrane protein 201	Tmem201	A2A8U2	5.57229
1.681	1.88708	1.85695	1.69877	1.92316	1.99228	1.6474	1.63046	1.6341	1.82545	1.81301	4.14592	0.000622222	-0.224641	-6.89	P30999;G3X9V2;E9Q8Z8;D3Z2H2;D3Z7H6;E9Q8Z4;E9Q8Z9;D3Z2H7	P30999;G3X9V2;E9Q8Z8;D3Z2H2;D3Z7H6;E9Q8Z4;E9Q8Z9;D3Z2H7	Catenin delta-1	Ctnnd1	P30999	7.14286
3.11237	2.83108	2.82216	3.06567	2.89192	2.93146	3.07224	2.99915	3.08554	2.85166	2.75706	4.12811	0.000623656	0.219436	6.85334	G3XA17;Q62448;F7CBP1;F6TW20;F7DAB1;F6UU81;F7CHS2	G3XA17;Q62448;F7CBP1	Eukaryotic translation initiation factor 4 gamma 2	Eif4g2	G3XA17	6.18102
1.27197	1.14701	1.14451	1.34969	1.19575	1.09796	1.29957	1.32051	1.30944	1.06518	1.17789	4.16051	0.000624277	0.172188	6.92014	Z4YL87;H7BWY8;Q8C8T8;G3UWF3	Z4YL87;H7BWY8;Q8C8T8	Pre-rRNA-processing protein TSR2 homolog	Tsr2	Z4YL87	6.77083
0.971684	1.14371	1.21258	0.891152	1.31181	1.20024	0.774766	0.805371	0.831365	1.21378	1.06405	4.14678	0.000625698	-0.33616	-6.89177	Q9JKX6;A0A0A6YVU1;A2ATT5	Q9JKX6;A0A0A6YVU1;A2ATT5	ADP-sugar pyrophosphatase	Nudt5	Q9JKX6	7.33945
-1.94893	-1.61434	-1.57704	-1.84503	-1.4845	-1.63136	-2.06087	-2.02186	-2.03362	-1.75427	-1.64512	4.12878	0.000627027	-0.364289	-6.85471	P47743;Q05BD6;D3YZL1	P47743;Q05BD6	Metabotropic glutamate receptor 8	Grm8	P47743	6.38767
1.32138	0.730432	0.915276	1.32931	0.939404	1.11535	1.30392	1.43913	1.35788	0.843827	0.750265	4.16352	0.000627907	0.467898	6.92636	Q99JB2;A2AG41;A2AG39;F6WI02	Q99JB2;A2AG41;A2AG39;F6WI02	Stomatin-like protein 2, mitochondrial	Stoml2	Q99JB2	5.66572
3.28132	3.10163	3.02824	3.16795	3.00013	3.05512	3.25422	3.17356	3.22486	3.02689	2.98648	4.12886	0.000630435	0.187297	6.85488	O35295	O35295	Transcriptional activator protein Pur-beta	Purb	O35295	22.2222
2.91533	2.13343	2.20963	2.64403	2.23564	2.33075	3.04236	3.22808	3.00301	2.3924	2.3951	4.16534	0.000631579	0.683739	6.93014	P43276	P43276	Histone H1.5	Hist1h1b	P43276	7.17489
2.81207	2.66724	2.6468	2.79316	2.65133	2.6751	2.73496	2.80812	2.7694	2.60453	2.57889	4.12896	0.00063388	0.14623	6.85508	Q9WUM3;D3YUG6	Q9WUM3	Coronin-1B	Coro1b	Q9WUM3	7.02479
-0.357649	-0.492526	-0.423004	-0.260009	-0.468107	-0.458727	-0.339568	-0.351043	-0.342721	-0.45324	-0.479769	4.11105	0.000634921	0.132364	6.81834	Q62245	Q62245	Son of sevenless homolog 1	Sos1	Q62245	3.63912
0.174622	0.27377	0.318018	0.0965319	0.34474	0.335192	0.185283	0.1582	0.142501	0.315972	0.245913	4.17636	0.000635294	-0.154173	-6.95298	O08989;D3Z2V6	O08989;D3Z2V6	Ras-related protein M-Ras	Mras	O08989	4.80769
-1.05892	-1.27154	-1.30118	-1.12978	-1.34759	-1.48746	-1.05375	-1.13966	-1.08435	-1.34288	-1.33997	4.13494	0.000637363	0.255147	6.86737	Q80WS3;P35550	Q80WS3;P35550	rRNA/tRNA 2-O-methyltransferase fibrillarin-like protein 1;rRNA 2-O-methyltransferase fibrillarin	Fbll1;Fbl	Q80WS3	17.1975
2.27252	2.00151	1.9628	2.30378	2.01386	1.976	2.20045	2.15012	2.15366	1.89689	1.86891	4.11971	0.000638298	0.262777	6.8361	Q6PHQ9;A3KFU5;Q91YZ8;A3KFU8;V9GXG3;A0A0A6YWT2;G5E8X2	Q6PHQ9;A3KFU5;Q91YZ8;A3KFU8	Polyadenylate-binding protein	Pabpc4	Q6PHQ9	7.72727
-1.00772	-1.23805	-1.28432	-1.04694	-1.28835	-1.32048	-0.928769	-0.981423	-0.959809	-1.17702	-1.13372	4.12231	0.000641711	0.255394	6.84142	Q6RI63	Q6RI63	Constitutive coactivator of peroxisome proliferator-activated receptor gamma	Fam120b	Q6RI63	6.2341
1.21121	1.46705	1.41789	1.30674	1.4772	1.50051	1.24131	1.24439	1.26936	1.45214	1.35201	4.10204	0.000645833	-0.189864	-6.79993	E9QNG1;B2RR82;Q9Z0R6;A0A1W2P775;F6ZX53	E9QNG1;B2RR82;Q9Z0R6;A0A1W2P775	Intersectin-2	Itsn2	E9QNG1	5.3076
2.92383	3.44228	3.40048	3.13082	3.47744	3.43954	3.05368	2.89932	2.92789	3.21716	3.34711	4.10427	0.000649215	-0.400226	-6.80448	Q91X97;D3YVA2;D3Z2Z8;D3Z1M0	Q91X97;D3YVA2;D3Z2Z8	Neurocalcin-delta	Ncald	Q91X97	6.73575
4.86086	4.57921	4.60452	4.80715	4.69183	4.67312	4.85427	4.88989	4.8581	4.56761	4.47454	4.10791	0.000652632	0.255584	6.81192	P10852;A0A0U1RP98;A0A0U1RPK4;A0A0U1RPL8;A0A0U1RPG5;A0A0U1RP32;A0A0U1RPQ7	P10852;A0A0U1RP98	4F2 cell-surface antigen heavy chain	Slc3a2	P10852	7.60456
0.859749	1.04726	1.09502	0.835174	1.11572	1.03541	0.794223	0.912902	0.935214	1.16319	1.05342	4.09968	0.000663212	-0.217551	-6.7951	A2AHG0	A2AHG0	Leucine zipper putative tumor suppressor 3	Lzts3	A2AHG0	11.1429
-0.297186	-0.587298	-0.607962	-0.351998	-0.624754	-0.467281	-0.394954	-0.386336	-0.245128	-0.599641	-0.587105	4.07982	0.000680412	0.243886	6.75463	Q3ZAQ4;A0A087WP33;A0A087WPL8;Q68FE2;A0A087WQ26	Q3ZAQ4;A0A087WP33		Atg9a	Q3ZAQ4	6.91299
3.40071	3.6429	3.66363	3.43196	3.69767	3.76452	3.39414	3.51864	3.39741	3.61924	3.59203	4.06466	0.000707071	-0.234758	-6.72386	F7D432;E9PWE0;E0CYV0;P23506;F6V9F1;F6TXE3	F7D432;E9PWE0;E0CYV0;P23506;F6V9F1	Protein-L-isoaspartate O-methyltransferase;Protein-L-isoaspartate(D-aspartate) O-methyltransferase	Pcmt1	F7D432	10.3321
0.247538	0.0648832	0.0540123	0.227962	0.117184	0.0807266	0.337253	0.214765	0.278733	0.0416555	0.142622	4.06533	0.00071066	0.177736	6.72522	Q8C6E0;Q5SNY8	Q8C6E0	Cilia- and flagella-associated protein 36	Cfap36	Q8C6E0	3.49854
5.46985	5.72694	5.7038	5.55975	5.72619	5.73841	5.52766	5.55639	5.57461	5.72403	5.62561	4.07363	0.000714286	-0.169846	-6.74206	O88737;V9GX98	O88737	Protein bassoon	Bsn	O88737	9.00558
3.126	3.41448	3.35415	3.19215	3.41436	3.29217	3.17784	3.19157	3.22258	3.34991	3.32593	4.07498	0.000717949	-0.176469	-6.7448	Q8K0S0;E0CXJ1	Q8K0S0	Phytanoyl-CoA hydroxylase-interacting protein	Phyhip	Q8K0S0	5.75758
-1.47759	-1.67311	-1.62909	-1.56518	-1.67361	-1.68386	-1.49581	-1.4529	-1.48721	-1.66515	-1.59115	4.06276	0.000723618	0.156924	6.72002	P97500	P97500	Myelin transcription factor 1-like protein	Myt1l	P97500	5.3075
6.17704	5.98511	5.99938	6.18965	5.98768	6.07093	6.19496	6.26316	6.20883	6.1077	6.03807	4.03166	0.000831683	0.175246	6.6572	Q6PIE5;D3YYN7;Q9WV27	Q6PIE5;D3YYN7	Sodium/potassium-transporting ATPase subunit alpha-2	Atp1a2	Q6PIE5	7.7451
-0.195858	-0.361917	-0.438259	-0.128161	-0.343193	-0.439833	-0.198745	-0.274524	-0.114192	-0.462424	-0.398046	4.04317	0.000835821	0.224983	6.6804	Q9D4V0;A0A0N4SV10;A0A0N4SVC4	Q9D4V0;A0A0N4SV10;A0A0N4SVC4	Ethanolamine kinase 1	Etnk1	Q9D4V0	5.78512
-0.80917	-0.613166	-0.57342	-0.789353	-0.570114	-0.549662	-0.7513	-0.681985	-0.778207	-0.625196	-0.631128	4.05738	0.00084	-0.168222	-6.70911	Q9R1L5	Q9R1L5	Microtubule-associated serine/threonine-protein kinase 1	Mast1	Q9R1L5	7.38854
3.83178	3.68354	3.6641	3.81616	3.68718	3.66073	3.79083	3.7598	3.8039	3.66117	3.56856	3.94951	0.000854545	0.14628	6.49326	P47963	P47963	60S ribosomal protein L13	Rpl13	P47963	4.2654
3.52939	3.20055	3.21028	3.41166	3.26517	3.26786	3.51431	3.42344	3.3893	3.18319	3.30102	3.95279	0.000858447	0.215611	6.49976	P97370	P97370	Sodium/potassium-transporting ATPase subunit beta-3	Atp1b3	P97370	6.11511
2.11544	2.23485	2.21725	2.11282	2.25728	2.24488	2.10838	1.99722	2.11458	2.26971	2.21084	3.91077	0.000859649	-0.149447	-6.41691	Q8VBY2;B1AUD3	Q8VBY2;B1AUD3	Calcium/calmodulin-dependent protein kinase kinase 1	Camkk1	Q8VBY2	6.73267
-0.863844	-1.17546	-1.19557	-0.930388	-1.11511	-1.01462	-0.945306	-0.889083	-0.907054	-1.15438	-1.23588	3.95284	0.000862385	0.241369	6.49985	Q9D125	Q9D125	28S ribosomal protein S25, mitochondrial	Mrps25	Q9D125	7.60234
1.64616	1.54142	1.51238	1.60685	1.50754	1.45216	1.64682	1.62698	1.63878	1.54046	1.55355	3.91098	0.000863436	0.1152	6.41733	A2AH85;O08810;G3UZ34;G3UXK8	A2AH85;O08810;G3UZ34	116 kDa U5 small nuclear ribonucleoprotein component	Eftud2	A2AH85	6.06996
1.79859	1.69048	1.63016	1.85272	1.67697	1.76607	1.83683	1.87377	1.86665	1.7078	1.69192	3.95884	0.000866359	0.151812	6.51173	Q9CZW4;E9PUC2;D3Z4I4	Q9CZW4;E9PUC2	Long-chain-fatty-acid--CoA ligase 3	Acsl3	Q9CZW4	7.36111
-6.2152	-6.79285	-6.85356	-6.12612	-6.61396	-6.6551	-6.35861	-6.37296	-6.1369	-6.77788	-6.56511	4.03089	0.000866995	0.467788	6.65566	F8VQE6;B7ZNL9	F8VQE6;B7ZNL9		Tatdn2	F8VQE6	5.95568
0.0167732	-0.0933275	-0.118916	0.0909452	-0.0567608	-0.0830154	-0.0123072	0.0865126	0.0252733	-0.116687	-0.126295	3.91326	0.000867257	0.140606	6.42181	Q8CE50	Q8CE50	Sorting nexin-30	Snx30	Q8CE50	5.26316
-3.32811	-2.6566	-2.73525	-3.33108	-2.50539	-2.43985	-3.3174	-3.03486	-3.37347	-2.868	-2.81812	3.89953	0.000869565	-0.606454	-6.39489	Q9DBX3	Q9DBX3	Sushi domain-containing protein 2	Susd2	Q9DBX3	8.53659
1.95789	1.88929	1.9181	2.02283	1.93892	1.91555	2.01231	2.00055	2.03091	1.88838	1.91437	3.95965	0.00087037	0.0941303	6.51333	P47941;A0A338P6Q0;A0A338P675	P47941	Crk-like protein	Crkl	P47941	6.60066
-0.190908	-0.371642	-0.349743	-0.186482	-0.443298	-0.301723	-0.0867033	-0.0936937	-0.174998	-0.34769	-0.297071	3.91656	0.000871111	0.205304	6.42829	Q99J36	Q99J36	THUMP domain-containing protein 1	Thumpd1	Q99J36	7.14286
2.22878	2.40919	2.41347	2.25259	2.43314	2.50371	2.23652	2.25517	2.28302	2.38928	2.34158	3.90735	0.000873362	-0.163844	-6.4102	P68181;H6TMF5;A0A0G2JFT9	P68181	cAMP-dependent protein kinase catalytic subunit beta	Prkacb	P68181	6.26781
1.29077	1.90876	1.75495	1.45236	1.78734	1.55462	1.30918	1.26466	1.36118	1.6677	1.74413	3.96604	0.000874419	-0.400619	-6.52601	Q6P5U7;A0A0G2JGP2	Q6P5U7	NACHT and WD repeat domain-containing protein 2	Nwd2	Q6P5U7	4.87945
2.04686	1.85331	1.72199	1.92999	1.82143	1.80254	2.12952	2.0771	2.05062	1.75377	1.85351	3.91936	0.000875	0.245727	6.43379	Q99020;Q20BD0;Q80XR6	Q99020;Q20BD0;Q80XR6	Heterogeneous nuclear ribonucleoprotein A/B	Hnrnpab	Q99020	12.9825
7.33066	7.09827	7.16277	7.28868	7.10721	7.17169	7.2245	7.29073	7.25908	7.08	7.05321	3.85598	0.000877637	0.166542	6.30999	Q99KI0;A0A2R8W744;A0A2R8VJW0;A0A2R8VHM8	Q99KI0	Aconitate hydratase, mitochondrial	Aco2	Q99KI0	9.48718
-2.11628	-1.69137	-1.73659	-2.00218	-1.84456	-1.81475	-2.06835	-2.13747	-2.08889	-1.89714	-1.87217	3.96707	0.000878505	-0.273207	-6.52805	F7D3B8;F6RSR4;F8WI30;Q9CY18	F7D3B8;F6RSR4;F8WI30;Q9CY18	Sorting nexin-7	Snx7	F7D3B8	3.8674
2.25689	2.44624	2.43178	2.27816	2.45121	2.35674	2.27611	2.24979	2.33342	2.48388	2.41267	3.92183	0.000878924	-0.151547	-6.43864	E9Q8I9;A0A0J9YVH0;A0A0J9YTT8;A0A0J9YUP4;A0A0J9YVI5	E9Q8I9	Protein furry homolog	Fry	E9Q8I9	4.56954
2.29332	2.1787	2.15299	2.23221	2.1645	2.10621	2.3144	2.26552	2.33025	2.18582	2.16467	3.86151	0.000881356	0.128321	6.32073	Q9ERU9	Q9ERU9	E3 SUMO-protein ligase RanBP2	Ranbp2	Q9ERU9	6.09237
0.49823	0.967334	0.954216	0.441089	0.876291	0.754787	0.601363	0.637532	0.581666	1.04478	1.04269	3.96834	0.000882629	-0.388039	-6.5306	Q64444;F6ST32	Q64444;F6ST32	Carbonic anhydrase 4	Ca4;Car4	Q64444	5.57377
2.3639	2.69819	2.67867	2.34258	2.5676	2.4741	2.23561	2.28747	2.29933	2.55376	2.71158	3.92368	0.000882883	-0.308204	-6.44229	Q9CQR4	Q9CQR4	Acyl-coenzyme A thioesterase 13;Acyl-coenzyme A thioesterase 13, N-terminally processed	Acot13	Q9CQR4	7.85714
1.27321	1.20314	1.16429	1.29414	1.18635	1.1397	1.31276	1.30084	1.25052	1.14565	1.21829	3.86344	0.000885106	0.110056	6.32447	Q9WTM5;A0A1B0GSR4;A0A1B0GT54;A0A1B0GRW3;A0A1B0GR89;A0A1B0GRT1	Q9WTM5;A0A1B0GSR4;A0A1B0GT54	RuvB-like 2	Ruvbl2	Q9WTM5	7.77538
-4.56524	-4.73216	-4.87852	-4.48476	-4.78563	-5.07891	-4.44129	-4.38	-4.42623	-4.80976	-4.8917	3.97542	0.000886792	0.403275	6.54465	Q8BR75;E9Q6P8;Q3TGY1;Q9DBU6	Q8BR75;E9Q6P8;Q3TGY1;Q9DBU6	Serine/Arginine-related protein 53	Rsrc1	Q8BR75	4.69484
0.937988	1.29376	1.30664	1.15118	1.2902	1.25584	1.04084	1.03183	1.12883	1.28791	1.27902	3.92611	0.000886878	-0.22743	-6.44707	Q8BHE3	Q8BHE3	Caytaxin	Atcay	Q8BHE3	5.64516
-0.562099	-1.14999	-1.08434	-0.675143	-0.982054	-0.808693	-0.691632	-0.563802	-0.665925	-0.977904	-1.09167	3.87205	0.000888889	0.384057	6.34122	Q9JKL4;A0A0A6YVW1	Q9JKL4	NADH dehydrogenase [ubiquinone] 1 alpha subcomplex assembly factor 3	Ndufaf3	Q9JKL4	7.02703
1.09064	0.641503	0.691854	1.00784	0.690744	0.908916	0.994302	1.10708	0.972741	0.730845	0.680401	3.84995	0.000890756	0.310476	6.29829	D3Z5K6;Q9CQV7;G3X8S1	D3Z5K6;Q9CQV7;G3X8S1	Mitochondrial import inner membrane translocase subunit TIM14	Dnajc19	D3Z5K6	10
3.50274	3.68778	3.69975	3.52795	3.67205	3.62747	3.49237	3.42198	3.56257	3.66242	3.63292	3.97885	0.000890995	-0.16221	-6.55148	Q4ACU6;A0A0A0MQD5;A0A2R8VH81	Q4ACU6;A0A0A0MQD5	SH3 and multiple ankyrin repeat domains protein 3	Shank3	Q4ACU6	9.07514
5.36898	4.86844	4.87212	5.1184	4.87839	4.9699	5.48361	5.51122	5.32736	4.81058	5.02377	3.87299	0.000892704	0.45805	6.34305	P43277	P43277	Histone H1.3	Hist1h1d	P43277	6.78733
0.0145683	-0.489161	-0.473997	0.0531206	-0.372002	-0.566463	-0.177127	-0.140622	-0.0703039	-0.346887	-0.363649	4.01425	0.000893204	0.371287	6.62223	Q9WUU7	Q9WUU7	Cathepsin Z	Ctsz	Q9WUU7	10.1307
-1.90958	-2.4135	-2.32922	-1.89659	-2.29882	-2.16735	-2.07818	-1.96168	-1.88033	-2.2229	-2.40853	3.98177	0.000895238	0.361451	6.55729	Q9DCN1	Q9DCN1	Peroxisomal NADH pyrophosphatase NUDT12	Nudt12	Q9DCN1	7.14286
2.53972	2.62826	2.65272	2.52395	2.69598	2.67722	2.55643	2.59939	2.51679	2.66794	2.6348	3.87428	0.000896552	-0.112231	-6.34557	P28474;A0A0G2JGS3;Q64437	P28474	Alcohol dehydrogenase class-3	Adh5	P28474	10.9626
1.39405	1.06846	1.06842	1.30721	1.05523	0.972347	1.27819	1.30855	1.35282	1.1874	1.12725	4.01439	0.000897561	0.248312	6.62249	Q9CY64;A2ASB1;A2ASB8;A2ASB7	Q9CY64	Biliverdin reductase A	Blvra	Q9CY64	6.10169
-0.276913	0.0217772	-0.000478745	-0.398063	0.013216	-0.178671	-0.392077	-0.502925	-0.385663	-0.0817537	-0.138226	3.99357	0.000899522	-0.330439	-6.58084	Q9Z0G0	Q9Z0G0	PDZ domain-containing protein GIPC1	Gipc1	Q9Z0G0	12.012
4.16001	3.74708	3.84318	4.18085	3.89978	3.87875	4.28967	4.42528	4.15731	3.93766	3.95363	3.87506	0.000900433	0.365944	6.34708	P48678;D3YUF7	P48678	Prelamin-A/C;Lamin-A/C	Lmna	P48678	6.61654
0.189827	0.520261	0.482086	0.241227	0.529119	0.459705	0.265092	0.254132	0.295121	0.400121	0.377605	4.0155	0.000901961	-0.212403	-6.62474	Q5DTT2	Q5DTT2	PH and SEC7 domain-containing protein 1	Psd	Q5DTT2	8.98438
2.55746	2.86509	2.83414	2.34851	2.91266	2.97338	2.48804	2.36284	2.4547	2.93213	2.64451	4.00115	0.000903846	-0.418011	-6.59599	Q8BGR3;P08414;V9GXY4;P58801	Q8BGR3;P08414	Calcium/calmodulin-dependent protein kinase type IV	Camk4	Q8BGR3	5.11727
-1.79841	-2.32609	-2.11139	-1.82246	-2.13192	-2.03901	-1.73748	-1.75856	-1.79265	-2.129	-2.00965	4.00817	0.000908213	0.342597	6.61003	Q9ET22	Q9ET22	Dipeptidyl peptidase 2	Dpp7	Q9ET22	8.49802
0.0563087	0.55853	0.46843	0.141574	0.480124	0.223127	0.102443	0.0347052	0.15121	0.465947	0.471624	3.83119	0.000909091	-0.347382	-6.26199	Q8CIV8;E0CZ81	Q8CIV8;E0CZ81	Tubulin-specific chaperone E	Tbce	Q8CIV8	5.15267
2.03192	1.51945	1.64282	2.158	1.54484	1.68662	1.99793	2.38511	1.92405	1.42199	1.60157	3.83192	0.000912863	0.529854	6.26341	Q9DB73;G3UZG6	Q9DB73;G3UZG6	NADH-cytochrome b5 reductase 1	Cyb5r1	Q9DB73	7.86885
1.04867	0.860366	0.923065	1.03695	0.870401	0.856068	1.03835	1.09144	0.97256	0.875632	0.944586	3.83264	0.000916667	0.14924	6.2648	O35459;F7B227	O35459;F7B227	Delta(3,5)-Delta(2,4)-dienoyl-CoA isomerase, mitochondrial	Ech1	O35459	4.89297
2.03779	1.89831	1.9274	2.04649	1.98322	1.90469	2.04693	1.99991	2.06129	1.93451	1.88154	3.82659	0.000918033	0.116869	6.25313	Q8BUK6;F6W1A2;Q8BIL5	Q8BUK6	Protein Hook homolog 3	Hook3	Q8BUK6	3.06407
2.97428	3.26574	3.23866	3.0245	3.32487	3.23695	2.95666	2.93643	3.03844	3.13618	3.13741	3.83288	0.000920502	-0.237241	-6.26526	P47809;B1ATL6;M0QW52;A0A2I3BQK8;M0QWR0;M0QWG5	P47809	Dual specificity mitogen-activated protein kinase kinase 4	Map2k4	P47809	7.80856
-0.436005	-0.897826	-0.759092	-0.464942	-0.650991	-0.624773	-0.36386	-0.288121	-0.421737	-0.692311	-0.71246	3.82875	0.000921811	0.327976	6.2573	Q8CHW4;F6T9C3;A0A338P6D9	Q8CHW4	Translation initiation factor eIF-2B subunit epsilon	Eif2b5	Q8CHW4	6.55509
-0.0895519	-0.262692	-0.228945	-0.0991716	-0.232635	-0.263205	-0.0312643	-0.0815039	-0.0327253	-0.19316	-0.142202	3.81676	0.00097561	0.15363	6.23418	Q9CWL8	Q9CWL8	Beta-catenin-like protein 1	Ctnnbl1	Q9CWL8	4.61812
-0.042572	-0.377309	-0.389669	-0.103787	-0.327301	-0.299438	-0.17335	-0.174909	-0.113872	-0.321834	-0.500296	3.81853	0.000979592	0.24761	6.23759	A0A0A6YVS2;Q921L3	A0A0A6YVS2;Q921L3	Transmembrane and coiled-coil domain-containing protein 1	Tmco1	A0A0A6YVS2	8
2.49435	2.78675	2.73786	2.54242	2.7976	2.62221	2.56837	2.50161	2.57115	2.71395	2.7641	3.80484	0.000987854	-0.201499	-6.21126	A0A087WS83;Q61290;E9QK20;A0A1D5RLU3;A0A2I3BPS0	A0A087WS83;Q61290;E9QK20;A0A1D5RLU3	Voltage-dependent R-type calcium channel subunit alpha-1E	Cacna1e	A0A087WS83	6.02728
2.37081	2.74681	2.6469	2.4003	2.72382	2.83319	2.38875	2.45458	2.34487	2.58595	2.58307	3.79575	0.00100398	-0.29476	-6.19382	P26883;F6X9I3	P26883	Peptidyl-prolyl cis-trans isomerase FKBP1A	Fkbp1a	P26883	12.037
1.35954	1.24281	1.27219	1.38032	1.27869	1.30338	1.39256	1.40166	1.35143	1.26339	1.32319	3.79728	0.001008	0.0964924	6.19675	Q60900;A0A1L1SS95	Q60900;A0A1L1SS95	ELAV-like protein 3	Elavl3	Q60900	10.6267
1.13754	0.981715	0.900433	1.10607	1.03794	0.97978	1.09486	1.1096	1.16066	0.924375	0.900911	3.79929	0.00101205	0.167556	6.20061	B1AT82;Q9D0M1;B1AT84;B1AT83	B1AT82;Q9D0M1;B1AT84	Phosphoribosyl pyrophosphate synthase-associated protein 1	Prpsap1	B1AT82	4.93506
1.80929	1.42693	1.54361	1.83128	1.59809	1.60391	1.96393	2.06261	1.9157	1.65123	1.62259	3.80013	0.00101613	0.342166	6.20223	Q69Z99;A0A0J9YTU9;A0A0J9YTW0;A0A0J9YV10;A0A0J9YU29	Q69Z99;A0A0J9YTU9;A0A0J9YTW0;A0A0J9YV10	Zinc finger protein 512	Znf512	Q69Z99	6.58363
4.58066	4.38907	4.4226	4.77137	4.47095	4.40026	4.59358	4.62372	4.60529	4.44508	4.4255	3.75845	0.00112308	0.209346	6.12261	Q8VDD5;A0A2R8VKI5;F2Z494;A0A2R8W6V7	Q8VDD5	Myosin-9	Myh9	Q8VDD5	3.52041
2.50358	2.90088	2.83984	2.49807	2.93682	3.05966	2.56365	2.58033	2.60198	2.77374	2.76356	3.75979	0.00112741	-0.329564	-6.12515	B0QZW1;F2Z488;B0QZW2	B0QZW1;F2Z488		Gria3	B0QZW1	7.43243
-0.851271	-0.282435	-0.297213	-0.827125	-0.325922	-0.546116	-0.67921	-0.672023	-0.751174	-0.412118	-0.152157	3.76225	0.00113178	-0.420167	-6.12983	Q9ERL9	Q9ERL9	Guanylate cyclase soluble subunit alpha-3	Gucy1a3	Q9ERL9	6.22287
0.660147	0.361848	0.449259	0.60307	0.430222	0.522129	0.608241	0.665795	0.563649	0.363963	0.414732	3.7656	0.00113619	0.196488	6.13621	Q6P6M7;F6ZFG8;D6RGM2	Q6P6M7;F6ZFG8;D6RGM2	O-phosphoseryl-tRNA(Sec) selenium transferase	Sepsecs	Q6P6M7	7.34127
4.45056	4.31448	4.31638	4.40646	4.36505	4.34826	4.48489	4.41692	4.46266	4.26964	4.32425	3.76781	0.00114062	0.121288	6.14043	Q9Z0P4;Q3UZP7;A0A1W2P831	Q9Z0P4;Q3UZP7	Paralemmin-1	Palm	Q9Z0P4	6.26632
3.06546	3.40184	3.3441	3.12351	3.37355	3.27797	3.06398	3.11133	2.99606	3.19948	3.28285	3.77899	0.00114286	-0.241232	-6.16176	Q9CPW4;Q3UA72	Q9CPW4;Q3UA72	Actin-related protein 2/3 complex subunit 5	Arpc5	Q9CPW4	7.94702
0.514097	0.004632	0.159924	0.485353	0.300522	0.149605	0.427754	0.499482	0.504249	0.275689	0.194899	3.76791	0.0011451	0.305309	6.14062	Q9R0A0	Q9R0A0	Peroxisomal membrane protein PEX14	Pex14	Q9R0A0	6.38298
0.950033	0.814908	0.640263	0.920411	0.645287	0.667038	0.970164	0.949006	0.947381	0.743146	0.81193	3.74597	0.00114943	0.226971	6.09889	Q9WV02;S4R1F6;A2AFI3;A2AFI4;A0A2I3BQC0;Q9DAE2;Q9ESC8	Q9WV02;S4R1F6;A2AFI3	RNA-binding motif protein, X chromosome;RNA-binding motif protein, X chromosome, N-terminally processed	Rbmx	Q9WV02	15.8568
5.89016	5.65439	5.72252	5.88602	5.64344	5.7476	5.79963	5.929	5.83934	5.61757	5.59999	3.76986	0.00114961	0.20458	6.14434	Q9DB77;A0A140LI98	Q9DB77	Cytochrome b-c1 complex subunit 2, mitochondrial	Uqcrc2	Q9DB77	8.38852
4.6011	4.33658	4.31385	4.64138	4.3187	4.31975	4.46974	4.46305	4.52074	4.24893	4.19233	3.77048	0.00115415	0.250846	6.14552	Q6PB66;F6V2A3	Q6PB66	Leucine-rich PPR motif-containing protein, mitochondrial	Lrpprc	Q6PB66	4.09483
2.45704	3.04639	2.97089	2.70826	3.00625	2.91557	2.49161	2.59903	2.50266	2.74251	2.93791	3.74298	0.00116031	-0.384865	-6.09321	A0A140T8J4;Q9R257	A0A140T8J4;Q9R257	Heme-binding protein 1	Hebp1	A0A140T8J4	10.5263
0.485283	0.216441	0.293308	0.658551	0.291576	0.363853	0.718511	0.838223	0.681491	0.301816	0.412941	3.73302	0.00126236	0.363089	6.07436	O55026	O55026	Ectonucleoside triphosphate diphosphohydrolase 2	Entpd2	O55026	8.28283
1.07689	0.759757	0.825396	1.10576	0.835419	0.879131	1.21449	1.23275	1.21689	0.933883	1.00747	3.70533	0.00132331	0.295843	6.02209	A0A286YDA2;A0A286YCD1;A0A286YDZ1	A0A286YDA2;A0A286YCD1			A0A286YDA2	4
1.25548	1.63496	1.5498	1.12915	1.51332	1.38948	1.2273	1.08241	1.18217	1.39869	1.64181	3.71287	0.0013283	-0.346043	-6.03629	E9Q3M9;F7B0R9	E9Q3M9;F7B0R9		2010300C02Rik	E9Q3M9	7.48936
2.4789	2.20841	2.22675	2.42603	2.28737	2.25263	2.55633	2.44953	2.45167	2.3046	2.36444	3.71633	0.00133333	0.19846	6.04281	Q06890;E9Q9B8;E9PUU2;E9PXG5;E9Q8Y5;E9Q2G2	Q06890;E9Q9B8;E9PUU2;E9PXG5;E9Q8Y5	Clusterin;Clusterin beta chain;Clusterin alpha chain	Clu	Q06890	3.34821
1.32867	1.46393	1.46351	1.24546	1.55446	1.52756	1.25261	1.34101	1.29469	1.46023	1.39545	3.69594	0.00134831	-0.185034	-6.00444	Q9JL04;A0A0A6YY57	Q9JL04	Formin-2	Fmn2	Q9JL04	8.42839
2.20509	2.47312	2.54724	2.26057	2.60684	2.70811	2.22797	2.264	2.28363	2.49096	2.41737	3.68416	0.00137778	-0.292355	-5.98234	D3YYS6;O35678;E9Q3B9;Q3UFN1;A0A0N4SUZ2	D3YYS6;O35678;E9Q3B9;Q3UFN1	Monoglyceride lipase	Mgll	D3YYS6	6.34441
-2.47348	-2.22462	-2.18584	-2.427	-2.21311	-2.00251	-2.59432	-2.51749	-2.61601	-2.25805	-2.28174	3.68559	0.0013829	-0.33135	-5.98502	A2ALS7	A2ALS7		Rap1gap	A2ALS7	9.62963
-1.23907	-0.531457	-0.849867	-1.16159	-0.754221	-0.827682	-1.32121	-1.26375	-1.26404	-1.02835	-0.769173	3.67544	0.00138745	-0.456475	-5.966	E9Q202;A2API5;Q9JI18;A0A0N4SVX0	E9Q202;A2API5;Q9JI18	Low-density lipoprotein receptor-related protein 1B	Lrp1b	E9Q202	7.53649
-1.57967	-2.1049	-2.09638	-1.86276	-2.14415	-2.04739	-1.69831	-1.75878	-1.59861	-1.90461	-2.15016	3.68667	0.00138806	0.374972	5.98705	A0A0R4J0R4;Q3UGX3	A0A0R4J0R4;Q3UGX3	N-acetylaspartate synthetase	Nat8l	A0A0R4J0R4	8.3612
3.09861	2.97585	3.01341	3.10919	3.02145	2.94356	3.08742	3.04183	3.10595	2.9466	2.96338	3.67295	0.00139194	0.111223	5.96136	B1ATZ0;B1ATZ1;Q3UMA3;Q99LI8;B1ATY9;F6VV02	B1ATZ0;B1ATZ1;Q3UMA3;Q99LI8;B1ATY9	Hepatocyte growth factor-regulated tyrosine kinase substrate	Hgs	B1ATZ0	0
2.38428	2.70372	2.80247	2.46149	2.85042	2.71226	2.46729	2.31924	2.44962	2.59433	2.63873	3.66616	0.00139636	-0.300603	-5.94866	Q9QWW1;E9Q4F9;A0A140LHR9;A0A140LJ06	Q9QWW1;E9Q4F9	Homer protein homolog 2	Homer2	Q9QWW1	3.10734
2.63216	2.54618	2.45883	2.68475	2.5159	2.50873	2.63745	2.58127	2.61864	2.44421	2.45376	3.67489	0.00139706	0.142919	5.96498	A0A0R4J1E2;F6ZFU0;E9PUM6;Q9CVV2;D3Z356	A0A0R4J1E2;F6ZFU0		Eef1d	A0A0R4J1E2	6.06061
3.39915	3.69042	3.63287	3.43662	3.65825	3.6052	3.50432	3.45639	3.38433	3.53864	3.59223	3.6684	0.00140146	-0.183441	-5.95284	E9Q2A6;Q3UDE9;Q9QVP9;F7CCX1	E9Q2A6;Q3UDE9;Q9QVP9	Protein-tyrosine kinase 2-beta	Ptk2b	E9Q2A6	4.55016
0.981743	0.770185	0.814676	1.01132	0.834913	0.708746	0.914588	0.913165	1.0296	0.822869	0.737448	3.66297	0.00141516	0.188611	5.9427	Q3UHH2;F7BP73;F7AWS1	Q3UHH2;F7BP73	Solute carrier family 22 member 23	Slc22a23	Q3UHH2	9.5791
-0.890858	-1.1435	-1.08816	-0.859653	-1.16224	-1.09179	-0.895576	-0.914887	-0.880021	-1.02295	-0.97987	3.66444	0.00142029	0.193219	5.94546	P59235	P59235	Nucleoporin Nup43	Nup43	P59235	6.84211
-3.10244	-3.48822	-3.4064	-2.94399	-3.479	-3.59122	-3.15495	-3.01801	-2.85297	-3.25971	-3.36699	3.62788	0.00144561	0.41745	5.87745	Q9D1G3	Q9D1G3	Protein-cysteine N-palmitoyltransferase HHAT-like protein	Hhatl	Q9D1G3	6.95825
-1.22935	-0.8371	-0.763865	-1.06998	-0.751064	-0.831232	-0.963099	-1.08257	-1.13502	-0.848237	-0.628006	3.62789	0.0014507	-0.319419	-5.87747	Q9CQT1;F8WI95;F6YY88	Q9CQT1;F8WI95;F6YY88	Methylthioribose-1-phosphate isomerase	Mri1	Q9CQT1	8.67209
2.68746	2.46295	2.52411	2.73287	2.56901	2.65384	2.74832	2.80042	2.73676	2.49062	2.50422	3.65006	0.00145324	0.207042	5.91866	Q9DBE8;F6RBY3	Q9DBE8;F6RBY3	Alpha-1,3/1,6-mannosyltransferase ALG2	Alg2	Q9DBE8	5.3012
-0.669477	-0.967296	-0.911501	-0.771724	-0.883888	-1.00343	-0.632918	-0.651742	-0.630696	-0.86457	-0.805798	3.62968	0.00145583	0.234768	5.8808	D3Z1T8;D3Z767;Q9D6K7	D3Z1T8;D3Z767;Q9D6K7	Tetratricopeptide repeat protein 33	Ttc33	D3Z1T8	5.17241
0.110676	-0.124053	-0.0257397	0.197791	0.0222778	0.0464649	0.222823	0.242566	0.184541	-0.128293	-0.136812	3.63017	0.00146099	0.249372	5.88171	Q9WUD1	Q9WUD1	STIP1 homology and U box-containing protein 1	Stub1	Q9WUD1	6.57895
2.49525	2.3302	2.30579	2.49938	2.35801	2.4126	2.4837	2.43612	2.46545	2.27115	2.30517	3.63746	0.00146237	0.145494	5.89524	Q9CX34	Q9CX34	Suppressor of G2 allele of SKP1 homolog	Sugt1	Q9CX34	5.05952
1.01249	0.37021	0.382421	1.06015	0.535017	0.337677	1.22069	1.1048	0.854745	0.597543	0.776134	3.62597	0.00146341	0.550741	5.87391	Q08642	Q08642	Protein-arginine deiminase type-2	Padi2	Q08642	6.98366
-2.29781	-1.5875	-1.61114	-2.03093	-1.64876	-1.98758	-2.24089	-2.35676	-2.08743	-1.58863	-1.57943	3.63128	0.00146619	-0.535591	-5.88376	E9Q0A7;A0A2R8W6N3;A0A2R8VI09;B1H3M0;A0A2R8VKF8;A0A2R8VHF5;A0A2R8W6J0	E9Q0A7;A0A2R8W6N3		Oxr1	E9Q0A7	7.45192
1.51053	1.40549	1.46281	1.52204	1.38836	1.457	1.54002	1.52076	1.5704	1.36839	1.4272	3.62611	0.00146853	0.114541	5.87417	Q8BHF7;F8WI04;F2Z427	Q8BHF7;F8WI04;F2Z427	CDP-diacylglycerol--glycerol-3-phosphate 3-phosphatidyltransferase, mitochondrial	Pgs1	Q8BHF7	6.50995
-0.91959	-0.649987	-0.638775	-0.917445	-0.622564	-0.799227	-0.876245	-1.00397	-0.85295	-0.699054	-0.72909	3.63371	0.00147143	-0.224257	-5.88828	Q91XW9;A0A0A6YXZ9	Q91XW9		Pcdhgc5	Q91XW9	7.52119
-3.47179	-3.71017	-3.83933	-3.51556	-3.7475	-3.82263	-3.51503	-3.45236	-3.34639	-3.71016	-3.60643	3.62154	0.00148097	0.279144	5.86572	Q80SY5	Q80SY5	Pre-mRNA-splicing factor 38B	Prpf38b	Q80SY5	7.19557
2.4105	2.26729	2.28934	2.4298	2.29595	2.35521	2.3724	2.46565	2.41753	2.31123	2.31994	3.62176	0.00148611	0.112683	5.86612	Q8BG51	Q8BG51	Mitochondrial Rho GTPase 1	Rhot1	Q8BG51	3.80349
-0.200825	-0.115273	-0.105579	-0.304093	-0.0471821	-0.049633	-0.349685	-0.400102	-0.293824	-0.0683985	-0.173033	3.61644	0.00152577	-0.216523	-5.85628	Q91V57;A7VK13;B2FDI1;D6RCX8;B2FDI0	Q91V57;A7VK13	N-chimaerin	Chn1	Q91V57	4.79303
3.14274	3.48611	3.44091	3.19067	3.42979	3.45237	3.16583	3.32836	3.15485	3.32357	3.42939	3.61673	0.00153103	-0.230533	-5.85682	P24472;A0A1L1SS61;Q6P8Q0;P30115;P13745	P24472	Glutathione S-transferase A4	Gsta4	P24472	5.40541
0.0500507	-0.178843	-0.0838356	0.0308561	-0.0971699	-0.126347	0.0265474	0.0658236	0.0974874	-0.0871725	-0.0213451	3.61186	0.00153425	0.153272	5.84783	Q8BYL4;E9PX65;F7BWC1	Q8BYL4;E9PX65	Tyrosine--tRNA ligase, mitochondrial;Tyrosine--tRNA ligase	Yars2	Q8BYL4	9.11017
1.44587	1.15225	1.22193	1.3076	1.18431	1.12653	1.3289	1.31867	1.28794	1.13074	1.11064	3.60595	0.00155631	0.183397	5.8369	Q9DCC8;A0A1D5RLZ6	Q9DCC8;A0A1D5RLZ6	Mitochondrial import receptor subunit TOM20 homolog	Tomm20	Q9DCC8	6.2069
-2.53624	-2.92097	-2.92311	-2.58341	-2.7549	-2.69854	-2.46585	-2.4942	-2.46522	-2.70575	-2.79804	3.6014	0.00157288	0.291231	5.82852	Q3TQI7	Q3TQI7	Uncharacterized protein C9orf78 homolog		Q3TQI7	3.80623
-1.08935	-1.2751	-1.3376	-1.12615	-1.23755	-1.17888	-1.1129	-1.06033	-1.08887	-1.31754	-1.36151	3.60182	0.00157823	0.189175	5.8293	A2AHX9;Q9QWX2;Q64373;A2AHX8;A2AHX7	A2AHX9;Q9QWX2;Q64373;A2AHX8	Bcl-2-like protein 1	Bcl2l1	A2AHX9	6.49351
2.11356	1.99176	2.04577	2.18081	2.05764	2.00539	2.09748	2.21968	2.18157	1.98108	1.99074	3.59303	0.00161074	0.146558	5.8131	Q9DC07;F6RM14;B7ZCI2;F6X9B6;A2AQB2;A2AQA9;E9Q1W3	Q9DC07	LIM zinc-binding domain-containing Nebulette	Nebl	Q9DC07	6.2963
1.44753	1.12415	1.07966	1.28056	1.20561	1.20669	1.3441	1.31492	1.37433	1.16234	1.09793	3.59472	0.00161616	0.206225	5.81622	P57716	P57716	Nicastrin	Ncstn	P57716	5.50847
2.59482	2.80614	2.79446	2.6396	2.89575	2.8877	2.59298	2.68326	2.65328	2.77623	2.74434	3.59057	0.00161873	-0.184649	-5.80857	D3Z5I6;E9QAD8;Q5DU25;A4GZ26;D3Z6V7	D3Z5I6;E9QAD8;Q5DU25;A4GZ26;D3Z6V7	IQ motif and SEC7 domain-containing protein 2	Iqsec2	D3Z5I6	8.75217
4.05948	4.60955	4.54794	4.2865	4.50048	4.51208	4.27259	4.1925	4.13715	4.34784	4.52109	3.57513	0.00162126	-0.316853	-5.78022	Q3UNH4	Q3UNH4	G protein-regulated inducer of neurite outgrowth 1	Gprin1	Q3UNH4	9.44206
1.80627	1.57043	1.55346	1.94284	1.58228	1.71132	1.87298	1.79895	1.80339	1.46071	1.62136	3.59586	0.00162162	0.261627	5.81832	Q9CYG7	Q9CYG7	Mitochondrial import receptor subunit TOM34	Tomm34	Q9CYG7	3.8835
2.97404	3.21261	3.20717	3.01464	3.20549	3.11217	2.97333	2.91377	3.02934	3.08885	3.12897	3.56556	0.00162623	-0.178186	-5.76269	P35293	P35293	Ras-related protein Rab-18	Rab18	P35293	8.73786
-0.903782	-1.3135	-1.13014	-0.986756	-1.19105	-1.08054	-0.901244	-0.74302	-0.90894	-1.30456	-1.24646	3.5794	0.00162667	0.322293	5.78805	Q8VE99	Q8VE99	Coiled-coil domain-containing protein 115	Ccdc115	Q8VE99	6.66667
-0.272831	-0.0705156	-0.108095	-0.193913	-0.096962	-0.101492	-0.191642	-0.214375	-0.235904	-0.1254	-0.00419426	3.57328	0.00162914	-0.13729	-5.77682	Q07113	Q07113	Cation-independent mannose-6-phosphate receptor	Igf2r	Q07113	7.49094
-1.80901	-1.54621	-1.66467	-1.78429	-1.58785	-1.63471	-1.79724	-1.88228	-1.69333	-1.59599	-1.56912	3.56634	0.00163158	-0.19347	-5.76412	Q5NBV0;A0A140LIC4;A0A140LIR1;Q67BT3;Q5NBV1	Q5NBV0;A0A140LIC4;A0A140LIR1;Q67BT3	Solute carrier family 13 member 5	Slc13a5	Q5NBV0	4.56274
5.6043	5.81433	5.77092	5.57246	5.79134	5.68797	5.5858	5.55568	5.61705	5.69437	5.69925	3.57206	0.00163696	-0.155972	-5.77458	E9Q1G8;E9Q9F5;A0A0R4J233;S4R2P6;A0A1W2P6J7;Q9DA97;Q8C650	E9Q1G8;E9Q9F5		2020-09-07	E9Q1G8	5.03432
6.24668	6.52397	6.5179	6.26997	6.61201	6.6324	6.20613	6.23485	6.26736	6.43635	6.36685	3.55663	0.00163871	-0.269918	-5.74635	Q68FG2	Q68FG2		Sptbn2	Q68FG2	5.067
0.738316	0.474761	0.613035	0.809245	0.625866	0.499552	0.704507	0.706073	0.736882	0.50332	0.463663	3.56011	0.00164169	0.208972	5.75271	G3UYF9;Q03958;REV__Q61087	G3UYF9;Q03958	Prefoldin subunit 6	Pfdn6	G3UYF9	5.94059
3.32008	3.21571	3.17802	3.31104	3.19056	3.20466	3.32536	3.24057	3.31867	3.11682	3.14157	3.55698	0.00164401	0.128589	5.747	P35979	P35979	60S ribosomal protein L12	Rpl12	P35979	8.48485
2.37891	2.76999	2.72089	2.4715	2.69238	2.58216	2.43639	2.47702	2.48301	2.66307	2.85861	3.56279	0.00164706	-0.26515	-5.75762	O54865;Q80YP4	O54865;Q80YP4	Guanylate cyclase soluble subunit beta-1	Gucy1b3	O54865	6.45161
1.83935	1.74387	1.75909	1.95266	1.7916	1.76011	1.92984	1.92046	1.88462	1.67107	1.7876	3.55826	0.00164935	0.153163	5.74933	Q7TT37	Q7TT37	Elongator complex protein 1	Ikbkap	Q7TT37	5.17629
1.33404	1.59589	1.53525	1.4338	1.62785	1.61822	1.28612	1.37201	1.31936	1.51051	1.47021	3.5463	0.00175641	-0.210589	-5.72751	Q8JZW4	Q8JZW4	Copine-5	Cpne5	Q8JZW4	6.74536
3.41391	3.22604	3.28049	3.39861	3.29463	3.30268	3.48896	3.52222	3.46534	3.35941	3.30498	3.54824	0.00176206	0.1631	5.73104	Q9CX86	Q9CX86	Heterogeneous nuclear ribonucleoprotein A0	Hnrnpa0	Q9CX86	27.541
2.40859	2.31824	2.26886	2.47482	2.32603	2.26284	2.43549	2.3565	2.4382	2.21206	2.26858	3.52	0.00176687	0.146616	5.67967	Q3TGU7;P50580	Q3TGU7;P50580	Proliferation-associated protein 2G4	Pa2g4	Q3TGU7	6.85279
1.79278	1.6099	1.57673	1.76422	1.47064	1.62186	1.69394	1.72181	1.72107	1.53518	1.59179	3.53708	0.0017707	0.171079	5.71071	Q8K0D5	Q8K0D5	Elongation factor G, mitochondrial	Gfm1	Q8K0D5	8.65513
-0.0428333	0.351796	0.26737	-0.0151663	0.360376	0.120966	-0.0751219	-0.271272	-0.0744715	0.254218	0.146936	3.52003	0.00177231	-0.34605	-5.67971	Q3U0D9;F6T851	Q3U0D9	E3 ubiquitin-protein ligase HACE1	Hace1	Q3U0D9	6.16062
2.61241	2.03306	2.02433	2.53851	2.14936	2.42872	2.58894	2.65531	2.59876	2.17818	1.88813	3.5161	0.0017737	0.481824	5.67258	Q922Q8	Q922Q8	Leucine-rich repeat-containing protein 59	Lrrc59	Q922Q8	3.90879
0.368641	0.674026	0.591616	0.430274	0.635048	0.470247	0.390191	0.305118	0.417401	0.619676	0.683222	3.53906	0.00177636	-0.229981	-5.71431	B1AVH5;Q8C0P5	B1AVH5;Q8C0P5	Coronin;Coronin-2A	Coro2a	B1AVH5	5.89319
1.17259	1.26985	1.31	1.25535	1.31851	1.29477	1.18713	1.17486	1.18201	1.26455	1.28724	3.5208	0.00177778	-0.09643	-5.68112	Q8CFI0;E9PXB7;A0A286YDR6	Q8CFI0;E9PXB7	E3 ubiquitin-protein ligase NEDD4-like	Nedd4l	Q8CFI0	5.67729
1.37138	1.01391	1.08779	1.43812	1.13718	1.28713	1.35391	1.49923	1.37534	1.13859	1.02284	3.53541	0.00177778	0.293021	5.70767	Q91YM4;E9PUT1;Q5SWP1;Q5SWP0	Q91YM4;E9PUT1	Protein TBRG4	Tbrg4	Q91YM4	3.49206
8.59481	8.47743	8.4553	8.57105	8.46238	8.50042	8.56318	8.61063	8.62167	8.35869	8.38541	3.5002	0.0017791	0.152334	5.64381	Q6PIC6;A0A0G2JGX4;Q8VCE0	Q6PIC6;A0A0G2JGX4;Q8VCE0	Sodium/potassium-transporting ATPase subunit alpha-3	Atp1a3	Q6PIC6	7.40375
2.22973	2.5634	2.54622	2.33651	2.57965	2.42248	2.20784	2.25116	2.23859	2.40461	2.4241	3.5313	0.00177918	-0.237311	-5.70019	Q8K021;Q3TSA8;D3YTP4	Q8K021;Q3TSA8;D3YTP4	Secretory carrier-associated membrane protein 1	Scamp1	Q8K021	4.73373
5.53734	5.79484	5.78283	5.60527	5.84008	5.91842	5.57538	5.58662	5.56339	5.69157	5.72109	3.52098	0.00178328	-0.21787	-5.68144	Q01853	Q01853	Transitional endoplasmic reticulum ATPase	Vcp	Q01853	7.81638
0.739002	0.879985	0.918985	0.780339	0.954552	1.01009	0.743175	0.753976	0.794631	0.902066	0.847164	3.50136	0.00178443	-0.156583	-5.64591	B1AXV0;F6Q3S1	B1AXV0	DOMON domain-containing protein FRRS1L	Frrs1l	B1AXV0	8.87372
1.24418	1.09921	1.04377	1.1553	1.0641	1.1163	1.26172	1.23759	1.2259	1.14462	1.0622	3.5347	0.00178481	0.13657	5.70637	A0A3B2WCL5;Q9CT10	A0A3B2WCL5;Q9CT10	Ran-binding protein 3	Ranbp3	A0A3B2WCL5	6.45161
5.14375	4.90032	4.97203	5.14748	4.90569	5.00144	5.0212	5.10554	5.07748	4.88507	4.89145	3.52919	0.00178616	0.173089	5.69635	Q8BFR5;A0A0U1RNQ6;A0A0U1RPC4	Q8BFR5	Elongation factor Tu, mitochondrial	Tufm	Q8BFR5	8.62832
-2.02578	-1.6381	-1.67066	-1.99	-1.7702	-1.87784	-2.04036	-2.04115	-1.9266	-1.56449	-1.60422	3.50647	0.00178852	-0.317189	-5.65514	Q99N50	Q99N50	Synaptotagmin-like protein 2	Sytl2	Q99N50	4.21053
1.79151	2.12851	2.06513	1.88893	2.06871	2.06719	1.80909	1.95798	1.80071	1.96677	2.09252	3.52299	0.00178882	-0.215161	-5.68509	Q8CGA0	Q8CGA0	Protein phosphatase 1F	Ppm1f	Q8CGA0	7.30088
1.52061	1.28445	1.31101	1.583	1.34949	1.17665	1.43861	1.40845	1.48821	1.24083	1.24183	3.50226	0.00178979	0.220401	5.64754	Q561M1;Q9D358;A0A1W2P7X3	Q561M1;Q9D358	Low molecular weight phosphotyrosine protein phosphatase	Acp1	Q561M1	3.79747
0.0189743	0.52871	0.537271	0.0282679	0.48807	0.646587	0.00561619	0.2338	0.220777	0.647164	0.296431	3.51181	0.00179268	-0.422552	-5.66481	Q8BG13;O89086;S4R2M6	Q8BG13;O89086	RNA-binding protein 3	Rbm3	Q8BG13	20.1299
-1.79627	-1.50033	-1.43014	-1.82756	-1.4298	-1.20907	-1.76318	-1.74573	-1.77756	-1.61879	-1.36337	3.50716	0.00179394	-0.356811	-5.6564	Q8BH27	Q8BH27	Multiple epidermal growth factor-like domains protein 9	Megf9	Q8BH27	8.16667
1.7751	1.53389	1.54248	1.77131	1.55424	1.71745	1.78506	1.85623	1.75289	1.61297	1.54979	3.52392	0.00179439	0.202982	5.68678	E9Q242;P54822;E9Q3T7;A0A140LHU1;A0A0G2JFL8	E9Q242;P54822;E9Q3T7	Adenylosuccinate lyase	Adsl	E9Q242	5.11727
-0.0701752	-0.324624	-0.412683	-0.219375	-0.279623	-0.241285	-0.110539	-0.0304155	-0.0718565	-0.33538	-0.353146	3.50515	0.00179518	0.223985	5.65276	Q3UMU9	Q3UMU9	Hepatoma-derived growth factor-related protein 2	Hdgfrp2	Q3UMU9	6.27803
0.677683	0.80552	0.887638	0.678464	0.927666	0.8801	0.754575	0.747113	0.778203	0.861432	0.903824	3.5109	0.00179939	-0.150489	-5.66317	A0A0N4SWD7;E9Q6H8;A0A0N4SUY3;A0A0N4SWF5;A0A0N4SUU0;A0A0N4SUV0;A0A0N4SW19;A0A1L1SQF5;A0A0N4SWC0;A0A0N4SVR9	A0A0N4SWD7;E9Q6H8;A0A0N4SUY3;A0A0N4SWF5;A0A0N4SUU0		Plekha5	A0A0N4SWD7	5.1
1.05686	0.769095	0.779278	1.11555	0.897186	1.00402	1.09844	1.08898	1.09156	0.821336	0.753679	3.52548	0.0018	0.252844	5.68962	Q9QYH6;Q9ER67	Q9QYH6	Melanoma-associated antigen D1	Maged1	Q9QYH6	6.06452
-1.0665	-1.39249	-1.34893	-1.15802	-1.4417	-1.32052	-1.12811	-1.13961	-1.03454	-1.2032	-1.36899	3.52595	0.00180564	0.240616	5.69047	Q3TIV9;Q8BW87;Q9DB50;B1B0F6	Q3TIV9;Q8BW87;Q9DB50;B1B0F6	AP-1 complex subunit sigma-2	Ap1s2	Q3TIV9	3.18471
5.91157	5.86421	5.82875	5.9555	5.86335	5.80448	5.95242	5.91299	5.9157	5.77192	5.82636	3.49266	0.00183976	0.103125	5.63019	Q02053;P31254	Q02053	Ubiquitin-like modifier-activating enzyme 1	Uba1	Q02053	6.3327
1.12531	1.25307	1.29111	1.18046	1.33012	1.25052	1.11769	1.13981	1.15639	1.24301	1.21258	3.49547	0.00184524	-0.119469	-5.63528	V9GX40;Q5SV85;V9GXD9;F6YUG5	V9GX40;Q5SV85;V9GXD9	Synergin gamma	Synrg	V9GX40	7.5997
3.006	3.15772	3.09712	3.00373	3.14264	3.11018	3.03325	2.96064	3.06639	3.13682	3.0981	3.48672	0.00185251	-0.109762	-5.61949	Q62167;P16381	Q62167;P16381	ATP-dependent RNA helicase DDX3X;Putative ATP-dependent RNA helicase Pl10	Ddx3x;D1Pas1	Q62167	12.2356
-2.31672	-1.24911	-1.48425	-2.11759	-1.52091	-1.9713	-2.20578	-2.5877	-2.15175	-1.41745	-1.53337	3.48811	0.00185799	-0.746509	-5.622	Q3TRQ4;P61215;Q9CZQ3;E9Q2V1	Q3TRQ4;P61215;Q9CZQ3;E9Q2V1	Carbonic anhydrase-related protein 10	Car10;Ca10	Q3TRQ4	8.28402
0.677883	1.01986	1.02311	0.722892	1.10591	1.2332	0.673648	0.775317	0.585612	0.850348	1.01348	3.4661	0.00188439	-0.353915	-5.5824	P70232;A0A0N4SUM4;A0A0N4SUL1	P70232	Neural cell adhesion molecule L1-like protein;Processed neural cell adhesion molecule L1-like protein	Chl1	P70232	6.86518
1.44114	1.09151	1.23288	1.47347	1.1395	1.33604	1.48992	1.65868	1.41021	1.11781	1.12265	3.47423	0.00188921	0.321287	5.59699	Q9CRB8	Q9CRB8	Mitochondrial fission process protein 1	Mtfp1	Q9CRB8	6.0241
3.32904	3.09765	3.01289	3.33292	2.97216	2.94948	3.31861	3.23645	3.31434	3.05038	3.2109	3.47072	0.00188986	0.257359	5.59069	P30416;F6S2D5;F7CAT1	P30416	Peptidyl-prolyl cis-trans isomerase FKBP4;Peptidyl-prolyl cis-trans isomerase FKBP4, N-terminally processed	Fkbp4	P30416	7.20524
-2.85606	-2.05543	-2.07584	-2.65453	-2.23913	-2.52642	-2.76007	-2.9251	-2.70883	-2.40897	-2.13959	3.46592	0.00189049	-0.540021	-5.58207	Q149F3;F7CE88	Q149F3	Eukaryotic peptide chain release factor GTP-binding subunit ERF3B	Gspt2	Q149F3	8.06962
4.81413	5.01865	4.98436	4.78137	5.07568	5.10489	4.82406	4.81257	4.73886	4.88937	4.96622	3.47551	0.00189474	-0.212332	-5.5993	Q7TQD2	Q7TQD2	Tubulin polymerization-promoting protein	Tppp	Q7TQD2	9.17431
1.52959	1.26717	1.29541	1.5289	1.32231	1.42347	1.44656	1.49607	1.47818	1.27993	1.21097	3.47179	0.00189535	0.195984	5.59261	Q80U63;A8Y5E5;A2A7Y8	Q80U63	Mitofusin-2	Mfn2	Q80U63	4.88771
-0.327299	-0.0471296	0.03368	-0.412633	0.142397	0.236206	-0.444419	-0.232316	-0.405585	-0.0316324	-0.13991	3.47823	0.00190029	-0.396719	-5.60419	Q9CR51	Q9CR51	V-type proton ATPase subunit G 1	Atp6v1g1	Q9CR51	3.38983
-0.832899	-0.387376	-0.396196	-0.694705	-0.431747	-0.576427	-0.840516	-0.911687	-0.691491	-0.584994	-0.506451	3.47979	0.00190588	-0.313728	-5.607	Q9D020;A0A0N4SW80	Q9D020	Cytosolic 5-nucleotidase 3A	Nt5c3a	Q9D020	6.94864
-0.135593	0.209052	0.197906	0.0438509	0.211706	0.19611	-0.0075922	-0.0858564	-0.0556593	0.0541029	0.151073	3.45531	0.00193732	-0.218162	-5.56304	Q9QZM0	Q9QZM0	Ubiquilin-2	Ubqln2	Q9QZM0	7.36677
3.25282	3.43892	3.41116	3.32687	3.44357	3.41995	3.24328	3.19397	3.30503	3.36064	3.37938	3.45969	0.00194253	-0.144542	-5.57088	Q80Z38;D3Z5K8;A0A1L1SQP7	Q80Z38;D3Z5K8	SH3 and multiple ankyrin repeat domains protein 2	Shank2	Q80Z38	6.77507
6.7803	7.39556	7.2961	7.01677	7.23827	7.13886	6.88686	6.94346	6.96445	7.15485	7.18961	3.45628	0.00194286	-0.317175	-5.56477	O88935	O88935	Synapsin-1	Syn1	O88935	10.1983
3.37081	3.05196	3.12608	3.24107	3.10755	3.02056	3.41197	3.4337	3.29705	3.14205	3.20023	3.45708	0.00194842	0.242848	5.56621	P14733	P14733	Lamin-B1	Lmnb1	P14733	3.7415
-0.0732517	-0.292373	-0.255938	-0.110539	-0.244528	-0.288246	-0.201329	-0.153167	-0.171798	-0.345603	-0.330284	3.44565	0.00196034	0.150812	5.54575	Q9D7N3;A0A0J9YU02	Q9D7N3	28S ribosomal protein S9, mitochondrial	Mrps9	Q9D7N3	6.66667
0.0517082	-0.270616	-0.255865	0.0887518	-0.191847	-0.0347958	0.0297689	0.156486	-0.0184546	-0.227458	-0.204817	3.45024	0.00196591	0.259218	5.55397	Q8R3Q6;F8WJI3;E9Q4B5	Q8R3Q6;F8WJI3	Coiled-coil domain-containing protein 58	Ccdc58	Q8R3Q6	1.38889
-3.08116	-2.78568	-2.8805	-3.11187	-2.7475	-2.76181	-3.21259	-3.30573	-3.11502	-2.69227	-3.01014	3.42972	0.00196685	-0.35229	-5.5173	P70227	P70227	Inositol 1,4,5-trisphosphate receptor type 3	Itpr3	P70227	5.16854
0.950594	1.03601	1.06928	0.957847	1.1457	1.08702	0.969295	0.885795	0.913709	1.02962	1.04331	3.42458	0.00196703	-0.133042	-5.50815	Q8C7K6;A0A0A6YY26	Q8C7K6	Prenylcysteine oxidase-like	Pcyox1l	Q8C7K6	7.07071
0.379105	0.702044	0.62314	0.43146	0.675615	0.662582	0.31244	0.193744	0.33623	0.552276	0.48418	3.42377	0.00196721	-0.286044	-5.5067	Q8VIM9	Q8VIM9	Immunity-related GTPase family Q protein	Irgq	Q8VIM9	11.1492
0.285898	0.0465097	-0.193861	0.207084	-0.0258465	0.101685	0.259715	0.236629	0.220675	-0.126571	-0.143553	3.43374	0.00197214	0.29894	5.52447	Q9D1M4	Q9D1M4	Eukaryotic translation elongation factor 1 epsilon-1	Eef1e1	Q9D1M4	5.17241
2.93044	2.62845	2.71113	2.88246	2.77295	2.83279	2.92449	2.92285	2.88578	2.7042	2.66962	3.42982	0.0019723	0.189347	5.51749	O35685	O35685	Nuclear migration protein nudC	Nudc	O35685	6.0241
-0.8412	-0.424417	-0.338188	-0.687858	-0.435675	-0.419847	-0.721107	-0.578744	-0.553483	-0.325624	-0.409372	3.42731	0.00197245	-0.284291	-5.513	Q9ERZ3	Q9ERZ3	Muscarinic acetylcholine receptor M3	Chrm3	Q9ERZ3	4.0747
5.62108	5.43557	5.47047	5.61408	5.50731	5.5469	5.68466	5.68091	5.60093	5.43697	5.53988	3.42434	0.0019726	0.150814	5.50773	P40142;A0A286YE28;E0CY51	P40142;A0A286YE28	Transketolase	Tkt	P40142	7.70465
-0.404655	-0.26809	-0.303112	-0.371266	-0.277115	-0.247623	-0.371001	-0.42908	-0.355456	-0.320416	-0.316282	3.40357	0.00197319	-0.0975187	-5.4708	Q6PD03	Q6PD03	Serine/threonine-protein phosphatase 2A 56 kDa regulatory subunit alpha isoform	Ppp2r5a	Q6PD03	2.6749
0.307405	0.0863028	0.168634	0.409186	0.127155	0.00292206	0.277238	0.335237	0.216201	0.0663843	0.11928	3.43558	0.00197765	0.21394	5.52776	Q3TUQ7;Q5EG47	Q3TUQ7;Q5EG47	5-AMP-activated protein kinase catalytic subunit alpha-1	Prkaa1	Q3TUQ7	4.90909
-0.120083	0.416608	0.39805	-0.149066	0.608767	0.68063	-0.0937605	-0.260203	-0.139054	0.212907	0.121305	3.43252	0.00197778	-0.558811	-5.52229	Q3UVT7;A0A0R4J0J0;Q9JHU2;D3Z486	Q3UVT7;A0A0R4J0J0;Q9JHU2	Palmdelphin	Palmd	Q3UVT7	4.35572
3.53187	3.44904	3.43865	3.53988	3.5082	3.42122	3.58352	3.52739	3.5423	3.41623	3.45844	3.4179	0.00197826	0.0963636	5.49626	Q3UM45;A0A087WRA7;F6TGJ2	Q3UM45	Protein phosphatase 1 regulatory subunit 7	Ppp1r7	Q3UM45	5.26316
2.04973	1.88711	1.87566	2.07734	1.94876	1.9029	2.0046	1.98151	2.04991	1.84707	1.79068	3.40634	0.00197849	0.157252	5.47571	Q3UZG4;P31230;A0A0G2JEU9;A0A0G2JDV0;A0A0G2JDW6;A0A0G2JDH0	Q3UZG4;P31230	Aminoacyl tRNA synthase complex-interacting multifunctional protein 1;Endothelial monocyte-activating polypeptide 2	Aimp1	Q3UZG4	5.01567
1.07383	0.884305	0.892324	1.17807	0.981697	1.06516	1.14242	1.15012	1.13821	0.895944	0.916838	3.44004	0.0019831	0.197152	5.53573	Q8BML9;D3Z158;A0A140LHZ5;A0A140LIS6;A0A140LHB3;A0A140LJK5;A0A140LHJ3;A0A140LIN2;F6TDS3;A0A140LID3;A0A0A6YY08;A0A140LJH2;A0A140LIZ4;A0A140LJH1;A0A140LII8;A0A140LIR0;A0A140LHC3	Q8BML9;D3Z158		Qars	Q8BML9	6.19355
2.77116	2.88159	2.89079	2.82872	2.9025	2.91642	2.80869	2.84713	2.76636	2.87024	2.89606	3.43716	0.00198319	-0.0885244	-5.53059	P20060	P20060	Beta-hexosaminidase subunit beta	Hexb	P20060	5.59701
4.61901	4.43466	4.44831	4.69953	4.48801	4.60023	4.67636	4.74575	4.66379	4.37125	4.41659	3.41852	0.00198365	0.221046	5.49736	K4DI58;Q99N28	K4DI58;Q99N28	Cell adhesion molecule 3	Cadm3	K4DI58	7.67442
0.760056	0.265178	0.124653	0.522149	0.379423	0.169973	0.717031	0.676291	0.68374	0.301408	0.484575	3.40899	0.00198383	0.384318	5.48042	Q9JL35	Q9JL35	High mobility group nucleosome-binding domain-containing protein 5	Hmgn5	Q9JL35	10.5911
-1.49884	-1.71368	-1.69239	-1.45431	-1.74883	-1.91728	-1.41754	-1.5492	-1.42385	-1.65324	-1.68729	3.44278	0.0019887	0.266701	5.54062	B1AZI6;E9Q5E2;F6SBF2;Q8C690	B1AZI6;E9Q5E2	THO complex subunit 2	Thoc2;BC005561	B1AZI6	4.39147
4.99089	4.7039	4.7972	4.97116	4.74204	4.90241	4.93938	5.07201	4.9589	4.71824	4.7017	3.43725	0.00198876	0.225552	5.53075	Q9CR68	Q9CR68	Cytochrome b-c1 complex subunit Rieske, mitochondrial;Cytochrome b-c1 complex subunit 11	Uqcrfs1	Q9CR68	6.93431
3.3764	3.09359	3.17278	3.26543	3.132	3.25035	3.34567	3.42185	3.3658	3.2051	3.16187	3.40903	0.00198919	0.185747	5.4805	Q9CXS4;F6SS03	Q9CXS4	Centromere protein V	Cenpv	Q9CXS4	10.3175
-1.65913	-1.90768	-1.86464	-1.67599	-1.83845	-1.8365	-1.682	-1.77299	-1.67021	-1.80013	-1.96161	3.41227	0.00199458	0.176104	5.48626	Q9Z2L6	Q9Z2L6	Multiple inositol polyphosphate phosphatase 1	Minpp1	Q9Z2L6	4.5738
1.8718	2.27276	2.26662	2.00894	2.33412	2.53789	1.92625	2.05659	1.90775	2.30601	2.14793	3.38928	0.00208	-0.35662	-5.44549	Q9QZX7;Z4YMF3;A8Y5D6	Q9QZX7	Serine racemase	Srr	Q9QZX7	7.07965
2.1908	2.04111	2.01865	2.11962	2.11408	2.03621	2.20876	2.16469	2.16597	2.00131	2.06935	3.3895	0.00208556	0.123185	5.44587	D3YXK2;S4R1M2;S4R2Q5	D3YXK2;S4R1M2	Scaffold attachment factor B1	Safb	D3YXK2	8.53789
6.93632	7.1215	7.15565	6.95422	7.17999	7.20039	6.91541	6.97336	6.926	7.07036	7.01173	3.38381	0.00209524	-0.18221	-5.43581	P09411;S4R2M7;P09041	P09411;S4R2M7	Phosphoglycerate kinase 1;Phosphoglycerate kinase	Pgk1	P09411	9.83213
3.51822	3.33827	3.31014	3.54379	3.35062	3.38392	3.55695	3.62596	3.56432	3.50114	3.31657	3.38824	0.00209574	0.19507	5.44365	Q8BH44;G3UW48;G3V005;G3UYG8;G3UWZ2	Q8BH44;G3UW48	Coronin-2B;Coronin	Coro2b	Q8BH44	6.66667
0.206915	0.47239	0.493616	0.300214	0.484655	0.362579	0.306893	0.241488	0.264571	0.411263	0.577494	3.38566	0.0021008	-0.202983	-5.43909	Q9DD18	Q9DD18	D-tyrosyl-tRNA(Tyr) deacylase 1	Dtd1	Q9DD18	6.69856
0.857327	0.643844	0.619558	0.819137	0.645947	0.753815	0.912135	1.01108	0.935615	0.770658	0.629885	3.37465	0.00211518	0.229774	5.41965	Q8CGF7;Q3B807	Q8CGF7	Transcription elongation regulator 1	Tcerg1	Q8CGF7	3.27273
-0.159712	0.331386	0.364393	0.122167	0.393362	0.490797	-0.172048	0.00988102	-0.208783	0.133994	0.330725	3.37494	0.00212073	-0.422475	-5.42016	A0A2C9F2A2;Q921Q7;A0A286YCR5;A0A286YDV8;A0A286YDC3;A0A286YCC1	A0A2C9F2A2;Q921Q7	Ras and Rab interactor 1	Rin1	A0A2C9F2A2	7.36434
5.81322	5.52267	5.57241	5.75412	5.5757	5.71972	5.82271	5.90474	5.76416	5.47295	5.50354	3.37683	0.00212137	0.250626	5.42348	Q8BMF4	Q8BMF4	Dihydrolipoyllysine-residue acetyltransferase component of pyruvate dehydrogenase complex, mitochondrial	Dlat	Q8BMF4	7.47664
-0.110704	-0.538569	-0.37352	-0.168826	-0.414251	-0.42971	-0.201749	-0.131827	-0.174798	-0.24664	-0.479429	3.3714	0.002125	0.256106	5.41392	P53702;G3UXK7	P53702	Cytochrome c-type heme lyase	Hccs	P53702	5.14706
1.8298	1.95126	2.11243	1.73296	2.03253	2.2063	1.82253	1.86588	1.87904	2.10117	2.03577	3.37522	0.00212632	-0.247203	-5.42065	D3YWY6;D3Z5S0;E9Q0V4;P63030;D3Z786	D3YWY6;D3Z5S0;E9Q0V4;P63030;D3Z786	Mitochondrial pyruvate carrier 1	Mpc1	D3YWY6	5.88235
3.0098	3.22451	3.28622	3.05986	3.28061	3.10572	2.98444	2.92854	3.00898	3.15173	3.17527	3.37437	0.00213055	-0.205685	-5.41915	P00493	P00493	Hypoxanthine-guanine phosphoribosyltransferase	Hprt1	P00493	6.88073
0.0239277	-0.243217	-0.32823	-0.00242901	-0.149166	-0.134937	-0.0647173	-0.00759602	-0.0650969	-0.224065	-0.288681	3.36799	0.00214026	0.204867	5.40789	Q8K2I1;D3YWJ4	Q8K2I1;D3YWJ4	Protein farnesyltransferase subunit beta	Fntb	Q8K2I1	8.00915
1.05573	0.843818	0.566074	1.09547	0.773726	0.830544	1.1474	1.07983	1.09469	0.842526	0.908751	3.35812	0.00217995	0.300383	5.39053	Q6IRU2	Q6IRU2	Tropomyosin alpha-4 chain	Tpm4	Q6IRU2	3.22581
0.381306	0.129632	0.0879345	0.379119	-0.0308533	-0.141768	0.341243	0.306207	0.435273	0.0567751	0.206604	3.35819	0.00218557	0.317242	5.39064	Q8CI43	Q8CI43	Myosin light chain 6B	Myl6b	Q8CI43	7.24638
-0.462162	-0.750751	-0.671499	-0.5803	-0.630644	-0.657476	-0.448562	-0.38893	-0.550796	-0.735349	-0.752077	3.36	0.00218653	0.213483	5.39383	S4R2P9;E9PX50;S4R2V4	S4R2P9;E9PX50;S4R2V4		Slc8a3	S4R2P9	7.5431
0.894476	1.22135	1.21586	0.793553	1.25661	1.25778	0.794854	0.737716	0.989581	1.13394	0.983889	3.35848	0.00219121	-0.336202	-5.39116	Q62351;Q8C872	Q62351;Q8C872	Transferrin receptor protein 1	Tfrc	Q62351	6.1599
0.44264	0.621291	0.607542	0.491748	0.585016	0.541763	0.472936	0.356135	0.473054	0.557773	0.599817	3.34472	0.00221106	-0.138231	-5.36698	A0A0H2UH17;A0A0G2JDV6;Q80X50;A0A0G2JGD0;A0A0G2JG47;A0A0G2JFN7;A0A0G2JE24;A0A0G2JDT1	A0A0H2UH17;A0A0G2JDV6;Q80X50	Ubiquitin-associated protein 2-like	Ubap2l	A0A0H2UH17	8.54527
6.41436	6.72587	6.71644	6.40793	6.74944	6.63556	6.39793	6.40996	6.42202	6.53882	6.52581	3.34485	0.00221662	-0.238216	-5.36722	P17742;A0A1L1SST0;F8VPN3;A0A1L1SRX5;V9GXC1;V9GX31	P17742;A0A1L1SST0	Peptidyl-prolyl cis-trans isomerase A;Peptidyl-prolyl cis-trans isomerase A, N-terminally processed	Ppia	P17742	13.4146
3.87325	4.01722	4.05979	3.80719	4.03979	4.08649	3.88876	3.85806	3.98149	4.09628	3.99583	3.3469	0.00221772	-0.167482	-5.37082	Q9WV34	Q9WV34	MAGUK p55 subfamily member 2	Mpp2	Q9WV34	7.24638
3.92488	3.56628	3.63663	3.87532	3.6824	3.83539	3.95521	4.05858	3.8996	3.62753	3.55265	3.3458	0.00222222	0.29257	5.36889	Q9JII6;B1AXW3	Q9JII6;B1AXW3	Alcohol dehydrogenase [NADP(+)]	Akr1a1	Q9JII6	5.53846
2.36056	2.17724	2.06685	2.33979	2.04585	1.90555	2.35776	2.21826	2.36912	2.05441	2.13727	3.3475	0.00222335	0.264571	5.37186	D3Z4U0;Q9R020;E9PUD0;A0A0H2UH20;A0A0G2JGE3;V9GX51	D3Z4U0;Q9R020;E9PUD0	Zinc finger Ran-binding domain-containing protein 2	Zranb2	D3Z4U0	6.25
4.60336	4.39668	4.47691	4.53071	4.44128	4.46941	4.54595	4.61502	4.59097	4.5035	4.41255	3.3502	0.00222449	0.127145	5.37661	B2RXT3;E9Q7L0	B2RXT3;E9Q7L0		Ogdhl	B2RXT3	5.84158
1.7426	1.90038	1.88385	1.78762	1.93937	1.94063	1.82261	1.83553	1.79072	1.86161	1.90106	3.34867	0.00222901	-0.108665	-5.37392	B7ZNL2;Q78ZA7;A0A140LJB5;A0A140LJ37;A0A140LI20;A0A140LI78	B7ZNL2;Q78ZA7;A0A140LJB5	Nucleosome assembly protein 1-like 4	Nap1l4	B7ZNL2	4.92228
0.665895	0.338365	0.481358	0.578752	0.531626	0.470917	0.620994	0.667401	0.610894	0.446361	0.448149	3.35198	0.00223018	0.175992	5.37974	Q5RKN9;P47753	Q5RKN9;P47753	F-actin-capping protein subunit alpha-1	Capza1	Q5RKN9	4.54545
0.72455	1.03024	1.05873	0.705472	1.01478	1.07003	0.686177	0.67802	0.695914	0.910916	0.774204	3.33735	0.00223559	-0.278459	-5.35407	E9Q6A0;Q19AB2;A0A2I3BR72;Q7TPD3;A0A2I3BQB9;A0A338P6D2;A0A338P7C8;E9PYK2	E9Q6A0;Q19AB2;A0A2I3BR72;Q7TPD3;A0A2I3BQB9	Roundabout homolog 2	Robo2	E9Q6A0	7.62527
-1.63595	-1.79998	-1.77559	-1.5824	-1.7687	-1.75734	-1.53338	-1.56726	-1.47925	-1.72328	-1.64332	3.35253	0.0022359	0.185052	5.3807	Q5SSZ5	Q5SSZ5	Tensin-3	Tns3	Q5SSZ5	7.84722
3.6647	3.56041	3.49705	3.6656	3.53681	3.46347	3.61722	3.58068	3.679	3.49584	3.43019	3.31891	0.00225061	0.144148	5.32182	Q8BH80;Q9QY76	Q8BH80;Q9QY76	Vesicle-associated membrane protein-associated protein B	Vapb	Q8BH80	4.11523
2.91441	3.10511	3.07327	2.90438	3.14849	3.06904	2.89471	2.80873	2.94566	3.06206	2.97222	3.32007	0.00225616	-0.17812	-5.32384	Q8BJ42;Q0VF59	Q8BJ42;Q0VF59	Disks large-associated protein 2	Dlgap2	Q8BJ42	4.72144
1.66678	1.89971	1.9403	1.69606	1.92655	1.87639	1.65779	1.55734	1.6753	1.75988	1.78773	3.33239	0.00226	-0.214439	-5.34538	B1ATI9;Q3U432;Q60780	B1ATI9;Q3U432;Q60780	Growth arrest-specific protein 7	Gas7	B1ATI9	4.36893
1.89771	2.25994	2.23708	1.96977	2.31633	2.40549	2.00369	2.05101	1.8835	2.09218	2.21795	3.32101	0.00226173	-0.293689	-5.32548	Q3UVX5;E9QMC2	Q3UVX5;E9QMC2	Metabotropic glutamate receptor 5	Grm5	Q3UVX5	7.4813
-2.90347	-2.66964	-2.50371	-2.82612	-2.62575	-2.7807	-2.88714	-2.99785	-2.9309	-2.66725	-2.67738	3.32459	0.00226303	-0.255023	-5.33175	A0A0U1RPD7;A0A0U1RNW0;A0A0U1RPM8;Q6P2B2;A0A0U1RP94;Q8BTH8;A0A0U1RPL1;A0A0U1RNX9;A0A0U1RQ81;A0A140LIJ6;A0A140LHR2;D3Z2A2	A0A0U1RPD7;A0A0U1RNW0;A0A0U1RPM8;Q6P2B2;A0A0U1RP94;Q8BTH8	Casein kinase I isoform gamma-1	Csnk1g1	A0A0U1RPD7	7.17949
2.79291	2.48344	2.48677	2.75844	2.59309	2.69584	2.80016	2.8174	2.73365	2.51378	2.41622	3.33122	0.00226434	0.248985	5.34333	Q9D0I9	Q9D0I9	Arginine--tRNA ligase, cytoplasmic	Rars	Q9D0I9	5.30303
1.07891	0.952931	0.855	1.04284	0.899439	0.909941	1.04007	0.948712	1.04504	0.878345	0.847368	3.32116	0.00226733	0.14061	5.32575	P60867	P60867	40S ribosomal protein S20	Rps20	P60867	5.04202
4.21057	4.34323	4.45387	4.23132	4.501	4.47987	4.22541	4.21281	4.21208	4.35763	4.31703	3.32502	0.00226866	-0.19033	-5.3325	Q61598;A0A1Y7VL99;A0A1Y7VLG4	Q61598;A0A1Y7VL99	Rab GDP dissociation inhibitor beta	Gdi2	Q61598	6.96629
2.68429	2.79307	2.83027	2.67823	2.82512	2.7507	2.64739	2.56066	2.64261	2.74015	2.76104	3.31485	0.00226895	-0.140754	-5.31473	B2RSH2;A2AE32;Q3V3I2;P50149;A0A0A6YXN0;A0A0A6YXC2;F6QPU5	B2RSH2	Guanine nucleotide-binding protein G(i) subunit alpha-1	Gnai1	B2RSH2	5.08475
1.77259	2.07722	1.98242	1.89191	2.02272	2.05788	1.84086	1.88825	1.9083	2.06675	1.95645	3.31494	0.00227451	-0.166859	-5.31489	Q8R326;F7D909	Q8R326	Paraspeckle component 1	Pspc1	Q8R326	9.75143
1.08953	0.617394	0.555233	0.738704	0.317003	0.679205	1.18515	1.08073	0.995439	0.590608	0.41147	3.30779	0.00229268	0.489426	5.30243	Q6W8Q3	Q6W8Q3	Purkinje cell protein 4-like protein 1	Pcp4l1	Q6W8Q3	4.41176
-3.5248	-3.08066	-3.0317	-3.79393	-3.39178	-3.31268	-3.62479	-3.58357	-3.51156	-3.03907	-2.98195	3.27623	0.00231829	-0.468091	-5.24761	O70354	O70354	Carbonic anhydrase-related protein 11	Ca11	O70354	9.45122
1.39853	1.91934	1.72007	1.36849	1.60974	1.6573	1.46273	1.3929	1.45163	1.73493	1.97153	3.27782	0.00232381	-0.353962	-5.25036	G3UXT7;Q8CFQ9;P56959;G3UZD2;Q91VQ2	G3UXT7;Q8CFQ9;P56959	RNA-binding protein FUS	Fus	G3UXT7	16.9231
-0.869183	-1.15026	-1.05755	-0.923728	-1.09717	-1.07261	-0.799289	-0.797122	-0.868203	-0.944379	-1.01219	3.2941	0.00232446	0.204187	5.27861	D3Z0M9	D3Z0M9		Ddx23	D3Z0M9	6.10501
0.00894928	0.115443	0.0961952	0.028388	0.148588	0.126791	0.00555515	0.0254107	-0.0434752	0.102731	0.0479603	3.27802	0.00232936	-0.101319	-5.25069	P57722;E9Q7D8;G3UYM5	P57722;E9Q7D8	Poly(rC)-binding protein 3	Pcbp3	P57722	9.97305
4.93468	5.04616	5.10185	4.93829	5.1105	5.09653	5.00144	5.008	5.01835	5.12837	5.06803	3.29881	0.0023301	-0.111755	-5.2868	A2AL12;Q8BG05;A2AL13;V9GX38	A2AL12;Q8BG05	Heterogeneous nuclear ribonucleoprotein A3	Hnrnpa3	A2AL12	20.7547
0.881197	0.517043	0.675938	0.830171	0.611307	0.730791	0.997077	1.10312	0.902709	0.667363	0.701086	3.27859	0.00233493	0.292267	5.25169	E9QN99;A0A087WRJ2;A0A087WPF8;A0A087WSR2;Q8VCR7;A0A087WP24;A0A1L1SUX1;A0A1L1SRH5	E9QN99;A0A087WRJ2;A0A087WPF8;A0A087WSR2;Q8VCR7;A0A087WP24	Alpha/beta hydrolase domain-containing protein 14B	Abhd14b	E9QN99	10.4762
-1.4183	-1.4626	-1.6293	-1.41311	-1.56747	-1.61591	-1.35451	-1.41559	-1.35955	-1.57758	-1.5072	3.29922	0.00233577	0.167797	5.28751	Q8BFV2	Q8BFV2	PCI domain-containing protein 2	Pcid2	Q8BFV2	3.00752
4.39703	4.8519	4.84914	4.57318	4.84993	4.65718	4.37651	4.40028	4.47133	4.67494	4.63098	3.28056	0.00234053	-0.308679	-5.2551	Q8BG39	Q8BG39	Synaptic vesicle glycoprotein 2B	Sv2b	Q8BG39	8.34553
2.08116	1.95656	1.92652	2.12724	1.9583	1.98173	2.04447	2.01553	2.10416	1.94971	1.86665	3.28159	0.00234615	0.134602	5.25688	P62900;A0A0A6YX26;A0A0A6YXL3	P62900;A0A0A6YX26;A0A0A6YXL3	60S ribosomal protein L31	Rpl31	P62900	5.6
4.64458	4.38102	4.42447	4.51061	4.45107	4.51689	4.62474	4.63074	4.60839	4.47193	4.41834	3.28269	0.00234783	0.159861	5.2588	P26040	P26040	Ezrin	Ezr	P26040	3.58362
2.62815	2.52969	2.44405	2.69949	2.44565	2.35186	2.62518	2.53816	2.63244	2.34191	2.41267	3.26722	0.00235071	0.203713	5.232	Q99L45;E0CXJ3	Q99L45	Eukaryotic translation initiation factor 2 subunit 2	Eif2s2	Q99L45	3.92749
3.41552	3.14098	3.12615	3.32613	3.10859	3.18323	3.52507	3.55868	3.39179	3.1966	3.3069	3.28175	0.00235181	0.266364	5.25717	Q99JF8	Q99JF8	PC4 and SFRS1-interacting protein	Psip1	Q99JF8	6.25
0.593237	0.435945	0.429829	0.519835	0.374647	0.385965	0.531631	0.454402	0.544835	0.373538	0.331745	3.26586	0.00235461	0.140177	5.22966	P67984	P67984	60S ribosomal protein L22	Rpl22	P67984	6.25
0.639984	0.811433	0.799927	0.70272	0.795963	0.710838	0.680686	0.60912	0.67068	0.7625	0.81867	3.26243	0.00238679	-0.122584	-5.22372	Q8BYA0;F6UI15;B1ATU0;REV__Q99MS4;REV__E9QLD5	Q8BYA0	Tubulin-specific chaperone D	Tbcd	Q8BYA0	5.18395
4.1739	4.42131	4.43406	4.20853	4.29246	4.34468	4.09929	4.23716	4.19352	4.30859	4.4418	3.25861	0.00243765	-0.191335	-5.21713	Q9D172;A0A1W2P7B6;A0A1W2P870	Q9D172;A0A1W2P7B6	ES1 protein homolog, mitochondrial	D10Jhu81e	Q9D172	9.02256
1.60484	1.54798	1.51523	1.66162	1.50785	1.49224	1.61243	1.56437	1.64485	1.46394	1.4324	3.25699	0.00245433	0.124347	5.21433	P62264;D3YVF4;D3Z7I1	P62264;D3YVF4;D3Z7I1	40S ribosomal protein S14	Rps14	P62264	11.2583
1.93948	1.39871	1.34701	1.66114	1.40821	1.59314	1.84634	1.73536	1.8302	1.59073	1.48129	3.25787	0.00246009	0.332653	5.21586	P28650;J3QN31	P28650;J3QN31	Adenylosuccinate synthetase isozyme 1	Adssl1	P28650	11.3786
-4.75814	-4.30251	-4.4341	-4.51451	-4.3322	-4.33252	-4.57352	-4.60736	-4.63739	-4.47322	-4.3053	3.25078	0.00247442	-0.254874	-5.20362	D3YZJ1;Q64337	D3YZJ1;Q64337	Sequestosome-1	Sqstm1	D3YZJ1	8.11518
-0.632395	-1.0441	-1.01034	-0.189702	-0.970234	-0.700296	-0.560626	-0.480124	-0.540004	-0.940257	-1.01552	3.24967	0.00247796	0.466222	5.20171	Q0VGU4;A0A087WQ93	Q0VGU4		Vgf	Q0VGU4	6.15883
-0.305502	-0.418645	-0.530401	-0.22317	-0.460264	-0.550602	-0.348832	-0.38024	-0.346854	-0.514907	-0.574301	3.25092	0.00248019	0.187267	5.20386	Q9JHS3;D3YTS4	Q9JHS3;D3YTS4	Ragulator complex protein LAMTOR2	Lamtor2	Q9JHS3	7.2
3.90696	4.27273	4.19904	3.94069	4.27331	4.20164	3.80539	3.68441	3.89364	4.10865	3.99946	3.25147	0.00248598	-0.329589	-5.20482	P11881;A0A0N4SWI0;A0A0N4SWH7;A0A0N4SW22;A0A0N4SVN2;B2KF89	P11881	Inositol 1,4,5-trisphosphate receptor type 1	Itpr1	P11881	5.16551
3.35185	3.0503	3.14041	3.27658	3.06803	3.16306	3.21283	3.25021	3.22194	3.10507	3.02793	3.24152	0.00249541	0.170215	5.18768	Q8CGK3	Q8CGK3	Lon protease homolog, mitochondrial	Lonp1	Q8CGK3	7.27081
4.91392	5.25606	5.19839	5.00085	5.10035	5.0317	4.77953	4.84887	4.90939	5.13659	5.12528	3.23837	0.00249886	-0.250881	-5.18226	Q9D0K2;Q3UJQ9	Q9D0K2;Q3UJQ9	Succinyl-CoA:3-ketoacid coenzyme A transferase 1, mitochondrial;Succinyl-CoA:3-ketoacid-coenzyme A transferase	Oxct1	Q9D0K2	11.3462
-2.35089	-2.17714	-2.08821	-2.27918	-2.12128	-2.11086	-2.23338	-2.18431	-2.28799	-2.09683	-2.1059	3.24281	0.00250115	-0.150448	-5.18989	P51175;A0A0A6YX50	P51175;A0A0A6YX50	Protoporphyrinogen oxidase	Ppox	P51175	10.4822
2.91955	3.1418	3.05198	2.91101	3.08	3.03907	2.87403	2.83507	2.92392	2.96312	3.03302	3.24288	0.00250691	-0.158781	-5.19001	P63242;A0A0A0MQM0;J3QPS8	P63242;A0A0A0MQM0	Eukaryotic translation initiation factor 5A-1;Eukaryotic translation initiation factor 5A	Eif5a	P63242	9.09091
1.11706	0.717565	0.668684	0.951282	0.788576	0.960337	1.0938	1.14468	1.00873	0.759261	0.751137	3.24507	0.00250926	0.288852	5.19378	Q8JZX4;A2AP40	Q8JZX4	Splicing factor 45	Rbm17	Q8JZX4	7.40741
2.74794	2.41302	2.45633	2.65237	2.54109	2.60883	2.7476	2.77736	2.62891	2.48105	2.49709	3.24349	0.0025127	0.211269	5.19106	P26043;Q7TSG6	P26043;Q7TSG6	Radixin	Rdx	P26043	2.74443
-0.255173	-0.125751	-0.135462	-0.222239	0.0102692	-0.0298347	-0.316737	-0.310166	-0.31943	-0.076623	-0.188627	3.22677	0.00254795	-0.193745	-5.16233	P26450;Q80UI5;A0A087WQM2	P26450;Q80UI5	Phosphatidylinositol 3-kinase regulatory subunit alpha	Pik3r1	P26450	4.28177
2.70103	2.81883	2.83313	2.75535	2.82785	2.81557	2.69193	2.67961	2.7135	2.81547	2.73904	3.198	0.00269704	-0.100032	-5.11308	Q3UE92;Q6P1B1;S4R1I3;S4R228;E9Q286	Q3UE92;Q6P1B1;S4R1I3	Xaa-Pro aminopeptidase 1	Xpnpep1	Q3UE92	6.30631
4.26863	4.78989	4.66195	4.27832	4.67375	4.52056	4.32709	4.18979	4.23139	4.37576	4.60472	3.19157	0.00271818	-0.345394	-5.10209	Q3UHL1;A0A0A6YW88;A0A0A6YXI7;A0A0A6YW08	Q3UHL1;A0A0A6YW88	CaM kinase-like vesicle-associated protein	Camkv	Q3UHL1	7.03125
-0.0877914	0.21412	0.184372	0.00211811	0.18882	0.0403728	-0.106145	-0.16146	0.0117235	0.113442	0.120855	3.18285	0.00276298	-0.211975	-5.08723	Q9JK48;A0A0G2JEC4;A0A0G2JE45;A0A0G2JF57	Q9JK48;A0A0G2JEC4	Endophilin-B1	Sh3glb1	Q9JK48	5.20548
-3.03551	-3.1151	-3.28183	-2.86048	-3.43977	-3.10486	-2.84637	-2.7054	-2.70169	-3.18374	-3.28973	3.18119	0.00276577	0.405951	5.08442	Q78T54;A0A140T8R2;F2Z446;F2Z447	Q78T54;A0A140T8R2;F2Z446;F2Z447	Vacuolar ATPase assembly integral membrane protein Vma21	Vma21	Q78T54	4.9505
0.318781	0.489291	0.447899	0.235654	0.520588	0.68454	0.208051	0.177302	0.268996	0.553739	0.368967	3.18301	0.00276923	-0.26908	-5.08751	Q8C015	Q8C015	Serine/threonine-protein kinase PAK 7	Pak7	Q8C015	6.11961
0.355268	0.186503	0.24045	0.326867	0.246813	0.276983	0.421954	0.40541	0.362741	0.246049	0.309713	3.18427	0.00277551	0.123363	5.08967	Q9CU62	Q9CU62	Structural maintenance of chromosomes protein 1A	Smc1a	Q9CU62	4.21736
3.08802	2.7728	2.8041	3.08969	2.84198	2.74603	3.22921	3.26487	3.13391	2.68039	3.06077	3.17532	0.00282247	0.343462	5.07444	P16460	P16460	Argininosuccinate synthase	Ass1	P16460	7.52427
1.11785	1.29046	1.35578	1.19926	1.36422	1.34895	1.12771	1.12075	1.10587	1.26268	1.19623	3.16417	0.00288789	-0.168766	-5.05549	Q91YP2;A0A286YD12;A0A286YD77	Q91YP2;A0A286YD12	Neurolysin, mitochondrial	Nln	Q91YP2	5.53977
1.88673	2.01373	2.02167	1.90692	2.04811	2.05843	1.88902	1.91636	1.87687	1.98066	1.92904	3.16108	0.00289038	-0.113429	-5.05025	Q61187;A0A1B0GS09;A0A1B0GS10;A0A1B0GRX2;D3Z2V5;D3Z0S9	Q61187;A0A1B0GS09	Tumor susceptibility gene 101 protein	Tsg101	Q61187	5.11509
3.60244	3.91436	3.81303	3.67751	3.82425	3.73648	3.57941	3.58635	3.65853	3.72248	3.80362	3.15981	0.00291071	-0.181522	-5.0481	Q9JKD3;A0A1L1SVG3;A0A1L1SRT6	Q9JKD3;A0A1L1SVG3;A0A1L1SRT6	Secretory carrier-associated membrane protein 5	Scamp5	Q9JKD3	7.65957
2.11262	1.85301	1.83688	2.1175	1.9428	2.04259	2.10343	2.18833	2.09131	1.88983	1.75716	3.15459	0.00293096	0.235595	5.03925	O08795;A0A1L1ST83	O08795	Glucosidase 2 subunit beta	Prkcsh	O08795	5.37428
1.70701	1.57297	1.55745	1.74885	1.63661	1.63777	1.70557	1.68288	1.72139	1.5964	1.49838	3.15328	0.00293333	0.129879	5.03703	Q8QZY1;A0A2R8VH97	Q8QZY1	Eukaryotic translation initiation factor 3 subunit L	Eif3l	Q8QZY1	3.90071
5.05854	5.27093	5.28761	5.10713	5.2632	5.1349	5.08687	4.9794	5.08166	5.1955	5.21437	3.14925	0.00297118	-0.16503	-5.0302	Q11011;F6QYF8;E9Q039;E9Q6F4;F7ANF4;F6V7K3;F2Z3V5	Q11011;F6QYF8;E9Q039;E9Q6F4	Puromycin-sensitive aminopeptidase	Npepps	Q11011	5.97826
1.27004	1.43705	1.37477	1.24333	1.4747	1.42208	1.15744	1.14074	1.27343	1.49768	1.30868	3.14315	0.00301104	-0.202163	-5.01989	Q6WQJ1	Q6WQJ1	Sn1-specific diacylglycerol lipase alpha	Dagla	Q6WQJ1	6.32184
-0.0457878	-0.339168	-0.33766	-0.0529203	-0.304621	-0.107935	-0.0691118	0.0537977	-0.0868559	-0.269877	-0.238472	3.14381	0.0030177	0.226113	5.02101	Q9CWE0;D6RCX5;D3Z0X8;D3YW54	Q9CWE0	Mitochondrial fission regulator 1-like	Mtfr1l	Q9CWE0	2.42215
2.12984	2.45063	2.38589	2.20966	2.3575	2.22302	2.14721	2.03757	2.18833	2.36744	2.36301	3.13315	0.00302632	-0.215392	-5.00299	Q2M3X8;B1B1B8;Q501J7	Q2M3X8;B1B1B8	Phosphatase and actin regulator 1;Phosphatase and actin regulator	Phactr1	Q2M3X8	3.62069
2.85933	2.75792	2.79472	2.88438	2.8273	2.8007	2.85044	2.85135	2.87453	2.77346	2.72995	3.13356	0.00303297	0.0833304	5.00369	P14685;F7B7L8	P14685	26S proteasome non-ATPase regulatory subunit 3	Psmd3	P14685	4.15094
0.38896	0.640927	0.653612	0.511582	0.632507	0.61079	0.506419	0.561738	0.526719	0.637465	0.692219	3.13546	0.00303965	-0.145503	-5.00689	P62257;E9Q3U1	P62257;E9Q3U1	Ubiquitin-conjugating enzyme E2 H	Ube2h	P62257	6.55738
3.24734	3.05088	2.93414	3.14999	3.03625	3.06308	3.30249	3.18232	3.19106	2.88714	3.06077	3.12966	0.00304595	0.209261	4.99711	P34022;H7BX22	P34022;H7BX22	Ran-specific GTPase-activating protein	Ranbp1	P34022	2.95567
3.45965	3.28466	3.29246	3.43327	3.21185	3.22738	3.57283	3.59816	3.54717	3.31637	3.43098	3.1267	0.00306754	0.228263	4.99212	Q9QZQ8	Q9QZQ8	Core histone macro-H2A.1	H2afy	Q9QZQ8	9.13978
1.93834	1.8668	1.83345	1.98601	1.80546	1.8435	1.92271	1.87346	1.95812	1.77662	1.82707	3.12676	0.00307424	0.110246	4.99222	O54734	O54734	Dolichyl-diphosphooligosaccharide--protein glycosyltransferase 48 kDa subunit	Ddost	O54734	7.48299
0.758589	0.392137	0.542543	0.702682	0.481005	0.506599	0.785392	0.744792	0.747985	0.572906	0.673172	3.1141	0.00309483	0.219828	4.9709	D3YZ06;P14602	D3YZ06;P14602	Heat shock protein beta-1	Hspb1	D3YZ06	5.44218
1.31364	1.14433	0.972399	1.31657	1.00882	0.880138	1.19727	1.16283	1.25749	0.926036	1.05304	3.11246	0.00309677	0.252097	4.96815	Q9CQU5;A0A1W2P7M1	Q9CQU5	ZW10 interactor	Zwint	Q9CQU5	1.98413
-2.64899	-2.33238	-2.40738	-2.59922	-2.40579	-2.40324	-2.64497	-2.57422	-2.54179	-2.13527	-2.38828	3.11124	0.00309871	-0.256447	-4.96609	Q5RJH3;Q6PFX6	Q5RJH3;Q6PFX6	Cadherin-12;Cadherin-24	Cdh12;Cdh24	Q5RJH3	6.54912
1.92835	1.68129	1.71481	1.91919	1.66457	1.86958	1.90546	1.87792	1.91979	1.73413	1.62325	3.11629	0.00309957	0.195538	4.97458	P62267	P62267	40S ribosomal protein S23	Rps23	P62267	10.4895
-0.476706	-0.657144	-0.54108	-0.404069	-0.589523	-0.686226	-0.391438	-0.454183	-0.456706	-0.544686	-0.551805	3.1143	0.00310151	0.158457	4.97124	Q8R123;F8WGX4	Q8R123	FAD synthase;Molybdenum cofactor biosynthesis protein-like region;FAD synthase region	Flad1	Q8R123	7.52033
6.44098	6.24295	6.23181	6.47012	6.28418	6.22573	6.39468	6.3322	6.39353	6.11537	6.07582	3.107	0.00310256	0.210325	4.95896	Q5SV64	Q5SV64		Myh10	Q5SV64	3.38814
1.26489	1.59313	1.58054	1.32031	1.45038	1.38118	1.26499	1.26814	1.27595	1.40561	1.55978	3.11866	0.00310435	-0.21625	-4.97857	Q8R164	Q8R164	Valacyclovir hydrolase	Bphl	Q8R164	6.87285
1.32941	0.929894	1.18303	1.34645	1.04707	1.13688	1.39536	1.4536	1.385	1.07498	1.26454	3.0909	0.00310549	0.2759	4.93196	A0A1W2P6F6;A0A1W2P7Q9;Q60605;A0A1W2P6G5	A0A1W2P6F6;A0A1W2P7Q9;Q60605;A0A1W2P6G5	Myosin light polypeptide 6	Myl6	A0A1W2P6F6	10.5263
-0.861876	-0.709441	-0.713207	-0.895444	-0.727232	-0.649174	-0.895236	-0.854611	-0.917184	-0.850169	-0.715368	3.11733	0.00310629	-0.157438	-4.97633	Q9CWD8;F7D3P0	Q9CWD8	Iron-sulfur protein NUBPL	Nubpl	Q9CWD8	10.3448
0.642841	0.495761	0.520586	0.578258	0.47929	0.508757	0.692702	0.655131	0.634368	0.498595	0.595938	3.1081	0.00310921	0.124172	4.96082	Q3TKT4;A0A0R4J170;G3UX35	Q3TKT4;A0A0R4J170;G3UX35	Transcription activator BRG1	Smarca4	Q3TKT4	7.12957
0.208954	0.620902	0.620455	0.258336	0.486225	0.366402	0.361648	0.121371	0.275121	0.537923	0.672672	3.09177	0.00311205	-0.305677	-4.93342	Q9JKF6;A0A1L1SQP1	Q9JKF6	Nectin-1	Pvrl1	Q9JKF6	10.0971
-2.22006	-2.01601	-1.99143	-2.19438	-1.99127	-2.0683	-2.08021	-2.1409	-2.10463	-1.95912	-1.94442	3.09389	0.00311864	-0.152948	-4.93697	F6VQ19;Q3UMG5	F6VQ19;Q3UMG5	Leucine-rich repeat and calponin homology domain-containing protein 2	Lrch2	F6VQ19	8.92857
1.68027	1.8516	1.85907	1.75671	1.84172	1.83986	1.72855	1.70179	1.74955	1.79183	1.77113	3.10303	0.00312154	-0.102496	-4.9523	Q9JMK2;Q3TYE1;A0A2R8W6S2;A8Y2Z9;A8Y2Z5;A0A2R8VHL1;A0A2R8VI54	Q9JMK2;Q3TYE1	Casein kinase I isoform epsilon	Csnk1e	Q9JMK2	7.93269
2.90015	3.16287	3.11361	2.92775	3.08739	2.96235	2.83373	2.79011	2.94635	3.05243	3.11648	3.10123	0.0031234	-0.202903	-4.94928	D3Z3B8;F6UDT8	D3Z3B8		Dlg1	D3Z3B8	7.91367
-3.00493	-2.90393	-2.89522	-3.08335	-2.83773	-2.74211	-3.01091	-3.04511	-2.96957	-2.69251	-2.82812	3.09448	0.00312527	-0.206174	-4.93796	Q3TGW2	Q3TGW2	Endonuclease/exonuclease/phosphatase family domain-containing protein 1	Eepd1	Q3TGW2	7.20562
1.22857	1.57805	1.51131	1.24323	1.51076	1.51194	1.36529	1.31497	1.18849	1.34795	1.47556	3.08161	0.00314947	-0.221152	-4.91642	A2AEX8;A2AEX6;P97447;A2AEX7;A2AEY1;A2AEY2;A2AEY0;A2AEX9	A2AEX8;A2AEX6;P97447;A2AEX7;A2AEY1;A2AEY2	Four and a half LIM domains protein 1	Fhl1	A2AEX8	6.41892
-1.65511	-2.01223	-1.83144	-1.5652	-1.94201	-1.97443	-1.61673	-1.65618	-1.63519	-1.72397	-1.8121	3.08017	0.00315126	0.257015	4.91401	Q8R3N6	Q8R3N6	THO complex subunit 1	Thoc1	Q8R3N6	3.95738
0.555357	0.710923	0.689592	0.58933	0.71133	0.658159	0.606765	0.596951	0.654988	0.756314	0.76585	3.07878	0.00315304	-0.114683	-4.91169	Q924C1	Q924C1	Exportin-5	Xpo5	Q924C1	3.98671
-0.696045	-1.11897	-1.19544	-0.590257	-1.15757	-0.857357	-0.298968	-0.280274	-0.440158	-0.722384	-1.00101	3.0774	0.00317155	0.547649	4.90937	P50172;Q3TJI8;F2Z3U6	P50172;Q3TJI8;F2Z3U6	Corticosteroid 11-beta-dehydrogenase isozyme 1	Hsd11b1	P50172	6.50685
-0.17832	-0.302306	-0.302225	-0.0884809	-0.296663	-0.222107	-0.0842505	-0.0775385	-0.093152	-0.165376	-0.231421	3.06321	0.00333058	0.149001	4.88569	Q8VHR5;A1L3S7;A0A0U1RNM2	Q8VHR5;A1L3S7	Transcriptional repressor p66-beta	Gatad2b	Q8VHR5	5.38721
-0.555441	-0.364381	-0.484182	-0.552903	-0.385525	-0.38851	-0.598712	-0.69844	-0.588368	-0.489003	-0.462477	3.07011	0.00333194	-0.16976	-4.8972	D3Z0V7;E9QLZ1;P62500	D3Z0V7;E9QLZ1;P62500	TSC22 domain family protein 1	Tsc22d1	D3Z0V7	7.53769
1.0055	1.16154	1.13497	1.04	1.18374	1.21771	0.973607	0.971536	0.985166	1.06047	1.0812	3.06938	0.00333333	-0.144777	-4.89598	Q8VCD6	Q8VCD6	Receptor expression-enhancing protein 2	Reep2	Q8VCD6	5.90551
3.49542	3.26891	3.30748	3.41224	3.31217	3.32435	3.42889	3.51944	3.54625	3.38512	3.37909	3.06346	0.00333747	0.15093	4.88612	O35633	O35633	Vesicular inhibitory amino acid transporter	Slc32a1	O35633	8.57143
2.48301	2.33957	2.37184	2.45198	2.39164	2.40279	2.56663	2.62429	2.49271	2.32123	2.38449	3.0618	0.00334021	0.155131	4.88335	P58389;A2AWE9;A2AWF0;B7ZDE0;F6Z6I0;D6RFC2	P58389;A2AWE9	Serine/threonine-protein phosphatase 2A activator	Ppp2r4	P58389	5.57276
2.32276	2.43067	2.47141	2.34464	2.3909	2.43691	2.20679	2.29678	2.30437	2.49522	2.38741	3.06074	0.00334156	-0.140353	-4.88159	Q3V3R1	Q3V3R1	Monofunctional C1-tetrahydrofolate synthase, mitochondrial	Mthfd1l	Q3V3R1	8.59775
5.27038	5.45645	5.38463	5.31905	5.45422	5.43813	5.22526	5.15561	5.27613	5.37479	5.34618	3.0638	0.0033444	-0.159779	-4.88668	P58252	P58252	Elongation factor 2	Eef2	P58252	7.57576
4.47355	4.63094	4.66242	4.47386	4.69266	4.62412	4.43467	4.48114	4.50201	4.56901	4.52402	3.06382	0.00335135	-0.144149	-4.88671	A0A0J9YTY0;A0A0J9YUL3;Q8C1B7;A0A0J9YUV6;A0A0J9YVA6	A0A0J9YTY0;A0A0J9YUL3;Q8C1B7	Septin-11	2020-09-11	A0A0J9YTY0	4.23529
-4.14499	-3.81302	-3.80151	-3.90333	-3.81437	-3.67211	-3.97785	-4.15279	-4.24516	-3.8051	-3.79991	3.05114	0.00340862	-0.300489	-4.86561	P13439	P13439	Uridine 5-monophosphate synthase;Orotate phosphoribosyltransferase;Orotidine 5-phosphate decarboxylase	Umps	P13439	7.90021
1.52075	1.6579	1.96561	1.46453	1.83268	1.62436	1.44137	1.42419	1.36538	1.78099	1.6574	3.04569	0.00345902	-0.309914	-4.85654	E9Q0H6;P51880	E9Q0H6;P51880	Fatty acid-binding protein, brain	Fabp7	E9Q0H6	6.38298
3.12731	3.39929	3.31032	3.21099	3.33706	3.23657	3.11162	3.04517	3.19662	3.3522	3.28247	3.04326	0.00348466	-0.181311	-4.85251	A2CG49;F6QYT9;B1B1A7;D3Z560;D3Z535;A0A2I3BRF7	A2CG49;F6QYT9;B1B1A7	Kalirin	Kalrn	A2CG49	4.82456
2.23664	2.09443	1.97167	2.16089	2.04158	1.96303	2.16508	2.10839	2.16821	1.89999	2.00342	3.03633	0.00350305	0.172155	4.84099	O70591;F8WJ30	O70591;F8WJ30	Prefoldin subunit 2	Pfdn2	O70591	11.039
-2.06637	-2.25185	-2.31968	-2.0566	-2.0847	-2.28197	-1.99659	-1.92989	-2.04095	-2.19742	-2.31409	3.03922	0.0035102	0.223538	4.84579	B2RXW8;B2RXQ2;S4R1I7;S4R1D4	B2RXW8;B2RXQ2		Ppfia1	B2RXW8	5.15713
3.92241	3.87944	3.81478	3.97338	3.81336	3.74028	3.9849	3.97809	3.92279	3.81354	3.88666	3.03464	0.00352846	0.131637	4.8382	P45376;D3YVJ7	P45376	Aldose reductase	Akr1b1	P45376	4.74684
1.7826	1.52201	1.55989	1.73248	1.61099	1.71273	1.82375	1.90633	1.84635	1.6834	1.6065	3.02607	0.00354747	0.20238	4.82399	O35691;Q3TUQ5;A0A1W2P6S1	O35691;Q3TUQ5	Pinin	Pnn	O35691	5.10345
0.0874977	0.260737	0.377636	0.0678549	0.230551	0.253122	-0.0509157	0.195537	0.0258532	0.332398	0.438028	3.03192	0.00355375	-0.250247	-4.83368	G3UX44;P50171	G3UX44;P50171	Estradiol 17-beta-dehydrogenase 8	H2-Ke6;Hsd17b8	G3UX44	11.9658
-2.09138	-1.69852	-1.68931	-1.9348	-1.61087	-1.82771	-2.02616	-2.07217	-1.81133	-1.50022	-1.63981	3.02714	0.00355466	-0.326095	-4.82576	Q8K093	Q8K093	Thyrotropin-releasing hormone-degrading ectoenzyme	Trhde	Q8K093	5.36585
1.5284	2.31102	2.13483	1.63401	2.03789	1.68203	1.52556	1.36815	1.65996	2.02771	2.22333	3.02565	0.00355645	-0.526254	-4.82329	Q9CQD1	Q9CQD1	Ras-related protein Rab-5A	Rab5a	Q9CQD1	6.04651
-0.235853	-0.459386	-0.339401	-0.2028	-0.35298	-0.295845	-0.142072	-0.0366488	-0.176202	-0.316876	-0.347843	3.02442	0.00355734	0.19334	4.82126	A0A1L1SQA2;Q9CQV1	A0A1L1SQA2;Q9CQV1	Mitochondrial import inner membrane translocase subunit TIM16	Pam16	A0A1L1SQA2	6.18557
2.45181	2.77175	2.64115	2.56024	2.66565	2.56478	2.40916	2.33925	2.45491	2.66297	2.63558	3.02288	0.00355823	-0.213904	-4.81871	P34152;A0A2I3BQ85;A0A2I3BRG7	P34152	Focal adhesion kinase 1	Ptk2	P34152	5.60837
-1.74776	-1.35415	-1.29485	-1.54919	-1.35409	-1.60761	-1.6406	-1.73978	-1.69034	-1.33908	-1.32185	3.01947	0.0035992	-0.294932	-4.81307	A0A2I3BPC5;P48455	A0A2I3BPC5;P48455	Serine/threonine-protein phosphatase 2B catalytic subunit gamma isoform	Ppp3cc	A0A2I3BPC5	5.74713
1.25822	1.06351	1.09047	1.22207	1.16115	1.20869	1.31796	1.3158	1.2289	1.07767	1.10761	3.01389	0.003624	0.150408	4.80384	O88507;A2AMR7	O88507	Ciliary neurotrophic factor receptor subunit alpha	Cntfr	O88507	4.83871
1.36014	1.01213	0.992254	1.16465	1.08374	1.1648	1.26923	1.24568	1.28964	1.10017	0.971468	3.01132	0.00362475	0.211772	4.79959	P97952	P97952	Sodium channel subunit beta-1	Scn1b	P97952	5.04587
2.32885	2.20061	2.20457	2.33834	2.25241	2.26045	2.29928	2.29218	2.30903	2.16008	2.13963	2.99921	0.00369901	0.110576	4.7796	Q8JZQ9	Q8JZQ9	Eukaryotic translation initiation factor 3 subunit B	Eif3b	Q8JZQ9	5.97758
-0.0735874	0.224713	0.217611	-0.0731421	0.152952	0.109045	-0.13144	-0.258847	-0.0462217	0.166226	-0.0247631	2.99928	0.00370635	-0.257612	-4.77973	Q6PAK3	Q6PAK3	Protein arginine N-methyltransferase 8	Prmt8	Q6PAK3	4.56853
2.4656	2.35088	2.33789	2.54126	2.36505	2.25145	2.44446	2.42456	2.437	2.3543	2.25391	2.99967	0.00371315	0.14366	4.78037	Q99MN1;Q8R2P8	Q99MN1;Q8R2P8	Lysine--tRNA ligase	Kars	Q99MN1	5.88235
-1.62144	-1.90357	-1.84872	-1.65298	-1.7569	-1.67109	-1.63224	-1.5413	-1.55262	-1.7971	-1.803	2.99951	0.00371372	0.196614	4.7801	F2Z4B3;O35207;Q9CPY4;G3UYI1	F2Z4B3;O35207;Q9CPY4;G3UYI1	Cyclin-dependent kinase 2-associated protein 1;Cyclin-dependent kinase 2-associated protein 2	Cdk2ap1;Cdk2ap2	F2Z4B3	8.04598
-0.293201	-0.0567503	-0.150806	-0.471063	-0.0666733	-0.0818062	-0.443425	-0.549014	-0.380803	-0.151856	-0.330208	2.99503	0.00373123	-0.287818	-4.77273	Q8C5J7;E9Q720;Q9QZB1;D3Z4Z8	Q8C5J7;E9Q720;Q9QZB1	Regulator of G-protein signaling 20	Rgs20	Q8C5J7	3.36538
1.2736	1.44789	1.3858	1.24911	1.44532	1.34685	1.20905	1.12092	1.25961	1.34427	1.33597	2.99167	0.0037712	-0.16189	-4.76719	D3Z061;Q8C7R4	D3Z061;Q8C7R4	Ubiquitin-like modifier-activating enzyme 6	Uba6	D3Z061	5.08806
3.9206	4.11458	4.14888	3.96816	4.20216	4.14031	3.82526	3.72675	3.91501	4.12107	3.97568	2.98711	0.00382677	-0.245954	-4.75969	Q8BVQ5;A0A140LI84	Q8BVQ5	Protein phosphatase methylesterase 1	Ppme1	Q8BVQ5	9.84456
2.01359	1.90453	1.82929	1.90939	1.81634	1.73814	2.05982	1.98898	1.9921	1.78099	1.87864	2.98485	0.00385069	0.168122	4.75596	Q3UJB0	Q3UJB0		Sf3b2	Q3UJB0	6.94761
1.63526	1.427	1.53258	1.66291	1.54056	1.60022	1.70809	1.78714	1.71294	1.50767	1.57579	2.98288	0.00389804	0.17063	4.75274	A0A0A6YXC8;A0A0A6YW06;J3QNM3;E9QKQ9;E9QLZ9;Q03173;E9QKR1;A0A0A6YVZ6	A0A0A6YXC8;A0A0A6YW06;J3QNM3;E9QKQ9;E9QLZ9;Q03173;E9QKR1	Protein enabled homolog	Enah	A0A0A6YXC8	6.67939
2.17313	2.04173	2.07398	2.14916	2.13593	2.12001	2.17144	2.17857	2.16623	2.06702	2.04147	2.97661	0.00397652	0.0876818	4.74243	Q8CBY8;Q3TRR2	Q8CBY8	Dynactin subunit 4	Dctn4	Q8CBY8	3.64026
-1.93287	-2.30621	-2.15684	-1.857	-2.15942	-2.20566	-2.03426	-1.82568	-1.70445	-2.18117	-2.03114	2.97633	0.00397656	0.302553	4.74196	E9PYQ9;E9QMN8;Q9ES07	E9PYQ9;E9QMN8;Q9ES07	Solute carrier family 15 member 2	Slc15a2	E9PYQ9	5.78279
2.48824	2.71406	2.69458	2.49218	2.74084	2.55632	2.46377	2.36353	2.5427	2.72773	2.60696	2.97376	0.00403119	-0.203329	-4.73774	Q99NE5;F6VBT9;F6VBR4;F6TZK4;F6Y0S3;A0A087WSA4;Q7TPL9	Q99NE5;F6VBT9;F6VBR4;F6TZK4;F6Y0S3	Regulating synaptic membrane exocytosis protein 1	Rims1	Q99NE5	6.69856
-3.40317	-2.85369	-2.84836	-3.1842	-2.78901	-2.91741	-3.04645	-3.46881	-3.29381	-3.07338	-2.88444	2.97135	0.00406226	-0.384908	-4.7338	P51163	P51163	Uroporphyrinogen-III synthase	Uros	P51163	7.92453
7.16454	7.27963	7.25532	7.15354	7.30443	7.23442	7.11627	7.07239	7.14765	7.20962	7.19217	2.96646	0.00408511	-0.115055	-4.72578	Q9JHU4;F6ZX84	Q9JHU4	Cytoplasmic dynein 1 heavy chain 1	Dync1h1	Q9JHU4	4.58656
-2.46334	-1.76902	-1.63501	-2.18946	-1.55745	-1.65247	-2.07538	-2.0057	-2.30768	-2.01029	-1.71246	2.96766	0.00409302	-0.48553	-4.72774	E9Q5E1;Q80TF3	E9Q5E1;Q80TF3	Protocadherin-19	Pcdh19	E9Q5E1	5.65178
1.86224	1.69568	1.68537	1.90407	1.67292	1.52007	1.8626	1.708	1.83379	1.61528	1.61219	2.96785	0.00410097	0.200554	4.72805	Q99KV1;A0A338P778	Q99KV1	DnaJ homolog subfamily B member 11	Dnajb11	Q99KV1	9.49721
1.12593	1.00723	0.998472	1.1483	1.04036	0.985773	1.1169	1.02371	1.12172	0.967303	0.940577	2.96088	0.00413873	0.117359	4.71663	Q9DBH5	Q9DBH5	Vesicular integral-membrane protein VIP36	Lman2	Q9DBH5	9.77654
4.16183	3.87169	3.90825	4.16199	3.92023	4.05182	4.01959	4.10422	4.07431	3.86557	3.8814	2.9614	0.004139	0.187892	4.71748	E9PV44;O35143	E9PV44;O35143	ATPase inhibitor, mitochondrial	Atpif1	E9PV44	6.75676
-1.34593	-1.48194	-1.46488	-1.33758	-1.37637	-1.45083	-1.39878	-1.322	-1.28711	-1.4576	-1.48577	2.95508	0.00422308	0.114616	4.70714	Q99KR3	Q99KR3	Beta-lactamase-like protein 2	Lactb2	Q99KR3	6.59722
2.94051	3.30885	3.23701	3.06023	3.23447	3.06504	2.98344	2.92928	3.02375	3.13259	3.21519	2.95253	0.00425287	-0.211417	-4.70296	P63168;Q80ZS7	P63168;Q80ZS7	Dynein light chain 1, cytoplasmic	Dynll1;BC048507	P63168	4.49438
3.47318	3.41986	3.37888	3.50052	3.42625	3.4678	3.51313	3.53998	3.51058	3.44953	3.38963	2.9529	0.00425336	0.0854886	4.70356	Q6P9K8;F6R2B3	Q6P9K8	Caskin-1	Caskin1	Q6P9K8	8.45563
0.85511	0.660756	0.656767	0.840709	0.679089	0.826206	0.92199	0.964694	0.911824	0.699414	0.789816	2.95055	0.00427481	0.180191	4.69973	Q8C2Q7;O35737	Q8C2Q7;O35737	Heterogeneous nuclear ribonucleoprotein H;Heterogeneous nuclear ribonucleoprotein H, N-terminally processed	Hnrnph1	Q8C2Q7	16.1017
-1.28618	-1.08797	-1.06994	-1.1761	-1.07645	-0.953674	-1.33881	-1.16181	-1.23298	-0.935664	-1.08245	2.95067	0.00427533	-0.204819	-4.69993	D3Z6M3;Q99MS3;D3YXY8;E9Q4P9;D6RHR1	D3Z6M3;Q99MS3;D3YXY8;E9Q4P9;D6RHR1	Mpv17-like protein	Mpv17l	D3Z6M3	7.48299
-1.5341	-1.68864	-1.80944	-1.60217	-1.72034	-1.84836	-1.58624	-1.64013	-1.51636	-1.69001	-1.72141	2.94724	0.00429602	0.170568	4.69431	Q8R332	Q8R332	Nucleoporin p58/p45	Nupl1	Q8R332	13.1175
-1.26807	-1.16885	-1.08943	-1.18585	-1.10202	-0.917791	-1.27373	-1.32251	-1.2864	-0.992263	-1.06943	2.94842	0.00429714	-0.210685	-4.69625	Q04735	Q04735	Cyclin-dependent kinase 16	Cdk16	Q04735	7.45968
3.77008	3.67438	3.67741	3.74663	3.73459	3.73771	3.77652	3.81584	3.79817	3.70556	3.67537	2.94539	0.00430303	0.0806099	4.6913	E9Q0N0;Q9Z0R4;E9Q3I5;E9Q3I4;E9Q3I9;E9Q3I8;CON__ENSEMBL:ENSBTAP00000001528;Q6NZJ5;F6U8U1;D3Z6P4;A0A338P7I4;F6TCC6;Q6J1S9;F6R6C8;A0A338P6K7;A0A338P6L8;F6ZLP6	E9Q0N0;Q9Z0R4;E9Q3I5;E9Q3I4;E9Q3I9;E9Q3I8	Intersectin-1	Itsn1	E9Q0N0	5.29378
3.76536	3.61776	3.63147	3.66123	3.63045	3.54829	3.80168	3.76726	3.71899	3.50214	3.61252	2.9476	0.00430418	0.152467	4.6949	P08226;A0A1B0GX15;G3UWN5;G3UZM8	P08226;A0A1B0GX15;G3UWN5	Apolipoprotein E	Apoe	P08226	5.78778
5.58175	5.89431	5.89002	5.63995	5.92802	5.76685	5.55909	5.58246	5.59702	5.71012	5.69796	2.94274	0.00430827	-0.222495	-4.68697	O55042	O55042	Alpha-synuclein	Snca	O55042	14.2857
5.81152	5.47582	5.48311	5.77951	5.57624	5.7258	5.77396	5.83052	5.71467	5.41821	5.40129	2.93882	0.00431402	0.268628	4.68057	Q60864	Q60864	Stress-induced-phosphoprotein 1	Stip1	Q60864	3.68324
6.62308	6.58086	6.54753	6.64622	6.56986	6.53269	6.60424	6.65865	6.68336	6.50421	6.46107	2.94004	0.00431461	0.110407	4.68256	P17426;A0A140LIG7;A0A140LHA6;A0A140LHG0	P17426	AP-2 complex subunit alpha-1	Ap2a1	P17426	5.01535
-0.754019	-1.26557	-1.11813	-0.658267	-1.09027	-0.86565	-0.83595	-0.765477	-0.831002	-1.27555	-1.33731	2.9408	0.0043152	0.389805	4.6838	Q99P31;A0A0U1RPF2;A0A0U1RPE7;A0A0U1RQ49;A0A0U1RNL5	Q99P31;A0A0U1RPF2	Hsp70-binding protein 1	Hspbp1	Q99P31	8.40336
1.30949	1.97317	1.91952	1.72079	1.99934	1.98827	1.3417	1.52734	1.33551	1.6055	1.96145	2.94274	0.00431638	-0.460913	-4.68698	Q8BG18	Q8BG18	N-terminal EF-hand calcium-binding protein 1	Necab1	Q8BG18	2.55682
1.02371	0.924352	0.994991	1.02289	0.993265	0.976631	1.11836	1.07798	1.07205	0.953559	0.965061	2.94297	0.00431698	0.0950232	4.68735	P97393;E9PYT0;A0A1W2P6H9	P97393;E9PYT0	Rho GTPase-activating protein 5	Arhgap5	P97393	3.73085
1.45419	1.23569	1.26256	1.47099	1.28933	1.42219	1.4698	1.53427	1.39628	1.20554	1.27299	2.93751	0.0043209	0.183722	4.67843	P60521	P60521	Gamma-aminobutyric acid receptor-associated protein-like 2	Gabarapl2	P60521	4.2735
3.77697	4.02383	4.02648	3.87611	4.04989	4.05482	3.80395	3.80235	3.80855	3.9117	3.87583	2.94343	0.00432514	-0.176837	-4.6881	Q6PH08;Q3UHT7;A0A1B0GS69;A0A1B0GSU7;A0A1B0GSQ8	Q6PH08;Q3UHT7	ERC protein 2	Erc2	Q6PH08	3.23929
1.65958	1.75301	1.72372	1.6327	1.77153	1.65477	1.59871	1.60952	1.63378	1.70612	1.75364	2.937	0.00432775	-0.100272	-4.67761	B2RQ71;E9PWR4;B7ZMZ7;A0A1Y7VMZ0	B2RQ71;E9PWR4;B7ZMZ7;A0A1Y7VMZ0		Dip2c	B2RQ71	6.94087
0.0560627	-0.411698	-0.415396	-0.102138	-0.257908	-0.0896797	0.119954	0.270898	-0.00390911	-0.280105	-0.341553	2.93243	0.00433333	0.367563	4.67014	Q9D735	Q9D735	Uncharacterized protein C19orf43 homolog		Q9D735	13.2948
-1.83145	-1.53305	-1.31322	-1.68292	-1.35731	-1.2656	-1.61804	-1.63929	-1.68552	-1.53159	-1.43898	2.92912	0.00434011	-0.284818	-4.66476	Q8K0C9	Q8K0C9	GDP-mannose 4,6 dehydratase	Gmds	Q8K0C9	7.7957
-1.98554	-1.99223	-2.04042	-1.90496	-2.01332	-2.02987	-1.81286	-1.85113	-1.81146	-2.06586	-1.99869	2.9326	0.00434137	0.150207	4.67044	Q05CL8	Q05CL8	La-related protein 7	Larp7	Q05CL8	4.73684
-1.68726	-2.05118	-2.1029	-1.8839	-2.01803	-1.87224	-1.67617	-1.74198	-1.83568	-2.08059	-1.96311	2.9353	0.00434201	0.249676	4.67484	Q9D7S9	Q9D7S9	Charged multivesicular body protein 5	Chmp5	Q9D7S9	4.56621
0.543484	0.72642	0.749346	0.660886	0.851515	0.842327	0.619212	0.631328	0.646964	0.728602	0.730057	2.92023	0.00439633	-0.151003	-4.65029	A2A699	A2A699	Protein FAM171A2	Fam171a2	A2A699	9.73236
1.35942	1.24291	1.24756	1.29424	1.22182	1.11304	1.31467	1.29891	1.33229	1.21266	1.17667	2.92097	0.00439852	0.11746	4.65149	O09131;D3Z1Q9;Q8K2Q2	O09131	Glutathione S-transferase omega-1	Gsto1	O09131	5
2.25849	2.07452	2.1415	2.21126	2.17054	2.19348	2.22147	2.28124	2.25392	2.125	2.07686	2.92046	0.00440441	0.114957	4.65066	P36916	P36916	Guanine nucleotide-binding protein-like 1	Gnl1	P36916	7.41351
-3.7181	-3.36677	-3.4762	-3.55698	-3.3943	-3.33324	-3.57422	-3.50397	-3.52532	-3.37166	-3.38777	2.9207	0.00440516	-0.187395	-4.65105	E9PXJ0;Q6PFX7	E9PXJ0;Q6PFX7	Neuronal tyrosine-phosphorylated phosphoinositide-3-kinase adapter 1	Nyap1	E9PXJ0	11.0127
1.49344	1.62572	1.67985	1.49874	1.73892	1.72208	1.54503	1.61378	1.49313	1.6276	1.63729	2.91787	0.00441682	-0.143085	-4.64644	Q61036;A3KGC5;A3KGC4;A3KGC3	Q61036;A3KGC5	Serine/threonine-protein kinase PAK 3	Pak3	Q61036	5.00894
-0.757135	-0.618119	-0.478996	-0.903354	-0.574919	-0.533672	-0.945306	-0.62321	-0.796483	-0.544778	-0.531952	2.91884	0.00441758	-0.258025	-4.64802	Q91VT4;D3Z6C4	Q91VT4;D3Z6C4	Carbonyl reductase family member 4	Cbr4	Q91VT4	11.0169
-0.103848	-0.47903	-0.381924	-0.178184	-0.284336	-0.203753	-0.13531	-0.0809793	-0.147876	-0.314443	-0.39547	2.91389	0.00444526	0.21392	4.63998	Q9D8V0;A3KGR9	Q9D8V0;A3KGR9	Minor histocompatibility antigen H13	Hm13;H13	Q9D8V0	7.14286
-0.679842	-0.822099	-0.920315	-0.676616	-0.908781	-0.8459	-0.700303	-0.622447	-0.727376	-0.737346	-0.80965	2.91342	0.00445173	0.159365	4.63921	E9Q6R7;A0A1W2P7C0;Q61636;A0A1W2P8G5	E9Q6R7;A0A1W2P7C0;Q61636		Utrn	E9Q6R7	3.49854
-0.177744	-0.48371	-0.283735	-0.127625	-0.40447	-0.57547	-0.255553	-0.225842	-0.246812	-0.564794	-0.428831	2.91247	0.00445818	0.25012	4.63768	Q9D273;D3Z1G7	Q9D273;D3Z1G7	Cob(I)yrinic acid a,c-diamide adenosyltransferase, mitochondrial	Mmab	Q9D273	8.43882
1.14861	0.794999	0.761583	0.933244	0.904799	0.954203	1.16182	1.24788	1.11204	0.816077	0.671253	2.91214	0.00446461	0.303568	4.63714	A0A0R4J2B7;A0A087WRP5;A0A087WQ86;E9QM99;Q8BZN6;Q8BLX9;A0A087WQA1	A0A0R4J2B7;A0A087WRP5;A0A087WQ86;E9QM99;Q8BZN6	Dedicator of cytokinesis protein 10	Dock10	A0A0R4J2B7	3.63436
6.08467	6.21243	6.24774	5.94227	6.30484	6.32675	6.10212	6.11736	6.10832	6.29384	6.1652	2.9076	0.00447653	-0.187518	-4.62976	P16125;D3Z7F0;A0A0N4SVV8	P16125	L-lactate dehydrogenase B chain	Ldhb	P16125	6.88623
3.54491	3.42271	3.38869	3.4664	3.41624	3.33845	3.48299	3.44564	3.53334	3.40568	3.36301	2.90827	0.00448463	0.105525	4.63085	Q06138;D3YV52;D3Z704	Q06138	Calcium-binding protein 39	Cab39	Q06138	2.6393
1.3679	1.53874	1.54673	1.41818	1.66245	1.60908	1.37024	1.40602	1.34671	1.50701	1.44377	2.90891	0.00449275	-0.169486	-4.63189	A2AWA9;A2AWA7;A2AWB0	A2AWA9	Rab GTPase-activating protein 1	Rabgap1	A2AWA9	4.51128
1.69564	1.63672	1.63275	1.74369	1.64467	1.61305	1.69545	1.66486	1.75061	1.64954	1.58919	2.9012	0.00452518	0.082395	4.61938	Q3UVL4;F6TKZ2;E0CX85	Q3UVL4	Vacuolar protein sorting-associated protein 51 homolog	Vps51	Q3UVL4	6.64962
1.16404	0.834716	0.835064	1.01659	0.911787	1.0505	1.18054	1.2906	1.12229	0.926101	0.845974	2.90252	0.00452613	0.254121	4.62152	Q9JLI8	Q9JLI8	Squamous cell carcinoma antigen recognized by T-cells 3	Sart3	Q9JLI8	5.30146
3.55068	3.30921	3.40003	3.59676	3.25505	3.29311	3.56607	3.68469	3.53578	3.26932	3.52901	2.89951	0.00453142	0.244176	4.61664	P54071;D6RIL6;A0A0U1RP68;A0A0U1RPR1	P54071;D6RIL6	Isocitrate dehydrogenase [NADP], mitochondrial	Idh2	P54071	7.52212
-2.08168	-1.85237	-1.70876	-1.97721	-1.65126	-1.72385	-2.18844	-1.95257	-2.0207	-1.78579	-1.91825	2.89699	0.00455197	-0.270742	-4.61256	B1AVI2;Q9D614;Q9D0I4	B1AVI2;Q9D614;Q9D0I4	Syntaxin-17	Stx17	B1AVI2	0.729927
0.1528	-0.45766	-0.459761	-0.171662	-0.429136	-0.364435	0.129106	0.285264	0.198216	-0.147937	-0.135065	2.89596	0.0045653	0.451077	4.61089	E9PV14;A0A2R8VHB6	E9PV14		Epb4.1l1	E9PV14	8.16195
3.89485	3.85846	3.82956	3.89903	3.83688	3.77763	3.89785	3.85566	3.91854	3.81645	3.81756	2.89462	0.00457143	0.0704306	4.60872	Q04690;A0A1W2P863	Q04690;A0A1W2P863	Neurofibromin	Nf1	Q04690	4.18867
-2.45319	-2.61346	-2.6076	-2.3838	-2.4731	-2.55372	-2.25659	-2.20957	-2.32412	-2.47659	-2.64305	2.89017	0.00462032	0.2358	4.60152	Q8K194	Q8K194	U4/U6.U5 small nuclear ribonucleoprotein 27 kDa protein	Snrnp27	Q8K194	4.51613
1.64217	1.34224	1.4461	1.52469	1.39864	1.34126	1.48317	1.55163	1.46746	1.30192	1.2742	2.88885	0.00463345	0.183098	4.59938	E9QN12;E9QPE2;P05622	E9QN12;E9QPE2;P05622	Platelet-derived growth factor receptor beta	Pdgfrb	E9QN12	6.07434
-0.638029	-0.756707	-0.702251	-0.549663	-0.702734	-0.625763	-0.549546	-0.435386	-0.544225	-0.721969	-0.715771	2.8864	0.0046383	0.160829	4.59542	Q9DBC3	Q9DBC3	Cap-specific mRNA (nucleoside-2-O-)-methyltransferase 1	Cmtr1	Q9DBC3	6.57109
7.86285	7.72663	7.72153	7.85376	7.76503	7.79747	7.90037	7.91763	7.89936	7.6625	7.56231	2.88697	0.00464654	0.180882	4.59634	O08599;A0A140LHJ4;F8WGM5;Q64324	O08599	Syntaxin-binding protein 1	Stxbp1	O08599	3.87205
0.391775	0.143844	0.180414	0.333953	0.102215	0.0182171	0.530536	0.450418	0.468614	0.268374	0.314245	2.87654	0.00470796	0.263841	4.57949	D3YYT1;Q922P9	D3YYT1;Q922P9	Putative oxidoreductase GLYR1	Glyr1	D3YYT1	8.33333
2.4129	2.26393	2.26812	2.42831	2.27928	2.23258	2.34309	2.30182	2.4246	2.29345	2.20183	2.87457	0.00474205	0.125613	4.5763	Q91VE0	Q91VE0	Long-chain fatty acid transport protein 4	Slc27a4	Q91VE0	8.08709
-0.339411	-0.592074	-0.584692	-0.344176	-0.499912	-0.365814	-0.334113	-0.203979	-0.336883	-0.511216	-0.530626	2.8713	0.00476896	0.202344	4.57102	A0A140LHA2;Q9WVA3;A0A140LJ21;A0A140LI47;A0A140LIM5	A0A140LHA2;Q9WVA3;A0A140LJ21	Mitotic checkpoint protein BUB3	Bub3	A0A140LHA2	5.8642																							F6YKY3	F6QI24
2.33442	2.49272	2.4767	2.44928	2.52153	2.46302	2.35859	2.3433	2.40329	2.44779	2.48096	2.86691	0.00479438	-0.10268	-4.56394	Q5H8C4;A0A286YCT3;A0A286YCC3	Q5H8C4;A0A286YCT3	Vacuolar protein sorting-associated protein 13A	Vps13a	Q5H8C4	4.26406
4.0534	4.26689	4.29905	4.09506	4.29266	4.17215	4.00091	3.96473	4.02371	4.14982	4.11485	2.86718	0.00480282	-0.188344	-4.56439	Q9JJV2;D3YWS3	Q9JJV2;D3YWS3	Profilin-2;Profilin	Pfn2	Q9JJV2	14.2857
2.81984	3.10817	3.07881	2.9088	3.16212	3.10447	2.82586	2.8195	2.8507	2.96611	2.90955	2.86162	0.00481961	-0.209928	-4.55541	Q01097;G3X9V4;A0A0G2JEA7	Q01097;G3X9V4	Glutamate receptor ionotropic, NMDA 2B	Grin2b	Q01097	6.74764
2.02014	1.81053	1.84129	2.0304	1.91814	1.99832	2.10372	2.08791	2.05276	1.77212	1.72819	2.86323	0.00482105	0.21422	4.55801	Q7TN29	Q7TN29	Stromal membrane-associated protein 2	Smap2	Q7TN29	8.64486
1.94265	1.77921	1.86613	1.97115	1.76347	1.7646	1.84722	1.92119	1.88963	1.72735	1.80121	2.85762	0.00483072	0.130705	4.54897	Q922H2	Q922H2	[Pyruvate dehydrogenase (acetyl-transferring)] kinase isozyme 3, mitochondrial	Pdk3	Q922H2	4.33735
-2.60875	-2.11957	-2.25614	-2.65642	-2.09259	-2.5477	-2.55012	-2.6611	-2.58832	-2.26088	-2.31985	2.85765	0.00483916	-0.346818	-4.54902	A0A286YCZ7;A0A286YCI0;Q9JI78	A0A286YCZ7;A0A286YCI0;Q9JI78	Peptide-N(4)-(N-acetyl-beta-glucosaminyl)asparagine amidase	Ngly1	A0A286YCZ7	4.78088
2.99551	2.84582	2.85001	3.01533	2.8824	2.97456	3.0058	2.97728	3.0053	2.81905	2.772	2.85536	0.00484174	0.142536	4.54533	P62082;F6SVV1	P62082;F6SVV1	40S ribosomal protein S7	Rps7;Gm9493	P62082	5.15464
3.46859	3.0741	3.15319	3.39668	3.2482	3.39935	3.43948	3.45232	3.44468	3.15889	3.08735	2.85602	0.00485017	0.253505	4.54641	Q8C483;P26638;A2AFS0;A2AFS1	Q8C483;P26638;A2AFS0	Serine--tRNA ligase, cytoplasmic	Sars	Q8C483	5.59701
2.03069	1.95513	1.98378	2.03925	1.96597	1.93316	2.08492	2.00451	2.07371	1.97781	2.00109	2.85027	0.004875	0.077126	4.53715	Q921M3	Q921M3	Splicing factor 3B subunit 3	Sf3b3	Q921M3	7.14873
4.80758	4.58461	4.53889	4.6707	4.32734	4.34173	4.98151	4.85437	4.92057	4.46806	4.67891	2.84871	0.00488042	0.35702	4.53464	Q6GSS7;Q64523;A0A0N4SV66;Q8R1M2	Q6GSS7;Q64523;A0A0N4SV66;Q8R1M2	Histone H2A type 2-A;Histone H2A type 2-C;Histone H2A.J	Hist2h2aa1;Hist2h2ac;H2afj	Q6GSS7	10.7692
2.03245	2.44909	2.34097	1.99244	2.27954	2.09293	2.06984	1.9549	2.09075	2.37549	2.50087	2.84808	0.00489273	-0.311739	-4.53362	Q8K274	Q8K274	Ketosamine-3-kinase	Fn3krp	Q8K274	10.6796
5.62534	5.48239	5.49617	5.63328	5.48143	5.43132	5.78095	5.83921	5.73336	5.51715	5.62747	2.83992	0.0049726	0.216438	4.52052	Q8CI94	Q8CI94	Glycogen phosphorylase, brain form	Pygb	Q8CI94	5.81257
6.23608	5.72207	5.86774	6.08009	5.8618	6.08854	6.40742	6.52508	6.2551	5.93659	5.94178	2.84403	0.00497409	0.397667	4.52712	Q8CBB6;Q8CGP2;Q8CGP1;Q64475;P10853	Q8CBB6;Q8CGP2;Q8CGP1;Q64475;P10853	Histone H2B;Histone H2B type 1-P;Histone H2B type 1-K;Histone H2B type 1-B;Histone H2B type 1-F/J/L	Hist1h2br;Hist1h2bp;Hist1h2bk;Hist1h2bb;Hist1h2bf	Q8CBB6	4.47761
2.69898	2.80314	2.81869	2.72118	2.84746	2.88615	2.72294	2.73108	2.76931	2.82075	2.76635	2.84189	0.00497595	-0.0950598	-4.52369	Q6NS60	Q6NS60	F-box only protein 41	Fbxo41	Q6NS60	8.13288
1.83126	1.57821	1.58472	1.77056	1.69546	1.70973	1.85144	1.86549	1.76122	1.44059	1.50938	2.83933	0.00497611	0.229646	4.51958	Q8BFZ9;A0A1B0GT70;A0A1B0GSD8;A0A1B0GQZ0;A0A1B0GT43;A0A1B0GRQ1;A0A1B0GRG7	Q8BFZ9;A0A1B0GT70;A0A1B0GSD8	Erlin-2	Erlin2	Q8BFZ9	5.58824
-0.830179	-1.35771	-1.34433	-0.898648	-1.32165	-0.875956	-0.873233	-0.593093	-0.840293	-1.25482	-1.31741	2.84298	0.00497931	0.438224	4.52544	Q99MU3	Q99MU3	Double-stranded RNA-specific adenosine deaminase	Adar	Q99MU3	7.47029
-2.72721	-2.31774	-2.3147	-2.5826	-2.11749	-1.83408	-2.65198	-2.50546	-2.71352	-2.14665	-2.39415	2.83996	0.00498113	-0.448684	-4.5206	Q9WVQ5	Q9WVQ5	Methylthioribulose-1-phosphate dehydratase	Apip	Q9WVQ5	9.12863
-1.49235	-1.17073	-1.10455	-1.38242	-1.16831	-1.40496	-1.51168	-1.56995	-1.39531	-1.20258	-1.23573	2.84264	0.00498451	-0.255863	-4.52489	P52800;F6RSU6	P52800	Ephrin-B2	Efnb2	P52800	8.03571
2.72299	2.68912	2.69753	2.7683	2.60291	2.58928	2.76256	2.77405	2.78399	2.63013	2.70005	2.83943	0.00498462	0.110872	4.51973	Q8JZN5;A0A0G2JDY4;A0A0G2JF25	Q8JZN5	Acyl-CoA dehydrogenase family member 9, mitochondrial	Acad9	Q8JZN5	8.48
4.41388	4.59292	4.55001	4.48191	4.67324	4.63501	4.36191	4.41446	4.41551	4.64719	4.46233	2.83404	0.00501533	-0.175917	-4.51109	E9Q401;F6U7V1;A0A1Y7VJP1;Q80ZZ5;A0A140LJF7;A0A140LJK7;E9PW34;A2AGL3;K3W4M2;A0A1L1SQG7;E9PZQ0	E9Q401;F6U7V1	Ryanodine receptor 2	Ryr2	E9Q401	6.10149
1.80718	1.4835	1.64724	1.87852	1.74612	1.57264	1.82385	1.88748	1.90465	1.74239	1.65453	2.82847	0.00507301	0.219267	4.50217	Q5XG69	Q5XG69	Soluble lamin-associated protein of 75 kDa	Fam169a	Q5XG69	5.71429
0.257582	-0.0555677	-0.136055	0.167249	-0.000419617	0.201393	0.2658	0.361106	0.26649	0.00836468	0.0116634	2.82871	0.00508163	0.258749	4.50255	P10711;E9PYD5	P10711;E9PYD5	Transcription elongation factor A protein 1	Tcea1	P10711	3.65449
3.92647	4.22287	4.19303	4.02981	4.14184	4.03855	3.92541	3.91334	3.94793	4.05038	4.09588	2.8254	0.00508291	-0.175165	-4.49725	P57746	P57746	V-type proton ATPase subunit D	Atp6v1d	P57746	4.45344
1.08486	0.777259	0.857317	1.07201	0.855982	1.04308	1.02107	1.14616	1.04642	0.846601	0.783861	2.82611	0.00509153	0.213422	4.49839	Q9D7A8	Q9D7A8	Armadillo repeat-containing protein 1	Armc1	Q9D7A8	4.60993
4.50904	4.22294	4.26721	4.40225	4.05503	4.06832	4.57024	4.52046	4.51366	4.24411	4.40988	2.82041	0.00512752	0.291883	4.48925	P02301;P84244;E0CZ27	P02301;P84244;E0CZ27	Histone H3.3C;Histone H3.3;Histone H3	H3f3c;H3f3a	P02301	5.88235
-0.00829887	0.309911	0.233335	0.0147047	0.143625	0.0467396	-0.0787153	-0.109345	0.0157671	0.149547	0.291092	2.82111	0.00512941	-0.228886	-4.49038	E9PXB0;E9QAC9;Q8K1N1;A0A1W2P6P7;F7B2N8;A0A1W2P7I1	E9PXB0;E9QAC9;Q8K1N1	Calcium-independent phospholipase A2-gamma	Pnpla8	E9PXB0	6.2724
-1.40805	-1.23396	-1.10069	-1.31239	-1.02835	-1.26368	-1.32857	-1.43475	-1.39754	-1.11314	-1.23271	2.82289	0.00513322	-0.214171	-4.49322	A0A1L1SSS4;B9EIW5;Q6DFV7;A0A1L1STT1	A0A1L1SSS4;B9EIW5;Q6DFV7	Nuclear receptor coactivator 7	Ncoa7	A0A1L1SSS4	5.59284
3.42634	3.68912	3.64981	3.38978	3.71184	3.61437	3.31256	3.18419	3.46459	3.62036	3.46244	2.82243	0.00513805	-0.269165	-4.49248	Q9QYS2	Q9QYS2	Metabotropic glutamate receptor 3	Grm3	Q9QYS2	5.68828
2.43461	2.05967	2.31231	2.51333	2.16551	1.98734	2.5956	2.72958	2.59993	2.3559	2.33128	2.82372	0.00514189	0.372607	4.49456	A0A2R8VHF9;E9QPE7;A0A338P6K2;O08638	A0A2R8VHF9;E9QPE7;A0A338P6K2;O08638	Myosin-11	Myh11	A0A2R8VHF9	3.40557
2.36613	1.95176	1.92316	2.22407	1.96834	2.23575	2.53045	2.63334	2.41377	2.01606	2.18094	2.81803	0.0051419	0.38755	4.48545	Q9JMG7	Q9JMG7	Hepatoma-derived growth factor-related protein 3	Hdgfrp3	Q9JMG7	11.8812
-1.75022	-1.40774	-1.49949	-1.69755	-1.37188	-1.68224	-1.71748	-1.88079	-1.71839	-1.50056	-1.51777	2.81576	0.00514667	-0.256275	-4.48181	Q9Z2H7	Q9Z2H7	PDZ domain-containing protein GIPC2	Gipc2	Q9Z2H7	10.1911
-2.64815	-2.93043	-2.8247	-2.82386	-2.8364	-2.88728	-2.7324	-2.6794	-2.65821	-2.83986	-2.85401	2.81829	0.0051505	0.15371	4.48586	A2A8W8;O08605	A2A8W8;O08605	MAP kinase-interacting serine/threonine-protein kinase 1	Mknk1	A2A8W8	6.26506
-0.0258198	0.072875	0.0183296	-0.0561113	0.150103	0.0354404	-0.0586214	0.0029726	-0.030488	0.0646963	0.073	2.81837	0.00515913	-0.102688	-4.48599	A0A0A6YXH3;E9Q6C1;F6UHR6;E9PXZ2;A2A8Z1;Q5FWX7	A0A0A6YXH3;E9Q6C1;F6UHR6;E9PXZ2;A2A8Z1;Q5FWX7	Oxysterol-binding protein;Oxysterol-binding protein-related protein 9	Osbpl9	A0A0A6YXH3	5.49598
0.928186	0.79996	0.854635	1.00491	0.881912	0.956593	1.00713	1.00618	1.03183	0.870534	0.819641	2.81147	0.00517804	0.131767	4.47497	Q9QZD9;A2AE03	Q9QZD9	Eukaryotic translation initiation factor 3 subunit I	Eif3i	Q9QZD9	8.61538
4.74088	3.92631	4.10685	5.32369	4.11681	3.83734	5.3368	5.35587	4.53874	4.06703	4.70409	2.80878	0.00520266	0.932794	4.47067	P03995;CON__P78386	P03995	Glial fibrillary acidic protein	Gfap	P03995	2.55814
-0.0194817	-0.446031	-0.254936	0.175979	-0.284414	-0.0160656	0.208261	0.344302	0.0958834	-0.22296	-0.114531	2.80286	0.00525373	0.384145	4.46122	Q9JKY7;A0A2R8VKC7;B7ZP10;Q8BVD2;P24457	Q9JKY7		Cyp2d22	Q9JKY7	6.2
4.72075	4.61095	4.5687	4.68396	4.60684	4.53654	4.6284	4.65596	4.67569	4.57889	4.4986	2.79827	0.00530909	0.1062	4.4539	P53810;J3QQ30;J3QPW1;F8WGG5	P53810;J3QQ30;J3QPW1	Phosphatidylinositol transfer protein alpha isoform	Pitpna	P53810	5.16605
-6.02084	-5.94731	-5.77754	-6.2113	-5.58372	-5.64818	-6.10078	-6.14488	-5.97578	-5.86376	-5.80323	2.80025	0.00531126	-0.320093	-4.45705	P27046	P27046	Alpha-mannosidase 2	Man2a1	P27046	5.47826
5.72161	5.39887	5.49392	5.61772	5.218	5.20518	5.86371	5.75543	5.76503	5.4571	5.5938	2.7972	0.00532673	0.350221	4.45219	P62806	P62806	Histone H4	Hist1h4a	P62806	16.5049
3.58838	3.4806	3.40557	3.58119	3.4711	3.38692	3.54683	3.47733	3.51834	3.40925	3.37461	2.79344	0.00534647	0.121073	4.4462	Q9R0Q7;D3Z7C6	Q9R0Q7;D3Z7C6	Prostaglandin E synthase 3	Ptges3	Q9R0Q7	4.375
5.92264	5.72298	5.84572	5.92589	5.71922	5.79359	5.83522	5.96312	5.85935	5.72069	5.76875	2.79419	0.00535091	0.139417	4.4474	P26443;F7CFA5	P26443	Glutamate dehydrogenase 1, mitochondrial	Glud1	P26443	9.67742
-1.73845	-2.17289	-2.22831	-1.99362	-2.13799	-1.89072	-1.79316	-1.57526	-1.70647	-2.1647	-2.27252	2.79387	0.00535526	0.38313	4.44687	D3Z668;Q9JM93	D3Z668;Q9JM93	ADP-ribosylation factor-like protein 6-interacting protein 4	Arl6ip4	D3Z668	7.14286
4.03569	3.79686	3.92601	3.99859	3.8767	3.92471	3.9536	4.01088	3.98851	3.7997	3.7707	2.79179	0.00535738	0.148342	4.44357	Q9CPP6;D3YTQ8	Q9CPP6;D3YTQ8	NADH dehydrogenase [ubiquinone] 1 alpha subcomplex subunit 5	Ndufa5	Q9CPP6	4.31034
-0.21022	-0.445378	-0.331165	-0.128297	-0.485731	-0.622465	-0.237157	-0.261052	-0.21289	-0.459645	-0.330746	2.78762	0.00542062	0.235932	4.43693	Q9CQY6;D3Z4C9;D3Z4D6	Q9CQY6;D3Z4C9;D3Z4D6	Ubiquinol-cytochrome-c reductase complex assembly factor 2	Uqcc2	Q9CQY6	2.94118
3.23055	3.12522	3.09045	3.18413	3.1433	3.12645	3.17986	3.14686	3.19584	3.08699	3.06202	2.78163	0.00549186	0.081709	4.4274	Q6P5E4;G3UYG7;G3UZU8;G3UY73	Q6P5E4	UDP-glucose:glycoprotein glucosyltransferase 1	Uggt1	Q6P5E4	4.70664
0.374693	-0.200488	-0.00606155	0.380441	-0.0284805	0.156021	0.630925	0.688998	0.490674	0.259076	0.246016	2.78122	0.00549593	0.442132	4.42675	Q9DAR7;Q3TBW9;D6RFQ0	Q9DAR7;Q3TBW9	m7GpppX diphosphatase	Dcps	Q9DAR7	4.73373
-2.28677	-2.51159	-2.51428	-2.31895	-2.53672	-2.74283	-2.12625	-2.38146	-2.20486	-2.55568	-2.41061	2.78263	0.00549673	0.281624	4.42898	A0A087WRQ4;P63166	A0A087WRQ4;P63166	Small ubiquitin-related modifier 1	Sumo1	A0A087WRQ4	10.6667
-2.53521	-2.321	-2.24219	-2.33471	-2.24185	-2.11092	-2.42961	-2.39883	-2.48069	-2.27343	-2.12159	2.7821	0.00550082	-0.217314	-4.42814	Q8BM92	Q8BM92	Cadherin-7	Cdh7	Q8BM92	5.98726
-0.190399	-0.222602	-0.326576	-0.105769	-0.253819	-0.436258	-0.0735216	-0.172671	-0.15418	-0.366189	-0.294371	2.77564	0.00557536	0.177328	4.41789	Q68ED7	Q68ED7	CREB-regulated transcription coactivator 1	Crtc1	Q68ED7	7.77778
1.76285	1.67985	1.69141	1.78043	1.69865	1.59711	1.80108	1.72548	1.82141	1.70004	1.68883	2.77684	0.00557792	0.102269	4.41979	Q569Z6;Q8BZN7;F6YH92;F6YSQ2	Q569Z6;Q8BZN7	Thyroid hormone receptor-associated protein 3	Thrap3	Q569Z6	7.99159
-3.57839	-3.88179	-3.6891	-3.44078	-3.55882	-3.8195	-3.45011	-3.40906	-3.52314	-3.89308	-3.73904	2.77497	0.00558576	0.283256	4.41681	A2AGS6;Q4QQM4	A2AGS6;Q4QQM4	Tumor protein p53-inducible protein 11	Trp53i11	A2AGS6	8.04598
0.46707	0.657533	0.630045	0.570664	0.678766	0.600147	0.475081	0.449328	0.562608	0.614783	0.587376	2.77253	0.00562197	-0.123158	-4.41294	P58021;E9PZ69	P58021;E9PZ69	Transmembrane 9 superfamily member 2	Tm9sf2	P58021	6.49547
3.38258	3.6344	3.52119	3.37842	3.54048	3.42175	3.33468	3.23908	3.40636	3.53015	3.51635	2.77047	0.00563226	-0.179163	-4.40966	H3BJZ7;Q4KUS2;H3BKY4;H3BJL3;F7CEK4	H3BJZ7;Q4KUS2	Protein unc-13 homolog A	Unc13a	H3BJZ7	4.96823
3.10054	3.04813	2.99317	3.13188	3.03617	2.94402	3.14046	3.05501	3.09996	2.90712	2.94952	2.76868	0.00564895	0.12588	4.40682	F8WIR1;P18242;F6Y6L6;A0A1B0GT66	F8WIR1;P18242;F6Y6L6;A0A1B0GT66	Cathepsin D	Ctsd	F8WIR1	10.396
-1.14401	-1.42601	-1.54721	-1.23889	-1.37981	-1.35071	-0.998754	-1.09521	-1.02705	-1.26244	-1.26937	2.76713	0.00565008	0.27181	4.40436	P46414	P46414	Cyclin-dependent kinase inhibitor 1B	Cdkn1b	P46414	5.58376
-2.06352	-1.96274	-1.95623	-2.0774	-1.74759	-1.84163	-1.98774	-2.01029	-2.07502	-1.81368	-1.84079	2.76771	0.00565273	-0.182351	-4.40529	Q8VC88	Q8VC88	Grancalcin	Gca	Q8VC88	10.9091
-1.19644	-0.999013	-0.963806	-1.15405	-0.866116	-0.775103	-1.12426	-1.00795	-1.12106	-0.960368	-0.930084	2.76506	0.00569872	-0.205005	-4.40108	P98203;A0A338P7H0	P98203	Armadillo repeat protein deleted in velo-cardio-facial syndrome homolog	Arvcf	P98203	8.41996
0.492767	0.303716	0.28409	0.42273	0.331606	0.394783	0.476743	0.580329	0.47786	0.419681	0.282824	2.76434	0.0057024	0.15397	4.39995	Q8VDM6	Q8VDM6	Heterogeneous nuclear ribonucleoprotein U-like protein 1	Hnrnpul1	Q8VDM6	10.8265
4.69507	4.97503	4.90219	4.80172	4.93919	4.78547	4.60065	4.64425	4.73374	4.8809	4.84403	2.7593	0.00573693	-0.192716	-4.39195	Q9R1Q8	Q9R1Q8	Transgelin-3	Tagln3	Q9R1Q8	9.04523
1.24117	0.957316	1.04751	1.21785	1.00023	1.11946	1.36619	1.41686	1.14494	0.973613	1.11491	2.75997	0.00573968	0.241896	4.39301	Q9QYR9;Q91YQ6;Q32Q92;Q8BWN8;Q6Q2Z6;A0A1Y7VML8	Q9QYR9	Acyl-coenzyme A thioesterase 2, mitochondrial	Acot2	Q9QYR9	9.49227
2.04814	2.47366	2.39309	2.18798	2.53687	2.44493	2.14432	2.2101	2.13061	2.21506	2.32397	2.76009	0.00574245	-0.253698	-4.3932	Q8BGN8;A0A286YDB6;D3Z5Q8	Q8BGN8;A0A286YDB6	Synaptoporin	Synpr	Q8BGN8	7.54717
0.407459	0.213758	0.254978	0.315307	0.235664	0.273092	0.396352	0.485234	0.419969	0.349034	0.206869	2.76015	0.00575159	0.149298	4.3933	Q8CC88	Q8CC88	von Willebrand factor A domain-containing protein 8	Vwa8	Q8CC88	6.35171
-1.29058	-1.44015	-1.54415	-1.3365	-1.41114	-1.47454	-1.28565	-1.34859	-1.14624	-1.41956	-1.57285	2.76049	0.00576077	0.195551	4.39384	Q8K0B2;A0A087WR85;A0A087WPS2	Q8K0B2;A0A087WR85	Probable lysosomal cobalamin transporter	Lmbrd1	Q8K0B2	5.02793
-2.7004	-3.30381	-3.21041	-2.93367	-3.13663	-3.13694	-2.63036	-2.57718	-2.72376	-2.92722	-2.91396	2.76131	0.00576358	0.391755	4.39514	P59114	P59114	Phosphorylated CTD-interacting factor 1	Pcif1	P59114	4.81586
3.59855	3.17233	3.19362	3.4161	3.13862	3.07405	3.76743	3.7125	3.57086	3.2957	3.49849	2.75706	0.00576935	0.384287	4.3884	P10922	P10922	Histone H1.0;Histone H1.0, N-terminally processed	H1f0	P10922	3.60825
-1.28167	-1.16992	-1.15901	-1.23371	-1.18509	-1.10243	-1.37338	-1.27384	-1.23354	-1.17346	-1.17925	2.75841	0.00577215	-0.117701	-4.39054	Q80TN5;A0A1W2P7M2	Q80TN5	Palmitoyltransferase ZDHHC17	Zdhhc17	Q80TN5	7.27848
-0.0409985	-0.325749	-0.258371	-0.0603342	-0.268063	-0.163332	0.0217619	0.0394678	0.121068	-0.171969	-0.0646896	2.75542	0.00578549	0.224889	4.3858	O88602;S4R2R7	O88602	Voltage-dependent calcium channel gamma-2 subunit	Cacng2	O88602	5.88235
-0.22875	-0.406848	-0.403545	-0.281137	-0.345901	-0.272049	-0.230504	-0.151671	-0.209397	-0.323491	-0.348154	2.74673	0.00590566	0.129706	4.37205	P70697;A0A0A0MQG7	P70697;A0A0A0MQG7	Uroporphyrinogen decarboxylase	Urod	P70697	8.17439
0.790333	0.717637	0.705837	0.797626	0.71586	0.747202	0.7706	0.782538	0.879584	0.732024	0.69025	2.74804	0.00590866	0.0860011	4.37413	A0A0G2JGL8;Q99PU8;A0A0G2JGY7;A0A0G2JE53;A0A0G2JGL1;A0A0G2JFR1;A0A0G2JGD9	A0A0G2JGL8;Q99PU8	Putative ATP-dependent RNA helicase DHX30	Dhx30	A0A0G2JGL8	5.98651
-0.0442772	0.427066	0.218023	0.073472	0.236542	0.229589	-0.0144567	-0.0672617	-0.0459166	0.0760508	0.173748	2.74589	0.00591523	-0.246525	-4.37073	O89001	O89001	Carboxypeptidase D	Cpd	O89001	7.98838
0.262844	0.134112	0.00293159	0.165332	-0.0792446	-0.0574055	0.242082	0.2046	0.253995	-0.0744295	0.142456	2.74316	0.00594984	0.214367	4.36642	Q91VJ5;A2AER8	Q91VJ5;A2AER8	Polyglutamine-binding protein 1	Pqbp1	Q91VJ5	3.42205
-1.95326	-2.15775	-2.1729	-1.86461	-1.97401	-2.02765	-1.88444	-1.85075	-1.94999	-2.05594	-2.05665	2.74138	0.00597809	0.173539	4.3636	Q8BTW3	Q8BTW3	Exosome complex component MTR3	Exosc6	Q8BTW3	13.5531
-1.87093	-1.48812	-1.50538	-1.61438	-1.5299	-1.61569	-1.72782	-1.68729	-1.68024	-1.51165	-1.47281	2.73969	0.0060375	-0.195542	-4.36092	Q6GV12	Q6GV12	3-ketodihydrosphingosine reductase	Kdsr	Q6GV12	7.22892
1.14286	0.881839	0.953257	1.04736	0.920311	1.01455	1.18137	1.189	1.18248	1.0308	1.05998	2.73781	0.00605607	0.171827	4.35795	Q920Q6;B1AT10;B1AT13;A0A0J9YTX9;Q61474	Q920Q6;B1AT10	RNA-binding protein Musashi homolog 2	Msi2	Q920Q6	12.4277
0.918991	0.668988	0.649799	0.874019	0.741474	0.884279	0.924813	0.920705	0.876914	0.714408	0.626957	2.73828	0.00606552	0.188771	4.3587	B2RY56;S4R2B0;S4R2J1;S4R2A4	B2RY56;S4R2B0	RNA-binding protein 25	Rbm25	B2RY56	3.46062
1.29511	1.20835	1.20919	1.23589	1.20034	1.18884	1.26012	1.26345	1.26494	1.13132	1.11849	2.73547	0.00608398	0.0878145	4.35426	G3X9Y1;O35681;D3Z1B8;D3YYS0	G3X9Y1;O35681	Synaptotagmin-3	Syt3	G3X9Y1	11.0733
0.022049	-0.220437	-0.260521	-0.1401	-0.262783	-0.0905914	-0.00423336	0.131492	0.0756502	-0.167642	-0.29805	2.7351	0.00608696	0.233642	4.35368	A2AWT6;A2AWT7;A2AWT5;P25976	A2AWT6;A2AWT7;A2AWT5;P25976	Nucleolar transcription factor 1	Ubtf	A2AWT6	3.57634
-1.85982	-2.12661	-2.03651	-1.78778	-1.89757	-2.16863	-1.60573	-1.78682	-1.80901	-2.10408	-1.93071	2.73342	0.00610233	0.274186	4.35103	Q80YX1;Q80YX0	Q80YX1;Q80YX0	Tenascin	Tnc	Q80YX1	8.81517
0.496653	0.120849	0.110966	0.348266	0.0121269	-0.11603	0.609118	0.541543	0.549653	0.206744	0.402941	2.73066	0.0061548	0.386114	4.34668	Q6ZWY9;Q64525;Q64478;P10854	Q6ZWY9;Q64525;Q64478;P10854	Histone H2B type 1-C/E/G;Histone H2B type 2-B;Histone H2B type 1-H;Histone H2B type 1-M	Hist1h2bc;Hist2h2bb;Hist1h2bh;Hist1h2bm	Q6ZWY9	5.55556
-3.72196	-3.27652	-3.4308	-3.74186	-3.28623	-3.53309	-3.66952	-3.69582	-3.45429	-3.37578	-3.37629	2.72909	0.00616667	-0.276904	-4.3442	M0QWJ9	M0QWJ9		Tmem178b	M0QWJ9	9.54198
3.10225	2.88638	2.9798	3.02367	2.9865	3.01563	3.1257	3.15888	3.05632	2.97536	2.93424	2.72957	0.00617002	0.13038	4.34496	Q9Z1N5;G3UXI6	Q9Z1N5	Spliceosome RNA helicase Ddx39b	Ddx39b	Q9Z1N5	4.6729
0.546972	0.130397	-0.0312366	0.24854	0.136648	0.059597	0.292117	0.257571	0.297914	-0.104836	-0.160471	2.709	0.0063769	0.323606	4.31257	Q78JW9;A0A0U1RQ55	Q78JW9	Ubiquitin domain-containing protein UBFD1	Ubfd1	Q78JW9	8.69565
-0.451067	-1.31885	-1.10945	-0.766696	-1.03482	-1.0243	-0.700402	-0.935191	-0.86723	-1.16566	-1.13185	2.70763	0.00637936	0.386703	4.31041	O88533;Q5SUV9	O88533;Q5SUV9	Aromatic-L-amino-acid decarboxylase	Ddc	O88533	6.66667
2.49152	2.39526	2.43743	2.54526	2.37729	2.33838	2.43908	2.46231	2.5238	2.36927	2.41977	2.70974	0.00638415	0.102829	4.31372	F7C846;G3XA66;D3Z3F4;P47802;D3YVW0;G3UXX9;G3XA75;G3UYJ5;G3UXB5	F7C846;G3XA66;D3Z3F4;P47802;D3YVW0;G3UXX9;G3XA75	Metaxin-1	Mtx1	F7C846	7.37527
-0.843254	-0.996741	-1.06617	-0.91849	-1.01301	-1.12775	-0.865012	-1.01867	-0.886567	-1.06325	-1.11744	2.70532	0.00638427	0.157662	4.30677	Q8BHS3	Q8BHS3	Pre-mRNA-splicing factor RBM22	Rbm22	Q8BHS3	7.38095
-1.10666	-1.25424	-1.24312	-0.982257	-1.19488	-1.18979	-1.08438	-1.12489	-1.09821	-1.14166	-1.20623	2.70919	0.00638661	0.125708	4.31287	A0A286YDC0;Q03147;Q8BWQ5	A0A286YDC0;Q03147;Q8BWQ5	Cyclin-dependent kinase 7;Serine/threonine-protein kinase DCLK3	Cdk7;Dclk3	A0A286YDC0	6.79612
2.26314	2.45008	2.373	2.29253	2.37729	2.33542	2.18782	2.18881	2.2482	2.30817	2.33383	2.71597	0.00638769	-0.126864	-4.32352	Q8BJH1	Q8BJH1	Zinc finger C2HC domain-containing protein 1A	Zc2hc1a	Q8BJH1	8.02469
2.4749	2.31018	2.31593	2.42648	2.34166	2.45003	2.47344	2.49484	2.43591	2.3475	2.32678	2.71016	0.00638779	0.112436	4.31438	Q9EPU0	Q9EPU0	Regulator of nonsense transcripts 1	Upf1	Q9EPU0	8.00712
6.59471	6.89416	6.86753	6.6917	6.9125	6.83616	6.63363	6.55838	6.58789	6.70928	6.692	2.70587	0.00638788	-0.205344	-4.30765	P63101;A0A2I3BQ03;D3YXN6;D3YXF4	P63101;A0A2I3BQ03	14-3-3 protein zeta/delta	Ywhaz	P63101	4.4898
1.83621	1.74268	1.63765	1.85447	1.67844	1.74256	1.81646	1.76887	1.8348	1.54427	1.60547	2.71781	0.00639137	0.163649	4.32642	Q6ZWX6	Q6ZWX6	Eukaryotic translation initiation factor 2 subunit 1	Eif2s1	Q6ZWX6	4.12698
-1.08475	-0.928378	-0.945698	-0.94534	-0.874857	-0.843851	-1.09603	-1.05859	-1.02296	-0.900149	-0.951447	2.7103	0.00639144	-0.134138	-4.3146	Q80VP9;A0A0G2JED5	Q80VP9	Aspartate beta-hydroxylase domain-containing protein 2	Asphd2	Q80VP9	8.16327
4.31584	3.59807	3.51947	3.99068	3.61493	3.69798	4.3794	4.27529	4.12564	3.99385	3.97995	2.7144	0.00639264	0.483328	4.32106	P19246	P19246	Neurofilament heavy polypeptide	Nefh	P19246	4.77064
-1.04677	-1.06074	-1.09211	-0.994817	-1.07699	-1.07527	-0.932015	-1.02442	-0.943107	-1.08892	-1.13332	2.7126	0.0063951	0.0996648	4.31823	Q63943;Q921S6;E9Q5E0;E9QKT0;A0A0G2JFS4;A0A0G2JFI7;D3Z6M5;A0A0G2JES4;S4R2H4;A0A0G2JGL3;A0A0G2JFX2;A0A0G2JGK3;A0A0G2JET3;A0A0G2JDK0;A0A0G2JFL7;Q60929;A0A0G2JFX1	Q63943;Q921S6;E9Q5E0;E9QKT0	Myocyte-specific enhancer factor 2D	Mef2d	Q63943	7.00389
1.81954	1.51323	1.45868	1.83461	1.43615	1.07931	1.82764	1.57223	1.76201	1.37381	1.49949	2.71514	0.00639631	0.369759	4.32221	B1AUN2;B1AUN3;Q3UKV0	B1AUN2;B1AUN3;Q3UKV0		Eif2b3	B1AUN2	5.75221
0.508381	0.701859	0.588114	0.526891	0.592405	0.63685	0.467666	0.407922	0.564929	0.625739	0.615507	2.70263	0.00642534	-0.131588	-4.30255	S4R1L5;S4R2P8;O88738;S4R268;J3QP64	S4R1L5;S4R2P8;O88738	Baculoviral IAP repeat-containing protein 6	Birc6	S4R1L5	5.50175
4.31232	4.48033	4.48064	4.34476	4.51409	4.60071	4.30621	4.37067	4.33971	4.41046	4.40596	2.70313	0.00643505	-0.147298	-4.30333	Q61301;E0CXB9;Q8BS72;A0A0N4SUZ7;REV__Q9JMB1	Q61301;E0CXB9	Catenin alpha-2	Ctnna2	Q61301	3.98741
3.08345	2.97669	2.95522	3.13936	2.99138	3.0382	3.07751	3.06223	3.07469	2.9356	2.85895	2.69927	0.00650226	0.12811	4.29728	Q6ZWZ7;Q9CPR4;B2RY53	Q6ZWZ7;Q9CPR4	60S ribosomal protein L17	Rpl17	Q6ZWZ7	4.8913
0.00260925	-0.269605	-0.254507	-0.0786486	-0.220919	-0.0550308	0.111423	0.0832415	0.0120764	-0.166295	-0.119438	2.69986	0.00651205	0.207106	4.29821	A2AW05;Q08943	A2AW05;Q08943	FACT complex subunit SSRP1	Ssrp1	A2AW05	7.22311
2.68795	2.28889	2.33623	2.72378	2.44458	2.71985	2.74134	2.90216	2.72777	2.3824	2.29586	2.69362	0.00663473	0.345298	4.2884	P70349;B0R1E3	P70349;B0R1E3	Histidine triad nucleotide-binding protein 1	Hint1	P70349	10.3175
-0.0203209	0.0932779	0.113237	-0.260818	0.169075	0.125942	-0.206935	-0.187112	-0.0563345	0.072156	-0.0563354	2.69367	0.00664468	-0.232529	-4.2885	Q8BLU0	Q8BLU0		Flrt2	Q8BLU0	5.60606
-1.19832	-0.944188	-1.02452	-1.07282	-0.891539	-0.862146	-1.3376	-1.19484	-1.22038	-1.06509	-1.0479	2.6944	0.00665465	-0.232227	-4.28964	A0A0N4SVF9;Q8R1C3	A0A0N4SVF9;Q8R1C3	Vesicular, overexpressed in cancer, prosurvival protein 1	Vopp1	A0A0N4SVF9	7.37705
3.70402	3.60439	3.59902	3.73366	3.55231	3.45706	3.69883	3.61392	3.72741	3.58621	3.56861	2.69126	0.00666069	0.134299	4.28471	Q8C854;A2ATP5;A2ATP6;G8JL68;F6XJA1	Q8C854;A2ATP5;A2ATP6;G8JL68;F6XJA1	Myelin expression factor 2	Myef2	Q8C854	15.2284
-2.17691	-1.74753	-1.90344	-2.28549	-1.95821	-2.17744	-2.19907	-2.46904	-2.21535	-1.90676	-1.82836	2.69013	0.00667463	-0.348882	-4.28294	P70211	P70211	Netrin receptor DCC	Dcc	P70211	6.42709
-1.92661	-2.36529	-2.16302	-1.9324	-2.05723	-2.0091	-1.90322	-1.8784	-1.93759	-2.21424	-2.15942	2.68952	0.00668852	0.245739	4.28198	G3UWD4;Q3UBL8;G3X959;Q8K2H1	G3UWD4;Q3UBL8;G3X959;Q8K2H1	Periphilin-1	Pphln1	G3UWD4	3.41297
2.34485	2.486	2.51208	2.29666	2.59105	2.69715	2.37346	2.40771	2.34732	2.49444	2.45878	2.68723	0.00676786	-0.185919	-4.27839	P60335	P60335	Poly(rC)-binding protein 1	Pcbp1	P60335	10.1124
4.03293	4.21809	4.41257	3.82655	4.64808	4.90492	3.87449	4.1734	4.04293	4.5991	4.34958	2.68234	0.0067929	-0.531995	-4.27074	P60761	P60761	Neurogranin;NEUG(55-78)	Nrgn	P60761	23.0769
1.72021	1.94308	1.96023	1.85184	1.99195	1.84322	1.75746	1.72159	1.77694	1.86604	1.8763	2.68266	0.00679704	-0.147863	-4.27124	Q8CDN6	Q8CDN6	Thioredoxin-like protein 1	Txnl1	Q8CDN6	7.26644
3.84181	3.99805	4.00262	3.88874	4.02709	4.069	3.82916	3.83933	3.97229	3.99966	3.93815	2.68305	0.00680712	-0.131497	-4.27185	D3Z396;Q8BG33;Q99PJ0	D3Z396;Q8BG33;Q99PJ0	Neurotrimin	Ntm	D3Z396	6.64557
4.38626	4.16978	4.29622	4.39803	4.26775	4.32228	4.33952	4.45603	4.38721	4.19725	4.13243	2.68393	0.00681724	0.16246	4.27322	Q9Z2I0	Q9Z2I0	LETM1 and EF-hand domain-containing protein 1, mitochondrial	Letm1	Q9Z2I0	4.47154
-2.89246	-2.71252	-2.77258	-2.84503	-2.70219	-2.8403	-2.89426	-2.91331	-2.82621	-2.76746	-2.68928	2.67838	0.00686726	-0.12687	-4.26453	Q9CR39;F6RIG8;F7AZP7	Q9CR39;F6RIG8;F7AZP7	WD repeat domain phosphoinositide-interacting protein 3	Wdr45b	Q9CR39	7.26744
0.525154	0.967608	0.89979	0.452495	0.847965	0.654358	0.418273	0.130586	0.307792	0.853354	0.512449	2.67868	0.00687149	-0.422394	-4.26501	Q9Z0L0	Q9Z0L0	Trophoblast glycoprotein	Tpbg	Q9Z0L0	5.6338
1.76808	1.71211	1.65528	1.74572	1.71371	1.6933	1.74303	1.71697	1.78661	1.65972	1.67893	2.67661	0.00688071	0.0665721	4.26177	Q9D1Q6	Q9D1Q6	Endoplasmic reticulum resident protein 44	Erp44	Q9D1Q6	3.69458
0.938654	0.695626	0.799858	0.843589	0.831394	0.802763	0.945552	0.889737	0.88955	0.810119	0.762068	2.67434	0.00688824	0.117778	4.25822	Q8BZW8	Q8BZW8	NHL repeat-containing protein 2	Nhlrc2	Q8BZW8	8.41379
5.39659	5.74078	5.64062	5.38814	5.61551	5.52684	5.47899	5.42142	5.37469	5.48004	5.70828	2.67392	0.00688987	-0.206711	-4.25756	P35700;B1AXW5;B1AXW6;B1AXW4	P35700;B1AXW5;B1AXW6;B1AXW4	Peroxiredoxin-1	Prdx1	P35700	8.0402
4.39376	4.20113	4.26111	4.37878	4.349	4.3146	4.4365	4.40614	4.3717	4.16298	4.17811	2.67308	0.00689736	0.152888	4.25624	Q9CWS0;D3YU15	Q9CWS0;D3YU15	N(G),N(G)-dimethylarginine dimethylaminohydrolase 1	Ddah1	Q9CWS0	5.96491
2.18395	2.38578	2.3458	2.19591	2.38089	2.20105	2.11345	2.04158	2.14164	2.26329	2.28887	2.67024	0.00694737	-0.175637	-4.25181	Q9D1E6	Q9D1E6	Tubulin-folding cofactor B	Tbcb	Q9D1E6	7.78689
5.46167	5.67539	5.62747	5.47247	5.6328	5.55095	5.39125	5.38729	5.55976	5.68569	5.54944	2.67046	0.00695754	-0.165804	-4.25215	P60879	P60879	Synaptosomal-associated protein 25	Snap25	P60879	6.79612
2.25915	1.88216	2.05407	2.33054	2.04226	2.22134	2.22251	2.34148	2.21087	2.04041	1.97867	2.66321	0.00704956	0.236425	4.24083	P52196	P52196	Thiosulfate sulfurtransferase	Tst	P52196	8.08081
-1.46641	-1.67521	-1.63557	-1.4993	-1.90046	-1.68022	-1.38137	-1.24314	-1.47374	-1.75992	-1.55601	2.66382	0.00705985	0.28844	4.24177	Q3TZ89	Q3TZ89	Protein transport protein Sec31B	Sec31b	Q3TZ89	5.95855
-1.69417	-1.57599	-1.63717	-1.70469	-1.55015	-1.57807	-1.69973	-1.61909	-1.76082	-1.62067	-1.56644	2.66087	0.00708006	-0.107619	-4.23717	Q923S9;A0A140LHW9;D3YV16	Q923S9;A0A140LHW9;D3YV16	Ras-related protein Rab-30	Rab30	Q923S9	5.91133
3.74305	3.6117	3.59352	3.66729	3.5357	3.69913	3.77345	3.79456	3.76923	3.57064	3.64934	2.65978	0.00710595	0.13951	4.23548	Q9EP69;A0A1L1SR59	Q9EP69	Phosphatidylinositide phosphatase SAC1	Sacm1l	Q9EP69	5.79216
3.89857	3.77529	3.77967	3.90782	3.77262	3.71611	3.87764	3.76163	3.92065	3.71029	3.70076	2.66025	0.00711628	0.130803	4.2362	Q6ZWN5;F7CJS8;D3YWH9;Q9CXW7;D3Z673;D3YUV6	Q6ZWN5;F7CJS8;D3YWH9;Q9CXW7	40S ribosomal protein S9	Rps9	Q6ZWN5	8.24742
1.52261	1.86552	1.80125	1.60277	1.79552	1.58698	1.57202	1.50136	1.57598	1.70279	1.84439	2.65636	0.00717681	-0.211128	-4.23014	Q6P069	Q6P069	Sorcin	Sri	Q6P069	13.1313
-0.377275	-0.479613	-0.505617	-0.354512	-0.402248	-0.56488	-0.356523	-0.376649	-0.343322	-0.473767	-0.424887	2.65251	0.00735166	0.113513	4.22413	O89051;A0A2I3BPW7;A0A2I3BQ30	O89051;A0A2I3BPW7	Integral membrane protein 2B;BRI2, membrane form;BRI2 intracellular domain;BRI2C, soluble form;Bri23 peptide	Itm2b	O89051	3.7594
-0.903662	-1.10217	-1.11787	-0.911885	-1.13073	-1.0779	-1.01354	-0.998302	-1.0016	-1.13167	-1.30251	2.65105	0.00736416	0.178013	4.22186	Q9CPX7	Q9CPX7	28S ribosomal protein S16, mitochondrial	Mrps16	Q9CPX7	8.14815
4.99545	5.2623	5.22709	5.00826	5.25666	5.18715	5.04278	4.95323	5.05	5.06699	5.09484	2.6508	0.00737085	-0.17256	-4.22147	F6SEU4;A0A140T8K9;A0A338P799	F6SEU4;A0A140T8K9;A0A338P799	Ras/Rap GTPase-activating protein SynGAP	Syngap1	F6SEU4	8.13433
3.98887	4.26723	4.21947	4.05573	4.23213	4.03185	3.94998	3.8692	4.01001	4.12989	4.17655	2.64746	0.00740144	-0.201431	-4.21626	Q02248;E9Q6A9;F7BAC9;F7CRC6;F6QZ47;D3YUH4;D3Z5Q1;E9PW26;D3Z7S6	Q02248;E9Q6A9	Catenin beta-1	Ctnnb1	Q02248	7.17029
2.78314	2.55293	2.65633	2.80121	2.7147	2.65077	2.8785	2.91443	2.85545	2.68442	2.78404	2.64758	0.0074121	0.172679	4.21645	P27601;Q9D034	P27601	Guanine nucleotide-binding protein subunit alpha-13	Gna13	P27601	4.77454
-3.16798	-2.29409	-2.21936	-3.74186	-1.82228	-0.937464	-3.40071	-2.39861	-3.35187	-2.00352	-2.24275	2.64207	0.00747701	-1.2923	-4.20787	Q1HFZ0;H3BJF3;H3BKN0	Q1HFZ0;H3BJF3;H3BKN0	tRNA (cytosine(34)-C(5))-methyltransferase	Nsun2	Q1HFZ0	6.20872
3.06409	3.00411	2.98548	3.0132	2.99398	2.98036	3.05163	3.04946	3.03274	2.91768	2.94357	2.64029	0.00751289	0.071361	4.20511	Q9D7N9	Q9D7N9	Adipocyte plasma membrane-associated protein	Apmap	Q9D7N9	7.95181
-0.99143	-0.871079	-0.792934	-0.914199	-0.75684	-0.635592	-1.13424	-1.02227	-0.947436	-0.760989	-0.872076	2.64052	0.00752367	-0.220329	-4.20546	P70158	P70158	Acid sphingomyelinase-like phosphodiesterase 3a	Smpdl3a	P70158	5.61798
-1.12709	-0.913642	-1.03749	-1.11772	-0.960396	-1.04419	-1.06262	-1.13741	-1.13126	-0.826819	-0.927755	2.63436	0.00764672	-0.163503	-4.19588	E9PUR6;E9PYV1;P06537;E9Q8A6;E9Q310	E9PUR6;E9PYV1;P06537;E9Q8A6;E9Q310	Glucocorticoid receptor	Nr3c1	E9PUR6	7.07071
5.87277	5.66433	5.75814	5.87685	5.69946	5.78041	5.7868	5.88522	5.79932	5.60181	5.63536	2.63346	0.00764723	0.154273	4.19448	Q9CZU6;Q80X68	Q9CZU6;Q80X68	Citrate synthase, mitochondrial;Citrate synthase	Cs;Csl	Q9CZU6	7.32759
0.150564	0.304103	0.393681	0.203193	0.478039	0.511011	0.15594	0.177741	0.235724	0.361461	0.250238	2.63624	0.00765093	-0.198456	-4.19881	A0A0N4SWH0;E9PZ12;A0A0N4SUZ0;Q6RHR9;Q4VBG2;A0A0R4J0S6;A0A0N4SUP9;A0A0N4SVU9	A0A0N4SWH0;E9PZ12;A0A0N4SUZ0;Q6RHR9;Q4VBG2;A0A0R4J0S6	Membrane-associated guanylate kinase, WW and PDZ domain-containing protein 1	Magi1	A0A0N4SWH0	9.01961
3.43954	3.62574	3.55113	3.34579	3.65968	3.56965	3.22036	3.09575	3.37152	3.59391	3.4282	2.63492	0.00765193	-0.276793	-4.19676	E0CXN5;P13707	E0CXN5;P13707	Glycerol-3-phosphate dehydrogenase [NAD(+)];Glycerol-3-phosphate dehydrogenase [NAD(+)], cytoplasmic	Gpd1	E0CXN5	11.3497
-3.27286	-2.34918	-2.55168	-2.93268	-2.3759	-2.02841	-3.04549	-2.59547	-2.91578	-2.46043	-2.5784	2.63534	0.00766286	-0.561789	-4.1974	Q9D6J4	Q9D6J4	N-terminal EF-hand calcium-binding protein 3	Necab3	Q9D6J4	4.24929
-0.33563	-0.144488	-0.156734	-0.321881	0.0315361	0.141869	-0.423629	-0.37711	-0.356971	-0.142636	-0.242012	2.62692	0.00774432	-0.277633	-4.18433	Q8BG89	Q8BG89	Protein ZNF365	Znf365	Q8BG89	3.18627
1.99646	2.5301	2.50588	2.37458	2.47349	2.49917	2.02787	2.36504	2.11499	2.41529	2.57837	2.62401	0.00779574	-0.324594	-4.1798	Q8BRR9;Q61481;F6X0V1;Q9JLL9;Q5I7S8;A2ASF9;Q8CDV2;Q9D5W0;E9Q7V6;A0A0N4SWG4;Q64338	Q8BRR9;Q61481;F6X0V1;Q9JLL9;Q5I7S8;A2ASF9	Calcium/calmodulin-dependent 3,5-cyclic nucleotide phosphodiesterase 1A	Pde1a	Q61481	4.0367
1.19365	0.919295	1.06467	1.24743	1.03787	1.20009	1.23171	1.32408	1.21419	1.03561	1.06153	2.62312	0.0078017	0.189032	4.17842	Q9CZP5	Q9CZP5	Mitochondrial chaperone BCS1	Bcs1l	Q9CZP5	7.41627
1.88606	1.84228	1.80207	1.94263	1.82985	1.84551	1.89745	1.85371	1.94962	1.83381	1.8389	2.61845	0.00788186	0.0738227	4.17117	Q8CCB4;E9PXG9;E9PYD3;E9PWD1;E9Q648;F6Z4G7;E9Q3C3	Q8CCB4;E9PXG9;E9PYD3	Vacuolar protein sorting-associated protein 53 homolog	Vps53	Q8CCB4	4.20673
-2.57077	-2.71523	-2.7197	-2.64162	-2.70324	-2.85472	-2.51138	-2.552	-2.5809	-2.6742	-2.66787	2.61852	0.00789296	0.151158	4.17129	Q8BXK8;A0A087WRF2;E9Q3K3	Q8BXK8;A0A087WRF2;E9Q3K3	Arf-GAP with GTPase, ANK repeat and PH domain-containing protein 1	Agap1	Q8BXK8	5.95099
2.03576	1.94298	1.92964	2.07528	1.94213	1.87449	2.00923	1.96557	2.01455	1.90731	1.97092	2.61956	0.00789831	0.0921668	4.1729	Q9CQN1	Q9CQN1	Heat shock protein 75 kDa, mitochondrial	Trap1	Q9CQN1	4.67422
-0.943264	-1.32921	-1.23718	-1.09038	-1.25758	-1.05904	-1.06008	-0.937768	-1.07086	-1.25559	-1.32896	2.61874	0.00789845	0.224122	4.17163	Q9DC71	Q9DC71	28S ribosomal protein S15, mitochondrial	Mrps15	Q9DC71	1.93798
-0.164555	0.140807	0.139462	-0.00427723	0.283159	0.38203	-0.0316992	-0.118697	-0.111505	0.120364	0.021698	2.61994	0.00790948	-0.2674	-4.17349	Q9CPV9;A0A0G2JGU7	Q9CPV9	P2Y purinoceptor 12	P2ry12	Q9CPV9	3.7464
-2.174	-2.26169	-2.4744	-2.12736	-2.39739	-2.52408	-2.24509	-2.24724	-2.15512	-2.39344	-2.31373	2.61533	0.00796067	0.204359	4.16634	Q8BGC9	Q8BGC9	Protein CREG2	Creg2	Q8BGC9	6.59722
0.864475	0.570714	0.676611	0.802215	0.66453	0.558764	0.759074	0.702291	0.817704	0.6678	0.465437	2.61124	0.008	0.188509	4.16001	O70305;E9QM77;F6V8M6	O70305;E9QM77	Ataxin-2	Atxn2	O70305	6.61479
0.690599	0.185977	0.287283	0.619042	0.335093	0.459238	0.680343	0.845847	0.865726	0.663146	0.357796	2.61019	0.0080056	0.358889	4.15837	Q62442;D3YTU0;A0A0N4SUV3	Q62442;D3YTU0;A0A0N4SUV3	Vesicle-associated membrane protein 1	Vamp1	Q62442	6.77966
1.46527	1.2397	1.26206	1.3643	1.27098	1.17583	1.58836	1.5614	1.54281	1.31539	1.43142	2.60862	0.00803916	0.221865	4.15594	A0A286YCI8;E9QNA7;A0A286YCQ0;A0A286YDN0;E9Q6A3;E9PYX6;Q62417;D3Z5J3;A0A286YDJ3;A0A286YD34	A0A286YCI8;E9QNA7;A0A286YCQ0;A0A286YDN0;E9Q6A3;E9PYX6;Q62417;D3Z5J3	Sorbin and SH3 domain-containing protein 1	Sorbs1	A0A286YCI8	5.73643
1.85747	1.493	1.49742	1.65262	1.55396	1.65741	1.91189	1.73782	1.87859	1.47519	1.68216	2.60775	0.00805028	0.247823	4.1546	G3UZY2;P97493;G3UX99;A2A439	G3UZY2;P97493	Thioredoxin, mitochondrial	Txn2	G3UZY2	6.92308
2.75917	3.02882	2.9689	2.85325	2.9586	2.85267	2.7323	2.7299	2.8102	2.93114	2.85785	2.60551	0.00808357	-0.156031	-4.15113	Q3TQZ7;Q80W82;Q8C9D4;E9QN59;Q80W80;Q61831;A0A0G2JGL2;A0A0G2JG69;A0A0G2JEJ8	Q3TQZ7;Q80W82;Q8C9D4;E9QN59;Q80W80;Q61831	Mitogen-activated protein kinase;Mitogen-activated protein kinase 10	Mapk10	Q3TQZ7	4.30622
-2.19854	-2.57499	-2.64678	-2.44754	-2.55798	-2.74354	-2.33267	-2.44178	-2.41284	-2.54574	-2.52742	2.60592	0.00808926	0.232733	4.15176	E9QPI5;Q6A026	E9QPI5;Q6A026	Sister chromatid cohesion protein PDS5 homolog A	Pds5a	E9QPI5	3.45345
0.998695	1.07555	1.06215	0.876164	1.07334	1.03607	0.934138	0.991406	0.881963	1.0282	1.00552	2.5982	0.00818915	-0.110332	-4.13982	Q8K354;A0A338P797	Q8K354	Carbonyl reductase [NADPH] 3	Cbr3	Q8K354	6.49819
-3.19169	-3.01342	-3.12873	-3.41565	-2.72524	-2.71619	-3.60009	-3.29103	-3.33691	-2.77543	-3.13464	2.59451	0.00824965	-0.451467	-4.13411	A0A1B0GT94;E9PYT6;A0A1B0GRN1;E9QQ63;A0A1B0GRB7;E9QQ02;A0A1B0GRC4;Q9JLC4;Q8VI51	A0A1B0GT94;E9PYT6;A0A1B0GRN1;E9QQ63;A0A1B0GRB7;E9QQ02;A0A1B0GRC4;Q9JLC4	VPS10 domain-containing receptor SorCS1	Sorcs1	A0A1B0GT94	7.22997
-0.567183	-1.30074	-1.34509	-0.907382	-1.13229	-1.1652	-0.62746	-0.797492	-0.937659	-1.12947	-0.912712	2.59537	0.00825	0.396815	4.13545	Q80V42	Q80V42	Carboxypeptidase M	Cpm	Q80V42	6.09481
-1.25188	-1.8232	-1.70173	-1.3539	-1.57315	-1.35863	-1.28714	-1.22556	-1.39144	-1.57624	-1.7382	2.59396	0.00827147	0.32654	4.13326	Q8CE90	Q8CE90	Dual specificity mitogen-activated protein kinase kinase 7	Map2k7	Q8CE90	7.85047
0.840609	0.734899	0.75514	0.853078	0.745527	0.644445	0.906564	0.827088	0.909181	0.74661	0.82583	2.58822	0.00833655	0.125229	4.1244	Q8CJG0	Q8CJG0	Protein argonaute-2	Ago2	Q8CJG0	6.16279
-1.32749	-0.728162	-0.867132	-1.17291	-0.899111	-1.20684	-1.31292	-1.25519	-1.174	-0.982135	-0.873869	2.58923	0.00833702	-0.322294	-4.12595	Q69ZF3;B1AWI3	Q69ZF3	Non-lysosomal glucosylceramidase	Gba2	Q69ZF3	8.93246
2.71971	2.90392	2.87013	2.73859	2.89201	2.7116	2.64145	2.62211	2.71169	2.88543	2.81878	2.58927	0.00834855	-0.160268	-4.12601	Q9Z0P5;A0A1L1STC8;A0A1L1SU53;A0A087WRG4	Q9Z0P5;A0A1L1STC8;A0A1L1SU53	Twinfilin-2	Twf2	Q9Z0P5	6.30372
0.0635147	0.406119	0.353794	0.0856276	0.312433	0.135065	0.156867	0.0309668	0.19419	0.343129	0.320869	2.58521	0.00841873	-0.205669	-4.11975	P59823;B1ASU0;Q0VDP7	P59823;B1ASU0;Q0VDP7	Interleukin-1 receptor accessory protein-like 1	Il1rapl1	P59823	5.89928
2.93345	2.78319	2.78555	2.9597	2.66952	2.63731	2.78497	2.85762	2.8636	2.69059	2.74197	2.58078	0.00848418	0.161847	4.11292	Q925I1;H3BKI6;H3BK90;V9GWS5;V9GWS6	Q925I1	ATPase family AAA domain-containing protein 3	Atad3	Q925I1	5.92217
-4.96755	-5.36576	-5.15597	-4.85328	-5.33813	-5.47407	-4.84326	-4.9655	-4.73268	-5.05688	-5.04804	2.57857	0.00852198	0.367352	4.10951	Q8CE96	Q8CE96	tRNA (adenine(58)-N(1))-methyltransferase non-catalytic subunit TRM6	Trmt6	Q8CE96	7.24346
6.6891	6.87878	6.88795	6.70289	6.88658	6.72066	6.69503	6.67822	6.74692	6.79004	6.84228	2.57764	0.00852675	-0.131952	-4.10808	P46096	P46096	Synaptotagmin-1	Syt1	P46096	5.93824
-3.88328	-2.91486	-3.60741	-4.13787	-3.48687	-3.32478	-4.07692	-3.6995	-3.73136	-3.17654	-3.4852	2.57666	0.00853699	-0.573171	-4.10657	Q50H33	Q50H33	BTB/POZ domain-containing protein KCTD8	Kctd8	Q50H33	6.51261
0.643208	0.677548	0.736534	0.648393	0.823202	0.756014	0.589688	0.606704	0.606936	0.715024	0.674129	2.57389	0.00856284	-0.111423	-4.10229	P56387	P56387	Dynein light chain Tctex-type 3	Dynlt3	P56387	6.89655
-4.47355	-3.89963	-3.97834	-4.32485	-4.03109	-3.72668	-4.17601	-4.13576	-4.32839	-3.99018	-4.11093	2.57503	0.00857456	-0.33157	-4.10406	Q9JIA7;A0A1B0GS43	Q9JIA7;A0A1B0GS43	Sphingosine kinase 2	Sphk2	Q9JIA7	10.0486
-2.83165	-2.21119	-2.27929	-2.58065	-2.23283	-2.20806	-2.66531	-2.32739	-2.44131	-2.28718	-2.07208	2.57179	0.00858311	-0.354156	-4.09906	Q9DC53;Q9CYR4;Q9DB19	Q9DC53	Copine-8	Cpne8	Q9DC53	6.7591
0.374743	0.264779	0.234406	0.392665	0.291786	0.212948	0.320304	0.33608	0.367471	0.305037	0.153439	2.57093	0.0085932	0.11452	4.09774	Q9WUP7;A0A087WRL3;A0A087WP81	Q9WUP7;A0A087WRL3;A0A087WP81	Ubiquitin carboxyl-terminal hydrolase isozyme L5	Uchl5	Q9WUP7	4.86322
3.67759	3.43781	3.59546	3.64777	3.52187	3.55346	3.61101	3.63949	3.6916	3.58137	3.53213	2.57206	0.00859482	0.116473	4.09948	Q9DCT2;REV__Q9EQN9;REV__E9Q2R3	Q9DCT2	NADH dehydrogenase [ubiquinone] iron-sulfur protein 3, mitochondrial	Ndufs3	Q9DCT2	4.56274
-0.594702	-0.34076	-0.42453	-0.526284	-0.48881	-0.377626	-0.623986	-0.632073	-0.497462	-0.480176	-0.454243	2.57006	0.00860244	-0.147211	-4.0964	Q9JJZ4;F6SPK0;B1AWT7	Q9JJZ4;F6SPK0;B1AWT7	Ubiquitin-conjugating enzyme E2 J1	Ube2j1	Q9JJZ4	6.91824
4.75541	5.16399	5.17525	4.94163	5.23927	5.35465	4.78219	4.956	4.81626	5.03299	4.95903	2.5704	0.0086087	-0.303901	-4.09691	P28663;D6RHL2	P28663	Beta-soluble NSF attachment protein	Napb	P28663	4.36242
1.75422	1.57751	1.68168	1.8134	1.53958	1.6482	1.83644	1.95432	1.75916	1.63951	1.7356	2.56153	0.00876965	0.186492	4.08327	P42125	P42125	Enoyl-CoA delta isomerase 1, mitochondrial	Eci1	P42125	6.22837
0.275417	0.0325289	0.070076	0.398038	0.107141	-0.00121307	0.377465	0.370778	0.216355	0.015933	0.297724	2.55997	0.00880108	0.240579	4.08086	Q8VHL0	Q8VHL0	Urea transporter 1	Slc14a1	Q8VHL0	7.29167
1.57397	1.48511	1.44706	1.59877	1.51407	1.41201	1.55755	1.56744	1.52795	1.35676	1.32336	2.55687	0.00884324	0.142073	4.0761	Q9JKV1;A0A0A6YVU8;D3YUD8	Q9JKV1;A0A0A6YVU8;D3YUD8	Proteasomal ubiquitin receptor ADRM1	Adrm1;Gm9774	Q9JKV1	10.0737
7.36787	7.16987	7.21413	7.30233	7.22305	7.2587	7.30936	7.33794	7.39803	7.26386	7.08243	2.55651	0.0088475	0.141099	4.07555	Q04447	Q04447	Creatine kinase B-type	Ckb	Q04447	8.39895
0.0773964	-0.515107	-0.406717	-0.0916204	-0.275864	0.0201874	0.109958	0.228551	0.0406523	-0.314992	-0.409941	2.55522	0.00887871	0.39006	4.07356	Q9R0P4;A0A0U1RPJ7;D6RI64;D3YVR9;A0A0U1RPI0	Q9R0P4;A0A0U1RPJ7;D6RI64;D3YVR9	Small acidic protein	Smap;1110004F10Rik	Q9R0P4	8.28729
1.55644	1.81997	1.66684	1.66827	1.76712	1.86481	1.58238	1.56736	1.69794	1.76666	1.76835	2.55425	0.00889906	-0.161145	-4.07208	O35682;A0A0N4SW94	O35682	Myeloid-associated differentiation marker	Myadm	O35682	5
0.943924	0.679605	0.754253	0.889461	0.735395	0.528275	0.86696	0.72877	0.890538	0.637303	0.55773	2.55381	0.00890323	0.21517	4.0714	D3Z3X4;Q9CQB5	D3Z3X4;Q9CQB5	CDGSH iron-sulfur domain-containing protein 2	Cisd2	D3Z3X4	2.77778
2.5985	2.88508	2.83574	2.64678	2.8462	2.67354	2.70197	2.53877	2.59807	2.71923	2.85523	2.5524	0.00894497	-0.185684	-4.06924	Q8CFX3	Q8CFX3		Pcdh1	Q8CFX3	7.51445
1.75667	1.44839	1.51705	1.7929	1.60042	1.74518	1.86148	1.99619	1.80787	1.50316	1.68391	2.54673	0.00903882	0.260001	4.06054	Q9DAK9	Q9DAK9	14 kDa phosphohistidine phosphatase	Phpt1	Q9DAK9	10.4839
-2.04108	-1.74259	-1.67884	-2.18594	-1.67003	-1.98917	-2.02319	-2.18602	-1.86428	-1.71742	-1.6447	2.54692	0.00905094	-0.319642	-4.06083	Q9JLB9	Q9JLB9	Nectin-3	Pvrl3	Q9JLB9	6.92168
2.81316	2.75774	2.75828	2.79564	2.68084	2.79865	2.8596	2.82531	2.87114	2.69391	2.6833	2.54475	0.00906952	0.104185	4.0575	P51410;A0A0G2JES3;A0A140T8T4;D3Z629;D3YZT0;A0A0G2JFQ3;S4R1R7	P51410;A0A0G2JES3;A0A140T8T4;D3Z629	60S ribosomal protein L9	Rpl9	P51410	6.77083
4.18476	4.34415	4.33228	4.21682	4.38979	4.41072	4.19278	4.15626	4.19829	4.29274	4.20581	2.54169	0.009184	-0.139465	-4.0528	Q9EPN1	Q9EPN1	Neurobeachin	Nbea	Q9EPN1	5.79019
0.0250549	-0.248683	-0.168736	0.0331411	-0.281349	-0.116648	-0.176166	0.0377436	-0.0584288	-0.225392	-0.24868	2.54202	0.00918558	0.187184	4.05331	Q8BGX2	Q8BGX2	Uncharacterized protein C19orf52 homolog		Q8BGX2	7.89474
2.88859	2.4756	2.32001	2.64492	2.2706	2.34092	2.95415	3.03976	2.91415	2.51002	2.80965	2.53997	0.0091984	0.433846	4.05016	P43274	P43274	Histone H1.4	Hist1h1e	P43274	6.84932
0.707773	0.438024	0.57555	0.714789	0.33535	0.621029	0.651011	0.839688	0.647681	0.443812	0.495979	2.53917	0.00920213	0.227231	4.04893	Q8BP40	Q8BP40	Lysophosphatidic acid phosphatase type 6	Acp6	Q8BP40	5.50239
1.25326	0.900016	1.02358	1.23691	1.06274	1.11788	1.16609	1.33585	1.08497	0.94103	0.936014	2.53471	0.00926959	0.218538	4.0421	Q9CYW4	Q9CYW4	Haloacid dehalogenase-like hydrolase domain-containing protein 3	Hdhd3	Q9CYW4	5.9761
0.393038	0.703809	0.62989	0.335902	0.595102	0.371042	0.403634	0.241727	0.380162	0.590983	0.705105	2.53358	0.00928912	-0.248429	-4.04037	E9QMU3;D3YWN7;O88735;A0A1L1SVB6;A0A1L1SR93;A0A1L1SUN4	E9QMU3;D3YWN7;O88735	Ensconsin	Map7	E9QMU3	4.65753
2.33416	2.62768	2.4953	2.3616	2.46145	2.3831	2.26198	2.19416	2.29355	2.42013	2.46676	2.53097	0.0092963	-0.186646	-4.03637	Q8R050;REV__S4R1J5;REV__S4R2R4;REV__Q05921	Q8R050	Eukaryotic peptide chain release factor GTP-binding subunit ERF3A	Gspt1	Q8R050	11.0063
1.75034	2.412	2.2325	1.68803	2.24357	2.14143	1.81843	1.60037	1.5002	1.71817	2.10934	2.53155	0.00929801	-0.471361	-4.03726	Q8BLR2;Q9D6C8;A0A1L1SSY1;D3Z5V2;Q8CEQ2;A0A1L1SU07	Q8BLR2;Q9D6C8;A0A1L1SSY1	Copine-4	Cpne4	Q8BLR2	5.9246
1.85949	1.5258	1.59338	1.70321	1.54515	1.42832	1.75891	1.85565	1.8914	1.71312	1.6856	2.52584	0.00940369	0.231835	4.02851	Q9WU79;A0A0R4J1T9;A0A338P738;F6PYI8;F6YFQ5;E9PUR5;F6XMC0	Q9WU79;A0A0R4J1T9	Proline dehydrogenase 1, mitochondrial	Prodh	Q9WU79	6.34391
0.719534	0.900754	0.964165	0.601613	0.939404	0.831467	0.845796	0.731801	0.810504	1.03179	0.966877	2.52588	0.00941612	-0.197226	-4.02858	E9PWD2;E9QNR5;Q69ZU6	E9PWD2;E9QNR5;Q69ZU6	Thrombospondin type-1 domain-containing protein 7A	Thsd7a	E9PWD2	7.53341
0.268669	0.0707674	0.0850582	0.257257	0.18371	-0.0536976	0.1944	0.206197	0.257859	0.128869	0.0860786	2.52175	0.00949144	0.153412	4.02226	Q9WTN0;Q9CZZ6;A0A1Y7VNC9;A0A1Y7VJZ1;A0A1Y7VMJ4;A0A1Y7VLK7;A0A1Y7VM16;A0A1Y7VNV0;A0A1Y7VLQ5	Q9WTN0;Q9CZZ6;A0A1Y7VNC9;A0A1Y7VJZ1	Geranylgeranyl pyrophosphate synthase	Ggps1	Q9WTN0	5
1.95861	1.67678	1.63049	1.84162	1.7401	1.8385	1.83416	2.01092	1.84865	1.70581	1.6176	2.52045	0.00949277	0.197242	4.02028	P61082;F7CDT0;F6WMC0;G5E919	P61082;F7CDT0;F6WMC0	NEDD8-conjugating enzyme Ubc12	Ube2m	P61082	6.55738
1.25862	1.49355	1.48675	1.39732	1.60707	1.64223	1.27478	1.32034	1.32947	1.37171	1.48162	2.52054	0.0095	-0.197718	-4.02041	P55288	P55288	Cadherin-11	Cdh11	P55288	6.90955
0.84338	0.644839	0.641876	0.773093	0.723745	0.834909	0.872453	0.947318	0.9206	0.683007	0.648222	2.51914	0.00953281	0.175269	4.01826	A0A0J9YUD5;B9EJ54;E9Q880	A0A0J9YUD5;B9EJ54		Nup205	A0A0J9YUD5	5.09461
-1.52087	-1.41224	-1.38779	-1.51713	-1.31703	-1.47234	-1.52662	-1.62125	-1.46828	-1.3848	-1.42923	2.5141	0.00959162	-0.130258	-4.01057	A0A1W2P7U8;Q8BG92	A0A1W2P7U8;Q8BG92	Clavesin-2	Clvs2	A0A1W2P7U8	5.71429
2.09567	1.94661	2.04722	2.17075	1.94847	1.99027	2.09249	2.05045	2.1102	2.05106	1.93653	2.51419	0.00959371	0.11722	4.0107	P61358;A2A4Q0	P61358	60S ribosomal protein L27	Rpl27	P61358	5.88235
0.472263	0.311551	0.289442	0.456443	0.217497	0.108515	0.553262	0.389117	0.505876	0.299973	0.400719	2.51112	0.00966275	0.204109	4.00601	G3X956;Q920B9	G3X956;Q920B9	FACT complex subunit SPT16	Supt16;Supt16h	G3X956	5.44413
-4.18624	-2.6769	-3.55685	-4.18348	-3.46516	-3.82596	-4.4527	-4.68682	-4.32353	-3.77776	-3.77207	2.51045	0.00967102	-0.854101	-4.005	A0A087WRZ7;E9PWG4;A2A6Q8;Q9CZ19;P05977;P09541	A0A087WRZ7;E9PWG4;A2A6Q8;Q9CZ19;P05977;P09541	Myosin light chain 1/3, skeletal muscle isoform;Myosin light chain 4	Myl1;Myl4	A0A087WRZ7	9.78261
1.09091	0.981988	0.955513	1.1065	1.0031	1.04062	1.06642	1.03964	1.08036	0.875358	0.945889	2.50375	0.00976333	0.109687	3.99476	B1AUY8;B1AUY7;Q9QY36;B1AUY9;B1AUZ1;Q9CQX6;Q3UX61	B1AUY8;B1AUY7;Q9QY36;B1AUY9;B1AUZ1	N-alpha-acetyltransferase 10	Naa10	B1AUY8	5.45455
3.9979	3.78136	3.77412	3.90905	3.85779	3.75472	3.92881	3.82396	3.90185	3.66923	3.70212	2.5047	0.00976562	0.155758	3.99621	Q8BK64;A0A1Y7VM19	Q8BK64	Activator of 90 kDa heat shock protein ATPase homolog 1	Ahsa1	Q8BK64	7.69231
2.39364	2.43133	2.49901	2.25388	2.55885	2.51872	2.39351	2.29048	2.42955	2.46595	2.56521	2.50554	0.00977314	-0.154298	-3.99749	Q811P8;S4R2C0;S4R2G6;E9QMX7;Q640N3	Q811P8	Rho GTPase-activating protein 32	Arhgap32	Q811P8	5.98372
-1.96053	-1.68621	-1.68214	-1.86481	-1.57152	-1.58195	-1.85099	-1.78964	-1.8205	-1.76499	-1.75993	2.50067	0.0097974	-0.182836	-3.99007	Q3V0I2	Q3V0I2	Proline-rich protein 7	Prr7	Q3V0I2	4.08922
-3.57915	-3.38529	-3.31559	-3.47625	-3.39138	-3.50189	-3.83118	-3.70863	-3.57064	-3.35614	-3.33813	2.49929	0.00981113	-0.251766	-3.98797	D6RJJ8;B7ZCV4;Q8BGB8	D6RJJ8;B7ZCV4;Q8BGB8	Ubiquinone biosynthesis protein COQ4 homolog, mitochondrial	Coq4	D6RJJ8	7.85714
-1.38564	-1.43369	-1.45493	-1.30428	-1.40182	-1.52418	-1.35245	-1.37893	-1.35688	-1.4417	-1.53979	2.49973	0.00981347	0.110383	3.98864	E9QKA4;A2A8V8;A2A8V9;E9PUK6;Q52KI8;F6T4M4;A2A983;F7BWM1;F6UK16	E9QKA4;A2A8V8;A2A8V9;E9PUK6;Q52KI8;F6T4M4;A2A983	Serine/arginine repetitive matrix protein 1	Srrm1	E9QKA4	2.78707
-2.67811	-2.85455	-2.89566	-2.42113	-2.60591	-2.79895	-2.452	-2.55945	-2.56425	-2.81071	-2.73081	2.49991	0.0098262	0.247776	3.98891	Q9Z0W3	Q9Z0W3	Nuclear pore complex protein Nup160	Nup160	Q9Z0W3	5.13552
1.19066	1.36192	1.33976	1.2812	1.37343	1.28707	1.26699	1.18243	1.25434	1.30371	1.31574	2.49692	0.00989664	-0.0951475	-3.98436	P62141;A0A0J9YUU8;A0A0J9YUG2	P62141	Serine/threonine-protein phosphatase PP1-beta catalytic subunit	Ppp1cb	P62141	7.95107
-0.755524	-0.839133	-0.827269	-0.702285	-0.742067	-0.738226	-0.617253	-0.620269	-0.610686	-0.858266	-0.792496	2.49532	0.00990206	0.138373	3.98192	Q99M28	Q99M28	RNA-binding protein with serine-rich domain 1	Rnps1	Q99M28	5.57377
5.84624	5.73314	5.73382	5.80721	5.78127	5.78301	5.83959	5.7747	5.84367	5.68912	5.71366	2.49534	0.00991484	0.0832799	3.98194	P07901;B7ZC50;A2A6A2;B7ZC49;E1AZ71	P07901	Heat shock protein HSP 90-alpha	Hsp90aa1	P07901	4.36562
1.68944	1.42733	1.47807	1.57986	1.52493	1.5776	1.76646	1.72939	1.63481	1.52943	1.5821	2.49419	0.0099305	0.160082	3.98019	K3W4R2;Q6URW6;A0A140LI60;A0A140LHX1	K3W4R2;Q6URW6;A0A140LI60	Myosin-14	Myh14	K3W4R2	5
3.32929	3.39138	3.43456	3.32325	3.42426	3.38679	3.37902	3.3826	3.35901	3.42054	3.45499	2.48995	0.0100771	-0.0641184	-3.97373	P24527	P24527	Leukotriene A-4 hydrolase	Lta4h	P24527	5.07365
1.25835	1.12459	1.16994	1.21698	1.06045	1.16155	1.17968	1.25348	1.19127	1.09738	1.14348	2.48839	0.0101207	0.0937217	3.97135	H7BX88;P47934;B7ZDD7;F7BF80	H7BX88;P47934	Carnitine O-acetyltransferase	Crat	H7BX88	5.12397
-2.33208	-2.19737	-2.24006	-2.27662	-2.2272	-2.18119	-2.42634	-2.3805	-2.32964	-2.28605	-2.26745	2.48617	0.010159	-0.115818	-3.96799	Q76LL6	Q76LL6	FH1/FH2 domain-containing protein 3	Fhod3	Q76LL6	5.19645
-0.827127	-1.42182	-1.55446	-1.12119	-1.29571	-0.95326	-0.806184	-0.600484	-0.839339	-1.31068	-1.28401	2.48006	0.0101698	0.464458	3.95869	Q99LX5	Q99LX5	Multiple myeloma tumor-associated protein 2 homolog	Mmtag2	Q99LX5	8.07692
1.50149	1.64147	1.64287	1.54387	1.66901	1.58089	1.51882	1.40573	1.48223	1.55961	1.56339	2.48505	0.0101716	-0.11911	-3.96628	P54923	P54923	[Protein ADP-ribosylarginine] hydrolase	Adprh	P54923	11.326
-3.64365	-3.30104	-3.19953	-3.39017	-3.13884	-3.17586	-3.42128	-3.49149	-3.48171	-3.42507	-3.20575	2.48483	0.0101739	-0.244644	-3.96594	Q3V3N7	Q3V3N7		Bbs1	Q3V3N7	5.73356
-0.03479	0.136836	0.207687	-0.0727549	0.271217	0.45903	0.0199633	0.133946	0.0285826	0.373927	0.174019	2.48413	0.0101762	-0.255463	-3.96488	P97384;D3Z7U0	P97384;D3Z7U0	Annexin A11;Annexin	Anxa11	P97384	11.7296
1.68868	1.54561	1.56152	1.66815	1.59056	1.67642	1.70197	1.66009	1.68101	1.50327	1.52396	2.48058	0.0101827	0.113093	3.95948	Q8R3R8	Q8R3R8	Gamma-aminobutyric acid receptor-associated protein-like 1	Gabarapl1	Q8R3R8	3.4188
2.93993	2.81407	2.82504	2.92184	2.85793	2.75736	2.90189	2.87152	2.91979	2.87756	2.77048	2.48071	0.0101957	0.0939191	3.95967	P56376;E9QJT5;Q8BMV3	P56376;E9QJT5	Acylphosphatase-1;Acylphosphatase	Acyp1	P56376	10.101
1.03978	0.852597	0.929148	1.02944	0.918022	0.94619	0.974319	0.982724	1.10356	0.870017	0.763725	2.48083	0.0102087	0.146013	3.95986	Q9D0S9	Q9D0S9	Histidine triad nucleotide-binding protein 2, mitochondrial	Hint2	Q9D0S9	9.81595
2.04273	1.7174	1.83295	1.91887	1.79003	1.64227	1.99513	2.0394	1.93224	1.79625	1.93296	2.48102	0.0102217	0.200361	3.96014	P21447;P06795;P21440;A0A0G2JF49;A0A0G2JDM4;B5X0E4	P21447;P06795	Multidrug resistance protein 1A;Multidrug resistance protein 1B	Abcb1a;Abcb1b	P21447	7.99373
-4.57868	-4.59467	-4.7903	-4.3883	-4.64936	-4.69144	-4.4716	-4.33716	-4.489	-4.68609	-4.5591	2.48205	0.0102347	0.208875	3.96171	Q6P9J5	Q6P9J5	KN motif and ankyrin repeat domain-containing protein 4	Kank4	Q6P9J5	6.29921
5.43887	5.26861	5.29934	5.4282	5.27838	5.19135	5.65274	5.62446	5.53752	5.31443	5.47069	2.47522	0.0102705	0.232557	3.95133	P10649;A2AE89;F6WHQ7;F6Y363;D3YVP8	P10649;A2AE89;F6WHQ7	Glutathione S-transferase Mu 1	Gstm1	P10649	4.12844
4.32209	4.1616	4.15548	4.29867	4.18137	4.30756	4.30104	4.30142	4.30799	4.14266	4.0797	2.47533	0.0102835	0.134847	3.95149	P47911;A0A0J9YU32	P47911	60S ribosomal protein L6	Rpl6	P47911	6.08108
0.355467	0.565059	0.660637	0.406501	0.693623	0.802191	0.51142	0.587604	0.437896	0.681197	0.598202	2.47201	0.0103384	-0.207041	-3.94645	Q9D3D0;A2A5I7	Q9D3D0;A2A5I7	Alpha-tocopherol transfer protein-like	Ttpal	Q9D3D0	4.66472
0.0877972	0.223174	0.209969	0.164235	0.26725	0.296803	0.130273	0.216046	0.190669	0.27501	0.278494	2.46977	0.0103909	-0.100646	-3.94306	Q91V76;A0A1L1SSF8;A0A1L1ST86	Q91V76;A0A1L1SSF8	Ester hydrolase C11orf54 homolog		Q91V76	8.57143
2.02687	1.75283	1.86932	2.03964	1.91136	2.03528	2.08434	2.15001	2.03642	1.87235	1.87857	2.46885	0.010398	0.180839	3.94165	P63280;Q8CFZ0;G3UYP0;G3UZL6	P63280;Q8CFZ0;G3UYP0	SUMO-conjugating enzyme UBC9	Ube2i	P63280	5.6962
2.62434	3.02559	3.0289	2.74502	2.90793	2.69297	2.49442	2.50884	2.77235	3.01788	2.94777	2.46707	0.0104352	-0.307848	-3.93895	Q9D023;A0A0A6YY89;E9PY67;Q3V1C1;G5E869	Q9D023	Mitochondrial pyruvate carrier 2	Mpc2	Q9D023	7.08661
0.69611	0.404674	0.53231	0.646823	0.468079	0.558134	0.612027	0.763059	0.571551	0.456141	0.296032	2.46624	0.0104523	0.205352	3.9377	M0QW59;Q3UVC0	M0QW59;Q3UVC0	Kinase suppressor of Ras 2	Ksr2	M0QW59	4.62671
1.08672	1.20168	1.2067	1.1337	1.31074	1.32176	1.1062	1.08638	1.05661	1.21065	1.13167	2.46555	0.0104693	-0.136611	-3.93664	Q8BWY3	Q8BWY3	Eukaryotic peptide chain release factor subunit 1	Etf1	Q8BWY3	8.46682
-0.86396	-0.962272	-0.904085	-0.833352	-0.972008	-1.06955	-0.731471	-0.803906	-0.814158	-0.892167	-0.907196	2.465	0.0104812	0.141844	3.93581	Q3UUJ4;B1AR92	Q3UUJ4;B1AR92	STE20-related kinase adapter protein alpha	Strada	Q3UUJ4	6.2645
3.74533	3.75655	3.8141	3.6825	3.85877	3.86472	3.71476	3.6232	3.70286	3.77157	3.76626	2.461	0.0105632	-0.111597	-3.92974	A0A1W2P7Y9;Q810U4;A0A1W2P814;A0A1W2P6P3;A0A1W2P6Z1;A0A1W2P7X4;A0A1W2P7R6	A0A1W2P7Y9;Q810U4	Neuronal cell adhesion molecule	Nrcam	A0A1W2P7Y9	6.52557
1.67384	1.38172	1.38669	1.52966	1.39051	1.41742	1.42547	1.566	1.48453	1.33057	1.28573	2.45439	0.0106119	0.170461	3.91972	A0A087WQ11;Q9Z0Z3	A0A087WQ11;Q9Z0Z3	S-phase kinase-associated protein 2	Skp2	A0A087WQ11	4.88432
5.92766	5.80665	5.83349	5.92052	5.68459	5.61837	5.87929	5.90238	5.8863	5.60984	5.79289	2.45641	0.0106135	0.178925	3.92278	Q60930;G3UX26;A0A286YCR8;D3YZT5;D3YUN8	Q60930;G3UX26;A0A286YCR8;D3YZT5	Voltage-dependent anion-selective channel protein 2	Vdac2	Q60930	11.1864
-0.297264	-0.412972	-0.388964	-0.178044	-0.371918	-0.389912	-0.271764	-0.373435	-0.222936	-0.378354	-0.464924	2.45798	0.01062	0.132485	3.92517	Q61584;A0A0G2JEP0;A0A0H2UH27;A0A0G2JGL6	Q61584;A0A0G2JEP0;A0A0H2UH27	Fragile X mental retardation syndrome-related protein 1	Fxr1	Q61584	7.68095
2.42611	2.66827	2.67201	2.42865	2.70789	2.63903	2.49615	2.38484	2.37837	2.42847	2.58338	2.4548	0.0106252	-0.193688	-3.92034	Q8VHW2;F7CZ64;A0A0N4SWF8	Q8VHW2;F7CZ64	Voltage-dependent calcium channel gamma-8 subunit;Voltage-dependent calcium channel gamma subunit	Cacng8	Q8VHW2	14.6572
0.480637	0.789884	0.804976	0.536626	0.851192	0.692904	0.483979	0.291469	0.44773	0.60179	0.53706	2.45643	0.0106267	-0.264879	-3.92282	S4R2H2;S4R2I2;S4R2Q2;S4R1Q0;E9QPP6;A0A0R4J2A6;A0A0R4J2A8;S4R1H2;S4R2H8;S4R2H3;S4R2N9;S4R2E3;A0A140T8U6;S4R235;S4R1K4;S4R2M2;S4R2K2;S4R1W3	S4R2H2;S4R2I2;S4R2Q2;S4R1Q0;E9QPP6;A0A0R4J2A6;A0A0R4J2A8;S4R1H2;S4R2H8;S4R2H3;S4R2N9;S4R2E3;A0A140T8U6		Anks1b	S4R2H2	5.67515
1.01995	0.83159	0.835365	1.04843	0.899925	1.02173	1.04087	1.13698	0.995585	0.904023	0.908033	2.44898	0.010728	0.14825	3.91153	Q61239	Q61239	Protein farnesyltransferase/geranylgeranyltransferase type-1 subunit alpha	Fnta	Q61239	3.18302
0.988977	0.804629	0.785858	0.856206	0.738535	0.922979	1.04756	1.06325	0.972409	0.646197	0.786062	2.44636	0.0107311	0.204971	3.90756	Q78RX3	Q78RX3	Small integral membrane protein 12	Smim12	Q78RX3	4.34783
4.38184	4.34199	4.3112	4.34367	4.32709	4.29802	4.37876	4.35005	4.39558	4.3	4.3429	2.44711	0.0107345	0.0497824	3.9087	P42669	P42669	Transcriptional activator protein Pur-alpha	Pura	P42669	14.9533
2.59429	2.79531	2.65728	2.55878	2.75315	2.76158	2.51415	2.5296	2.63587	2.78806	2.60032	2.44408	0.0107723	-0.159412	-3.90411	Q3V156;Q91XL9;D3Z7I9;D3YZ66	Q3V156;Q91XL9	Oxysterol-binding protein;Oxysterol-binding protein-related protein 1	Osbpl1a	Q3V156	5.55556
-1.99882	-1.71267	-1.79541	-1.8334	-1.7359	-1.80169	-1.80561	-1.95579	-1.90932	-1.74055	-1.65156	2.44262	0.0108035	-0.160956	-3.9019	Q6PD19	Q6PD19	UPF0668 protein C10orf76 homolog		Q6PD19	2.90276
2.87685	2.69524	2.59808	2.86054	2.57445	2.37336	2.84359	2.63926	2.87356	2.58311	2.61067	2.44096	0.0108261	0.246279	3.8994	Q8BMJ2	Q8BMJ2	Leucine--tRNA ligase, cytoplasmic	Lars	Q8BMJ2	6.02716
2.69839	3.03541	2.89627	2.84831	2.92887	2.90504	2.7001	2.7511	2.76845	2.8126	2.89745	2.44027	0.0108276	-0.15934	-3.89834	Q9WV18;Q3TWR2	Q9WV18	Gamma-aminobutyric acid type B receptor subunit 1	Gabbr1	Q9WV18	6.97917
-0.78385	-0.409947	-0.432833	-0.575988	-0.353558	-0.403244	-0.715604	-0.709167	-0.578528	-0.516622	-0.609602	2.44119	0.0108346	-0.218326	-3.89974	A0A2I3BQ07;Q505D1;A0A2I3BQJ1;A0A2I3BRN1	A0A2I3BQ07;Q505D1;A0A2I3BQJ1	Serine/threonine-protein phosphatase 6 regulatory ankyrin repeat subunit A	Ankrd28	A0A2I3BQ07	7.01754
0.020668	0.133893	0.228334	0.00506115	0.146255	0.0360661	0.0355959	-0.0687475	0.0356398	0.206635	0.28458	2.43573	0.0108881	-0.166984	-3.89148	Q8C0D5;D3Z1V3	Q8C0D5	Elongation factor Tu GTP-binding domain-containing protein 1	Eftud1	Q8C0D5	6.38864
-4.46243	-4.21708	-4.38685	-4.46359	-4.17456	-4.08052	-4.4523	-4.39863	-4.44582	-4.24295	-4.34937	2.43509	0.0108993	-0.202664	-3.89052	G3UXG4;G3UWX7;D3Z4I3;Q62176	G3UXG4;G3UWX7;D3Z4I3;Q62176	RNA-binding protein 24;RNA-binding protein 38	Rbm38;Rbm24	G3UXG4	10.3448
-2.16381	-2.32895	-2.33465	-2.21654	-2.24063	-2.23652	-2.09606	-2.01572	-2.09351	-2.24223	-2.2171	2.42733	0.0110698	0.149552	3.8788	A0A2I3BRX4;Q8CI03	A0A2I3BRX4;Q8CI03	FLYWCH-type zinc finger-containing protein 1	Flywch1	A0A2I3BRX4	3.125
4.1284	4.36257	4.31093	4.17868	4.31999	4.19398	4.06938	3.96037	4.16323	4.24407	4.23478	2.42771	0.0110784	-0.177707	-3.87937	Q9ES97	Q9ES97	Reticulon-3	Rtn3	Q9ES97	6.3278
-3.12314	-3.41768	-3.51264	-3.32781	-3.31977	-3.33303	-3.1736	-3.21956	-3.2154	-3.38682	-3.34154	2.42634	0.0110818	0.173343	3.8773	Q8VE91	Q8VE91	Protein FAM134B	Fam134b	Q8VE91	6.875
0.817099	0.767726	0.794758	0.910146	0.81044	0.808475	0.837855	0.930324	0.928515	0.806588	0.790983	2.42775	0.011092	0.0882926	3.87943	A0A0N4SW73;Q8R361	A0A0N4SW73;Q8R361	Rab11 family-interacting protein 5	Rab11fip5	A0A0N4SW73	8.5736
2.20868	2.59069	2.41481	2.26211	2.38114	2.26897	2.19435	2.1579	2.21572	2.34079	2.47262	2.42649	0.0110954	-0.203753	-3.87753	Q3B7Z2	Q3B7Z2	Oxysterol-binding protein 1	Osbp	Q3B7Z2	9.06832
0.0571041	-0.204207	-0.166986	-0.0567503	-0.209667	-0.255522	0.134711	0.114453	0.0687284	-0.0598249	0.0083828	2.42299	0.0111512	0.21162	3.87224	Q7TNV0;E9Q8Y1;D3YVJ6	Q7TNV0;E9Q8Y1;D3YVJ6	Protein DEK	Dek	Q7TNV0	3.42105
3.74295	3.55934	3.5605	3.70708	3.59646	3.71204	3.83091	3.92612	3.75229	3.54805	3.67791	2.42215	0.0111571	0.182822	3.87098	Q8K183	Q8K183	Pyridoxal kinase	Pdxk	Q8K183	6.41026
4.64616	4.48263	4.52715	4.60679	4.60222	4.61792	4.68346	4.70847	4.64259	4.52856	4.49264	2.41976	0.0112214	0.11564	3.86737	B9EKR1;B2RXS8;A0A0J9YVD2	B9EKR1;B2RXS8;A0A0J9YVD2	Receptor-type tyrosine-protein phosphatase zeta;Protein-tyrosine-phosphatase	Ptprz1	B9EKR1	5.53633
-1.51445	-1.80457	-1.64322	-1.49254	-1.5813	-1.7704	-1.42374	-1.57595	-1.46843	-1.58361	-1.71218	2.41796	0.0112291	0.187525	3.86466	P62960;A2BGG7;A0A0A0MQD2;B2RUF0;Q9Z2C8;Q9JKB3	P62960;A2BGG7	Nuclease-sensitive element-binding protein 1	Ybx1	P62960	11.8012
-2.41351	-2.95952	-2.90209	-2.4939	-2.67355	-3.15901	-2.49641	-2.71341	-2.55947	-2.91385	-2.71937	2.41828	0.0112379	0.352557	3.86514	Q8BGT6	Q8BGT6	MICAL-like protein 1	Micall1	Q8BGT6	6.2069
-0.982346	-0.692216	-0.744772	-0.949014	-0.728088	-0.920353	-0.958602	-0.933297	-0.851668	-0.809691	-0.71286	2.4185	0.0112515	-0.166989	-3.86547	F7D4J0;E0CX35;F8WIG8;Q6PDC8;F6UGV8	F7D4J0;E0CX35;F8WIG8;Q6PDC8	Major facilitator superfamily domain-containing protein 4	Mfsd4	F7D4J0	6.65025
-1.02278	-0.758428	-0.784657	-0.870961	-0.73786	-0.807318	-0.936547	-1.07007	-0.985463	-0.941468	-0.79398	2.41181	0.0113947	-0.173212	-3.85538	Q8BYP3	Q8BYP3	Rho-related GTP-binding protein RhoF	Rhof	Q8BYP3	5.6872
-1.81223	-2.19435	-2.05103	-1.81248	-1.97175	-1.80857	-1.74252	-1.64865	-1.82177	-2.00413	-2.08131	2.41086	0.0114002	0.250994	3.85395	H9KV01;H9KV15;H9KV00;Q9QX47;H9KV02;F7CU80	H9KV01;H9KV15;H9KV00;Q9QX47;H9KV02	Protein SON	Son	H9KV01	3.74838
-0.0165176	0.697473	0.565508	0.266431	0.566944	0.271143	0.0699568	0.110522	0.0564375	0.209039	0.710646	2.40745	0.0114499	-0.406093	-3.84882	Q6PGE7	Q6PGE7	Sodium-dependent proline transporter	Slc6a7	Q6PGE7	8.94819
0.215986	-0.0584326	-0.0257397	-0.00452328	0.0320415	-0.00199699	0.175998	0.131749	0.107734	-0.000441551	-0.049675	2.40777	0.0114541	0.142763	3.8493	P63163	P63163	Small nuclear ribonucleoprotein-associated protein N	Snrpn	P63163	15
-1.20535	-1.56779	-1.36686	-1.02727	-1.44328	-1.43736	-1.11514	-0.997594	-1.13827	-1.26108	-1.17262	2.40664	0.0114699	0.278106	3.84761	A0A2R8W6I7;A2A5V3;A2A5V2;S4R2D3;P55194	A0A2R8W6I7			A0A2R8W6I7	4.69799
-0.86651	-1.02973	-1.06379	-0.934375	-1.0725	-1.12148	-1.0035	-0.918365	-0.933021	-0.957547	-1.09768	2.40594	0.0114705	0.125968	3.84654	Q3V038	Q3V038	Tetratricopeptide repeat protein 9A	Ttc9	Q3V038	7.30594
2.34272	2.59287	2.53727	2.11906	2.5764	2.46535	2.37721	2.031	2.36178	2.67645	2.41267	2.40338	0.0115144	-0.297148	-3.8427	E9QNH6;E9Q580;Q7TQD7;P46735;D3YV80	E9QNH6;E9Q580;Q7TQD7;P46735	Unconventional myosin-Ib	Myo1b	E9QNH6	4.26716
-1.04021	-1.224	-1.07561	-1.06059	-1.08533	-1.19194	-0.889028	-0.749673	-0.949262	-1.19696	-1.20693	2.40196	0.0115252	0.225709	3.84056	Q32NY4	Q32NY4	Metal transporter CNNM3	Cnnm3	Q32NY4	7.99439
0.358946	0.23655	0.242275	0.535821	0.355234	0.369938	0.426307	0.537255	0.446256	0.325368	0.316702	2.40062	0.0115305	0.153239	3.83854	Q8JZR6	Q8JZR6	Electroneutral sodium bicarbonate exchanger 1	Slc4a8	Q8JZR6	6.61157
-0.547419	-0.716409	-0.685396	-0.483983	-0.592735	-0.501102	-0.320909	-0.282168	-0.334195	-0.598685	-0.794617	2.40221	0.011539	0.254423	3.84093	Q63850;A0A140LJH5;A0A140LJ77	Q63850	Nuclear pore glycoprotein p62	Nup62	Q63850	9.5057
7.07587	7.15575	7.18397	6.94132	7.21941	7.23901	6.96401	6.87717	7.02788	7.18091	7.0058	2.39923	0.0115455	-0.186889	-3.83644	A2ARP8;Q9QYR6	A2ARP8;Q9QYR6	Microtubule-associated protein 1A;MAP1A heavy chain;MAP1 light chain LC2	Map1a	A2ARP8	7.19973
2.15151	2.10449	2.01133	2.13552	2.01033	1.98262	2.10767	2.07266	2.11116	2.01827	2.04681	2.39814	0.0115561	0.0867294	3.83481	Q9CQR2	Q9CQR2	40S ribosomal protein S21	Rps21	Q9CQR2	8.43373
3.95827	4.04262	3.93958	3.80592	3.99252	4.00571	3.9083	3.8562	3.90644	4.04462	3.97758	2.39732	0.0115667	-0.113412	-3.83357	S4R2K9;S4R208	S4R2K9		Ank3	S4R2K9	5.53013
2.21335	1.8145	1.83412	2.15717	1.95763	2.17786	2.23703	2.2538	2.12207	1.7212	1.64523	2.39815	0.0115699	0.338263	3.83483	Q66L44;E9PW07;E9Q6U0	Q66L44;E9PW07	Protein Dos	Dos	Q66L44	9.02579
4.908	5.0973	5.04539	4.99246	5.08948	5.03316	4.90127	4.86549	4.95437	5.02037	4.95857	2.39749	0.0115805	-0.116395	-3.83383	Q9QYX7;S4R2E0	Q9QYX7	Protein piccolo	Pclo	Q9QYX7	5.38674
3.00315	3.88533	3.82458	3.00954	3.90341	3.71779	3.02184	2.87896	2.82263	2.87179	3.60877	2.39291	0.011658	-0.688056	-3.82695	O54983	O54983	Ketimine reductase mu-crystallin	Crym	O54983	7.02875
-0.0527706	0.0864706	0.163349	0.0606241	0.173206	0.0903397	-0.057229	-0.0118036	0.0499392	0.108008	0.0604477	2.39306	0.0116671	-0.115885	-3.82717	G3X922;D4AFX7;A0A1L1STR9;A0A087WS25	G3X922;D4AFX7		Dnajc13	G3X922	4.94873
7.19031	7.03366	7.10569	7.1519	7.05627	7.05927	7.09128	7.1691	7.10639	6.97435	7.02841	2.39186	0.0117011	0.0988524	3.82538	P08249;A0A0G2JF23;A0A0G2JGY4	P08249	Malate dehydrogenase, mitochondrial	Mdh2	P08249	8.57988
-2.52158	-3.02638	-2.97537	-2.68246	-2.8802	-2.56951	-2.5693	-2.36644	-2.6159	-2.99586	-2.91529	2.38992	0.011716	0.342631	3.82246	Q3TYX3	Q3TYX3	SET and MYND domain-containing protein 5	Smyd5	Q3TYX3	4.80769
2.65629	2.72606	2.8071	2.54989	2.80677	2.66973	2.64213	2.48488	2.66377	2.72687	2.78608	2.39024	0.0117299	-0.154373	-3.82294	Q3T9A3;F6ZS70;E9QMP6;Q05512;F6ZEX4;F7CVZ7;F7CRG8	Q3T9A3;F6ZS70;E9QMP6;Q05512	Serine/threonine-protein kinase MARK2	Mark2	Q3T9A3	5.92194
1.2679	1.40844	1.3879	1.12104	1.45055	1.3783	1.228	1.08815	1.2782	1.3389	1.26214	2.38833	0.0117305	-0.174383	-3.82006	E9PX52;D3YX85;Q7SIG6;J3KMP8	E9PX52;D3YX85;Q7SIG6	Arf-GAP with SH3 domain, ANK repeat and PH domain-containing protein 2	Asap2	E9PX52	5.6
4.92586	5.0177	4.99862	4.95879	5.01435	5.01593	4.89971	4.91942	4.92834	4.95096	4.94954	2.38457	0.0118302	-0.0647593	-3.81442	E9PUM4;A0A1L1SQ51;Q71LX4;Q8CDM9;A0A1L1SVA8	E9PUM4;A0A1L1SQ51;Q71LX4;Q8CDM9	Talin-2	Tln2	E9PUM4	5.62549
0.0646095	-0.371875	-0.30644	-0.0687532	-0.194284	0.00761223	0.00142956	0.0840425	-0.0117598	-0.262216	-0.368614	2.38479	0.0118347	0.263217	3.81475	Q3UGS4	Q3UGS4	Protein FAM195B	Fam195b	Q3UGS4	3.09278
-1.16641	-1.32378	-1.34007	-1.24743	-1.38512	-1.34159	-1.22658	-1.30848	-1.24485	-1.34592	-1.28104	2.38084	0.0119482	0.0975019	3.80882	Q9EQG7	Q9EQG7	Ectonucleotide pyrophosphatase/phosphodiesterase family member 5	Enpp5	Q9EQG7	5.03145
4.78639	4.72107	4.66627	4.82634	4.69208	4.73582	4.77909	4.73881	4.80329	4.60066	4.5775	2.37962	0.0119624	0.121216	3.80699	Q9D8N0	Q9D8N0	Elongation factor 1-gamma	Eef1g	Q9D8N0	4.80549
0.28161	0.638623	0.524464	0.458591	0.62331	0.406023	0.389449	0.249492	0.193568	0.471282	0.608425	2.37713	0.0120376	-0.230813	-3.80325	O70400;S4R1V0	O70400	PDZ and LIM domain protein 1	Pdlim1	O70400	7.33945
3.95835	3.84914	3.78828	3.97001	3.81977	3.86163	3.92549	3.86352	3.93344	3.71159	3.67044	2.37539	0.0120469	0.146687	3.80064	Q9CZX8;D3YUT3;D3Z5R8;D3Z722;D3YUG3;S4R223	Q9CZX8;D3YUT3;D3Z5R8;D3Z722;D3YUG3	40S ribosomal protein S19	Rps19	Q9CZX8	10.3448
1.19884	0.5416	0.763737	0.9155	0.666893	0.91823	1.33598	1.70125	1.23107	0.888194	0.861809	2.37723	0.0120517	0.503116	3.8034	P43275	P43275	Histone H1.1	Hist1h1a	P43275	4.69484
0.0561848	-0.0593061	-0.0023365	0.048255	-0.0293369	0.0213127	-0.00472164	0.0753317	0.0492525	-0.0670099	-0.0348759	2.37302	0.0121358	0.0734526	3.79709	Q8VDD8	Q8VDD8	WAS protein family homolog 1	Wash1	Q8VDD8	6.73684
0.855497	0.710959	0.654905	0.787656	0.648586	0.51346	0.823937	0.750234	0.844403	0.708514	0.730167	2.37157	0.0121871	0.151247	3.79493	P27048;A0A0G2JGN4	P27048;A0A0G2JGN4	Small nuclear ribonucleoprotein-associated protein B	Snrpb	P27048	16.8831
0.781507	1.06543	0.971361	0.870057	0.989202	1.00538	0.916202	0.798343	0.826303	0.861503	0.988581	2.37127	0.0121916	-0.141759	-3.79447	Q924M7;F6Q3K8	Q924M7	Mannose-6-phosphate isomerase	Mpi	Q924M7	5.20095
1.33774	1.60047	1.50487	1.46464	1.57813	1.55746	1.32979	1.38974	1.35115	1.41862	1.46772	2.36767	0.01228	-0.146598	-3.78908	Q91YD9;Q9CXQ9	Q91YD9	Neural Wiskott-Aldrich syndrome protein	Wasl	Q91YD9	7.18563
4.29338	4.52836	4.47981	4.42774	4.51185	4.4578	4.30934	4.3232	4.32963	4.39942	4.394	2.36268	0.0124382	-0.125214	-3.78161	Q8BVE3;A0A0A6YX18;A0A0A6YWP6;A0A0A6YVU0;A0A0A6YW86	Q8BVE3;A0A0A6YX18;A0A0A6YWP6	V-type proton ATPase subunit H	Atp6v1h	Q8BVE3	3.93375
0.843946	0.366963	0.526253	0.7345	0.512323	0.778643	0.852212	1.04476	0.820085	0.669427	0.465393	2.36055	0.0125029	0.305934	3.77841	Q9DBC0;S4R1U9	Q9DBC0	Selenoprotein O	Selo	Q9DBC0	5.84708
-1.66106	-1.45528	-1.40147	-1.50476	-1.42721	-1.46657	-1.5273	-1.65888	-1.62428	-1.52884	-1.47854	2.35818	0.0125488	-0.135605	-3.77486	A0A0G2JFB2;Q80VL1;A0A0G2JFE0;A0A0G2JE08;A0A0G2JEH9;A0A0G2JFP5	A0A0G2JFB2;Q80VL1;A0A0G2JFE0;A0A0G2JE08	Tudor and KH domain-containing protein	Tdrkh	A0A0G2JFB2	6.65468
2.87962	2.73067	2.72052	2.89903	2.76147	2.63651	2.78841	2.74466	2.83022	2.68668	2.70794	2.35511	0.0126039	0.121093	3.77027	Q9JHK4;A0A2K6EDL0	Q9JHK4;A0A2K6EDL0	Geranylgeranyl transferase type-2 subunit alpha	Rabggta	Q9JHK4	2.82187
1.3695	1.47144	1.39734	1.17037	1.46087	1.50522	1.25149	1.15674	1.36226	1.54941	1.35763	2.35286	0.0127053	-0.194913	-3.76691	Q14BB9	Q14BB9	MAP6 domain-containing protein 1	Map6d1	Q14BB9	7.8534
-1.08583	-0.530417	-0.720688	-0.850869	-0.808744	-0.87792	-1.02141	-1.17728	-1.06627	-0.875752	-0.679865	2.34905	0.0127639	-0.291435	-3.76121	A0A2R8VHV8;Q8BM06;Q61220	A0A2R8VHV8;Q8BM06;Q61220	Protein kinase C-binding protein NELL2	Nell2	A0A2R8VHV8	7.44417
-1.01568	-1.33262	-1.33189	-1.17028	-1.26909	-1.15657	-0.904088	-0.967925	-1.09872	-1.25336	-1.13453	2.3493	0.012774	0.215007	3.76159	O35604	O35604	Niemann-Pick C1 protein	Npc1	O35604	6.10807
-0.994852	-1.60684	-1.49011	-1.05407	-1.31654	-1.02386	-1.03294	-1.01796	-0.985229	-1.36816	-1.65851	2.34553	0.0128314	0.393661	3.75595	Q09143;E9Q3N1;D3Z161	Q09143;E9Q3N1	High affinity cationic amino acid transporter 1	Slc7a1	Q09143	8.36013
0.802719	1.01504	0.979008	0.842698	0.941088	0.803867	0.801639	0.696927	0.832129	1.00422	1.03349	2.34661	0.0128462	-0.167562	-3.75757	Q8R5H1;A0A1W2P8B7	Q8R5H1	Ubiquitin carboxyl-terminal hydrolase 15	Usp15	Q8R5H1	5.70846
2.75456	1.72133	2.48602	2.61031	2.11106	2.48599	2.87908	2.76533	2.68812	2.23877	2.33092	2.34398	0.0128766	0.510463	3.75364	P99028;Q9D2Q7	P99028	Cytochrome b-c1 complex subunit 6, mitochondrial	Uqcrh	P99028	3.37079
4.96289	4.83184	4.85019	5.01057	4.88115	4.96267	4.96931	5.07911	4.95892	4.76063	4.73565	2.33738	0.0130922	0.159139	3.74379	P99029;H3BJQ7;G3UZJ4	P99029;H3BJQ7;G3UZJ4	Peroxiredoxin-5, mitochondrial	Prdx5	P99029	12.381
-2.09035	-2.21355	-2.21335	-2.07979	-2.16546	-2.25258	-2.03384	-2.16363	-2.03942	-2.21059	-2.11376	2.33571	0.0131185	0.113474	3.7413	Q9Z315	Q9Z315	U4/U6.U5 tri-snRNP-associated protein 1	Sart1	Q9Z315	7.94045
3.35291	3.79578	3.76468	3.50675	3.87467	4.02635	3.34913	3.52185	3.32942	3.47556	3.63907	2.33257	0.0131317	-0.350674	-3.73661	Q9Z268;D3Z7V8;Q6PFQ7	Q9Z268	RasGAP-activating-like protein 1	Rasal1	Q9Z268	6.63329
0.648252	0.47829	0.481657	0.652581	0.448895	0.372311	0.604686	0.632241	0.721108	0.611566	0.568325	2.3334	0.013133	0.158267	3.73785	O88703	O88703	Potassium/sodium hyperpolarization-activated cyclic nucleotide-gated channel 2	Hcn2	O88703	7.06837
3.9865	3.84077	3.86923	3.98227	3.94591	3.95772	4.00258	4.05748	3.9642	3.82703	3.78333	2.33382	0.0131389	0.127939	3.73847	P21279;P30677	P21279	Guanine nucleotide-binding protein G(q) subunit alpha	Gnaq	P21279	3.06407
4.26704	4.55346	4.5642	4.42179	4.58735	4.55804	4.40415	4.11538	4.24518	4.44302	4.40634	2.33383	0.013154	-0.228028	-3.73849	P84075;E9PV73;A2A7R5;A2A7R6	P84075;E9PV73;A2A7R5	Neuron-specific calcium-binding protein hippocalcin	Hpca	P84075	5.18135
3.60474	3.49633	3.45321	3.62059	3.51669	3.45218	3.56283	3.47587	3.60752	3.4157	3.38665	2.33038	0.0131657	0.12085	3.73334	P14206;A0A1L1SRW0;A0A1L1SUK3	P14206	40S ribosomal protein SA	Rpsa	P14206	5.08475
1.92621	1.66388	1.66143	1.80544	1.72621	1.87342	1.89179	2.04177	1.90185	1.75433	1.67123	2.33045	0.0131762	0.18833	3.73345	A0A1B0GSX7;Q6PFD9;B2RQL0;A0A140T8J8;A0A1B0GRB5;A0A1B0GRA7	A0A1B0GSX7;Q6PFD9;B2RQL0;A0A140T8J8	Nuclear pore complex protein Nup98-Nup96;Nuclear pore complex protein Nup98;Nuclear pore complex protein Nup96	Nup98	A0A1B0GSX7	8.86564
1.31546	1.20807	1.1024	1.37197	1.29073	1.26249	1.33204	1.28393	1.32386	1.14835	1.15088	2.32632	0.0133516	0.131631	3.72729	Q99JX4;A2A702;A2A701	Q99JX4;A2A702	Eukaryotic translation initiation factor 3 subunit M	Eif3m	Q99JX4	3.20856
-1.3325	-1.39576	-1.3727	-1.2497	-1.37118	-1.45788	-1.35125	-1.30122	-1.34604	-1.39019	-1.40499	2.32409	0.0134185	0.0826429	3.72397	Q9CQ02;A0A1L1ST08;A0A1L1SRJ9;A0A1L1SRX4;A0A1L1SVC7	Q9CQ02;A0A1L1ST08;A0A1L1SRJ9;A0A1L1SRX4	COMM domain-containing protein 4	Commd4	Q9CQ02	4.0201
3.54671	3.32704	3.35391	3.49262	3.45133	3.46651	3.45348	3.57826	3.54428	3.37615	3.2582	2.32179	0.0134761	0.150879	3.72054	P45591;A0A1Y7VJ71	P45591	Cofilin-2	Cfl2	P45591	5.42169
-1.79821	-2.20284	-2.36818	-2.02589	-2.22544	-1.86435	-1.79253	-1.75206	-1.85242	-2.17059	-2.16021	2.3191	0.0135346	0.321048	3.71653	A0A2I3BQU5;E9PZM7	A0A2I3BQU5;E9PZM7		Scaf11	A0A2I3BQU5	4.9676
4.31852	3.98439	4.09411	4.28372	4.13931	4.29249	4.26445	4.42966	4.25758	3.9927	4.02147	2.31957	0.0135364	0.223372	3.71724	Q9D0M3;A0A2R8VHK1	Q9D0M3;A0A2R8VHK1	Cytochrome c1, heme protein, mitochondrial	Cyc1	Q9D0M3	9.23077
-2.78813	-2.6597	-2.6832	-2.79935	-2.67693	-2.63961	-2.8153	-2.96386	-2.76466	-2.74928	-2.7253	2.31993	0.0135472	-0.137255	-3.71778	E9PVU7;B1PSD9;B2KF57;B2KF84;F6QFD1;Q01063;A6XDB1;A6XDB0;F6YIS2	E9PVU7;B1PSD9;B2KF57;B2KF84;F6QFD1;Q01063;A6XDB1;A6XDB0	cAMP-specific 3,5-cyclic phosphodiesterase 4D	Pde4d	E9PVU7	3.73599
2.61449	2.81271	2.77596	2.67564	2.7819	2.69605	2.56601	2.52	2.63501	2.68422	2.6726	2.31247	0.0136942	-0.135009	-3.70667	P12849;D3Z0V6;D3Z068;D3YTM5;D3Z7E4;D3Z4A5;D3Z406;D3Z4L4	P12849;D3Z0V6	cAMP-dependent protein kinase type I-beta regulatory subunit	Prkar1b	P12849	6.56168
3.70719	3.68773	3.63301	3.77541	3.6717	3.70347	3.73482	3.69517	3.75812	3.63714	3.62119	2.31319	0.0136961	0.0751014	3.70774	P23116	P23116	Eukaryotic translation initiation factor 3 subunit A	Eif3a	P23116	3.72024
-1.47403	-1.33358	-1.36725	-1.50527	-1.22948	-1.12049	-1.46639	-1.39751	-1.47897	-1.31312	-1.37594	2.3064	0.0139186	-0.174456	-3.69764	Q6PAM1;A2ADZ2;A2ADZ3;A2ADZ4;A8Y5J8	Q6PAM1;A2ADZ2;A2ADZ3;A2ADZ4	Alpha-taxilin	Txlna	Q6PAM1	6.49819
1.74424	1.59365	1.54632	1.85412	1.5271	1.39201	1.69759	1.56495	1.70949	1.49464	1.56343	2.3031	0.014	0.19455	3.69274	O54950;A0A2R8VHU2;A0A2R8W6Y3;E0CXJ7;Q8BGM7	O54950;A0A2R8VHU2	5-AMP-activated protein kinase subunit gamma-1	Prkag1	O54950	3.0303
-0.540087	-0.93821	-0.872932	-0.51044	-0.881388	-0.474993	-0.46736	-0.0829287	-0.444177	-0.789706	-0.858152	2.3042	0.0140023	0.393565	3.69437	Q9WTX2	Q9WTX2	Interferon-inducible double-stranded RNA-dependent protein kinase activator A	Prkra	Q9WTX2	6.70927
2.45379	2.62224	2.59114	2.48441	2.47558	2.49791	2.37733	2.43612	2.41942	2.52062	2.57571	2.30185	0.0140158	-0.112987	-3.69087	Q544X6;P22315	Q544X6;P22315	Ferrochelatase;Ferrochelatase, mitochondrial	Fech	Q544X6	5.92417
0.250055	-0.146144	-0.0553055	0.215417	0.0470657	0.205544	0.282998	0.329387	0.0873346	-0.0748949	-0.0668011	2.29893	0.0141486	0.248128	3.68655	P11438	P11438	Lysosome-associated membrane glycoprotein 1	Lamp1	P11438	6.40394
-4.24224	-4.41372	-4.4306	-4.14589	-4.3132	-4.29942	-4.20826	-4.24217	-4.16891	-4.31633	-4.58156	2.29813	0.0141708	0.19098	3.68536	Q9CQT0;Q9CY52	Q9CQT0;Q9CY52	tRNA(His) guanylyltransferase;Probable tRNA(His) guanylyltransferase	Thg1l	Q9CQT0	3.36134
-0.0214844	-0.27387	-0.285267	-0.186831	-0.128185	-0.117422	0.0302439	0.0505877	-0.00485897	-0.347447	-0.369009	2.29816	0.0141822	0.227065	3.6854	O35988	O35988	Syndecan-4	Sdc4	O35988	8.58586
5.89573	6.087	6.07835	6.03479	6.09403	6.1019	5.93781	5.96924	5.9557	5.99403	6.02461	2.29622	0.0141839	-0.104665	-3.68252	P62814;Q91YH6;A0A0U1RNU9	P62814	V-type proton ATPase subunit B, brain isoform	Atp6v1b2	P62814	7.63209
5.14033	5.03665	5.06494	5.12344	5.06959	4.99361	5.07492	5.07405	5.14188	5.04611	5.04741	2.29704	0.0141863	0.0678731	3.68374	P48722;E0CY23;A0A0N4SW76;A0A0N4SVU2	P48722;E0CY23	Heat shock 70 kDa protein 4L	Hspa4l	P48722	5.01193
-0.219307	-0.418244	-0.516884	-0.238894	-0.456623	-0.599586	-0.260354	-0.368217	-0.274306	-0.41195	-0.318645	2.2919	0.0142098	0.18144	3.67611	Q7TPV4	Q7TPV4	Myb-binding protein 1A	Mybbp1a	Q7TPV4	3.72024
-0.714832	-0.887378	-0.819111	-0.75265	-0.757603	-0.810318	-0.709821	-0.713574	-0.795661	-0.853242	-0.870958	2.29216	0.0142212	0.0957939	3.67649	D3YU22;Q3UH68;D3Z589;D3YU59;D3YV55;F6X3N8;A0A0J9YUH0	D3YU22;Q3UH68;D3Z589;D3YU59	LIM and calponin homology domains-containing protein 1	Limch1	D3YU22	5.80524
3.38251	3.46842	3.48822	3.32141	3.529	3.48669	3.38171	3.33308	3.35987	3.39696	3.38343	2.29365	0.0142307	-0.103071	-3.6787	E9Q6X0;Q8R001;D3YYK8;Q3TG90	E9Q6X0;Q8R001;D3YYK8;Q3TG90	Microtubule-associated protein RP/EB family member 2	Mapre2	E9Q6X0	4.57746
1.79004	1.91629	1.92307	1.61108	1.98867	1.97777	1.76564	1.72813	1.81434	2.24291	1.88398	2.29259	0.0142327	-0.246934	-3.67714	S4R1C6	S4R1C6		Cadps2	S4R1C6	4.47059
-0.659286	-0.778314	-0.74387	-0.62889	-0.676477	-0.663904	-0.571883	-0.605969	-0.510465	-0.675387	-0.78816	2.29126	0.0142386	0.12572	3.67516	A2BDX3	A2BDX3	Adenylyltransferase and sulfurtransferase MOCS3;Molybdopterin-synthase adenylyltransferase;Molybdopterin-synthase sulfurtransferase	Mocs3	A2BDX3	8.04348
2.96265	2.66062	2.79248	2.96875	2.71863	2.80846	2.81708	3.04732	2.79851	2.60422	2.70315	2.29059	0.0142628	0.204269	3.67417	Q64133	Q64133	Amine oxidase [flavin-containing] A	Maoa	Q64133	7.41445
2.46132	2.27511	2.22508	2.41328	2.29556	2.45276	2.42579	2.43547	2.41997	2.25141	2.24632	2.28883	0.0142825	0.140123	3.67155	Q8R1B4;M0QWV3;A0A0U1RPR0	Q8R1B4	Eukaryotic translation initiation factor 3 subunit C	Eif3c	Q8R1B4	4.82986
2.18871	1.84914	1.98063	2.10069	2.12062	2.08917	2.31109	2.31084	2.2323	2.05322	2.03481	2.28682	0.0142863	0.20746	3.66856	Q9DCC5;P23198;D3Z313;D3Z1A9	Q9DCC5;P23198	Chromobox protein homolog 3	Cbx3	Q9DCC5	5.46448
0.22304	0.653733	0.655552	0.391353	0.631798	0.215836	0.230361	0.0390539	0.189736	0.566276	0.572237	2.28738	0.0142933	-0.33453	-3.6694	Q99PG2	Q99PG2	Opioid growth factor receptor	Ogfr	Q99PG2	7.89889
-1.59566	-1.85872	-1.78528	-1.71619	-1.71047	-1.75657	-1.46926	-1.48797	-1.50148	-1.64927	-1.72136	2.28495	0.014337	0.192833	3.66579	Q921T2;E9PWW2;J3QQ40;Q3UE61	Q921T2;E9PWW2	Torsin-1A-interacting protein 1	Tor1aip1	Q921T2	5.21008
3.88734	3.67025	3.77627	3.89887	3.83307	3.79104	3.87722	3.89003	3.80746	3.77568	3.75896	2.2847	0.0143389	0.10464	3.66543	Q9CPV4;E9Q197;F6ZTG3;F7BB55;E9Q055;E9Q2R6	Q9CPV4;E9Q197;F6ZTG3	Glyoxalase domain-containing protein 4	Glod4	Q9CPV4	7.71812
2.0218	2.08331	2.10159	1.93901	2.07858	2.1195	2.05679	2.00661	2.06073	2.08061	2.10508	2.28347	0.0144602	-0.0777934	-3.6636	Q8BNW9	Q8BNW9	Kelch repeat and BTB domain-containing protein 11	Kbtbd11	Q8BNW9	9.16272
1.27007	1.35711	1.34274	1.27161	1.38349	1.51429	1.26154	1.29727	1.28085	1.39368	1.33323	2.27549	0.014758	-0.111152	-3.65178	Q3THS6;A0A0U1RNT6;A0A0U1RNK6;A0A0U1RQ95;A0A0U1RQB0;Q91X83	Q3THS6;A0A0U1RNT6;A0A0U1RNK6	S-adenosylmethionine synthase isoform type-2	Mat2a	Q3THS6	9.11392
0.862202	1.12192	1.10933	0.57727	1.12247	1.03499	0.883771	0.757121	1.06441	1.07057	1.24418	2.27348	0.0147652	-0.288289	-3.6488	Q64314	Q64314	Hematopoietic progenitor cell antigen CD34	Cd34	Q64314	7.8534
3.27791	3.47694	3.44921	3.35819	3.46561	3.30622	3.25537	3.1859	3.2912	3.36988	3.42507	2.27396	0.0147682	-0.141778	-3.64952	Q8R1Q8	Q8R1Q8	Cytoplasmic dynein 1 light intermediate chain 1	Dync1li1	Q8R1Q8	8.79541
0.890396	0.774461	0.777777	0.935399	0.871922	0.827774	1.00707	0.979962	0.849797	0.735021	0.846655	2.27202	0.0148282	0.126923	3.64663	P14106	P14106	Complement C1q subcomponent subunit B	C1qb	P14106	15.8103
1.23136	1.10281	1.02196	1.17361	1.04487	1.16655	1.1647	1.17765	1.1507	0.988664	1.07492	2.2655	0.0150715	0.112976	3.63699	A8Y5P4;A2AJI0;A2AJI1;F6WF36;S4R1B9;B1Q2W7;D3YZK4;Q80UV9	A8Y5P4;A2AJI0;A2AJI1;F6WF36	MAP7 domain-containing protein 1	Map7d1	A8Y5P4	4.05405
6.32468	6.21316	6.2124	6.34974	6.22952	6.12395	6.32462	6.21239	6.28567	6.05003	6.09956	2.26465	0.0151077	0.14465	3.63573	P10126;D3YZ68;D3Z3I8	P10126;D3YZ68	Elongation factor 1-alpha 1	Eef1a1	P10126	9.52381
-5.64351	-5.764	-5.92617	-5.63055	-5.70857	-5.99873	-5.54323	-5.7751	-5.61919	-5.88314	-5.8516	2.26339	0.0151316	0.213052	3.63386	A0A0R4J1E3;F7CPL2;REV__D3Z0V4;REV__D3YXW4;REV__F6UVU0;REV__E9Q5G1;REV__F8VQB6	A0A0R4J1E3			A0A0R4J1E3	4.68986
2.31344	2.52792	2.44119	2.3331	2.51725	2.60672	2.30458	2.36601	2.26885	2.33892	2.43658	2.26244	0.0151369	-0.160903	-3.63246	P04925	P04925	Major prion protein	Prnp	P04925	16.1417
1.63579	1.78822	1.82811	1.66701	1.89049	1.85248	1.62937	1.63874	1.61196	1.73682	1.63745	2.26356	0.0151394	-0.152354	-3.63412	Q9D2V7;G3X9L5;E9PYU1	Q9D2V7	Coronin-7	Coro7	Q9D2V7	6.83297
2.83919	3.22726	3.11927	2.89359	3.05705	2.86055	2.83714	2.71865	2.88522	2.9982	3.14399	2.25824	0.0152612	-0.232966	-3.62625	Q8C266;P35278;A2A5F5;A2A5F6	Q8C266;P35278	Ras-related protein Rab-5C	Rab5c	Q8C266	6.41026
1.97418	1.75942	1.75921	1.99219	1.79739	2.01538	1.99195	2.06738	1.95217	1.70767	1.65554	2.25862	0.0152691	0.213139	3.62682	Q8C0C7;E9PWY9;D6RIJ2	Q8C0C7;E9PWY9	Phenylalanine--tRNA ligase alpha subunit	Farsa	Q8C0C7	6.69291
-2.69508	-2.48822	-2.56285	-2.63199	-2.55658	-2.51598	-2.6172	-2.54789	-2.68243	-2.52566	-2.5638	2.25596	0.0153362	-0.0994028	-3.62288	A2AUF7;B0R0S4;Q8VCH5	A2AUF7;B0R0S4;Q8VCH5	Rab9 effector protein with kelch motifs	Rabepk	A2AUF7	10.5919
-0.218493	0.0317678	-0.0923672	-0.322036	0.0820923	0.407959	-0.287936	-0.145942	-0.189092	0.0431871	-0.0355663	2.25542	0.0153501	-0.305545	-3.62209	Q8K4P8;A0A1Y7VJ05	Q8K4P8;A0A1Y7VJ05	E3 ubiquitin-protein ligase HECW1	Hecw1	Q8K4P8	6.9202
5.266	5.46067	5.45335	5.27941	5.52201	5.61205	5.25715	5.30078	5.28578	5.35598	5.3206	2.25388	0.0153987	-0.176287	-3.61981	P23819	P23819	Glutamate receptor 2	Gria2	P23819	8.26727
0.636139	0.425998	0.511833	0.695413	0.551069	0.708485	0.757781	0.790954	0.724191	0.539052	0.550608	2.25265	0.0154385	0.173055	3.618	Q91YR7;B7ZCS1	Q91YR7	Pre-mRNA-processing factor 6	Prpf6	Q91YR7	5.41977
3.73557	3.94707	3.97748	3.64904	4.11558	4.2321	3.47738	3.66662	3.61739	3.77042	3.75426	2.25173	0.0154522	-0.336952	-3.61664	O35136	O35136	Neural cell adhesion molecule 2	Ncam2	O35136	7.16846
-1.98209	-1.77323	-1.706	-2.00078	-1.52442	-1.47474	-2.07692	-1.86745	-2.04835	-1.83591	-1.88149	2.25035	0.0155005	-0.295821	-3.6146	Q9R1Z7;A0A1L1SRN0	Q9R1Z7;A0A1L1SRN0	6-pyruvoyl tetrahydrobiopterin synthase	Pts	Q9R1Z7	5.55556
-0.205881	-0.305926	-0.405685	-0.188231	-0.241774	-0.318258	-0.258679	-0.254449	-0.199719	-0.309978	-0.343647	2.24927	0.0155184	0.099486	3.613	Q8K245;A0A140LI21;A0A140LHA4	Q8K245		Uvrag	Q8K245	7.16332
1.38811	1.54528	1.38529	1.19401	1.5891	1.64419	1.23166	1.12547	1.33714	1.44277	1.37079	2.24749	0.0155926	-0.24096	-3.61038	A0A0U1RPY2	A0A0U1RPY2			A0A0U1RPY2	7.79221
3.29118	2.9567	3.0707	3.25466	3.07495	3.27281	3.23063	3.41602	3.234	3.03453	2.92041	2.24618	0.0156623	0.23028	3.60844	Q8BKZ9;A2AWH8;A2AWH7	Q8BKZ9	Pyruvate dehydrogenase protein X component, mitochondrial	Pdhx	Q8BKZ9	6.58683
1.77488	1.72892	1.63757	1.74119	1.67472	1.67282	1.72691	1.72187	1.85355	1.64608	1.63788	2.24488	0.0157016	0.0973484	3.60653	A0A0U1RP13;Q8VDP6;A0A0U1RNI6;A0A0U1RPV3;A0A0U1RQ57;Q05BY1;A0A0U1RP60	A0A0U1RP13;Q8VDP6;A0A0U1RNI6;A0A0U1RPV3;A0A0U1RQ57	CDP-diacylglycerol--inositol 3-phosphatidyltransferase	Cdipt	A0A0U1RP13	5.94595
-0.35618	-0.547379	-0.434128	-0.432649	-0.499365	-0.442253	-0.361358	-0.22609	-0.399642	-0.52105	-0.496927	2.24195	0.0158315	0.135	3.60219	Q6PE01	Q6PE01	U5 small nuclear ribonucleoprotein 40 kDa protein	Snrnp40	Q6PE01	8.93855
-0.281471	-0.416085	-0.36833	-0.229281	-0.357029	-0.236572	-0.232575	-0.191714	-0.262053	-0.410525	-0.347532	2.239	0.0159396	0.116593	3.59784	Q91YS7;Q63932;M0QWN2;D3Z446;A0A1W2P7V9	Q91YS7;Q63932	Dual specificity mitogen-activated protein kinase kinase 2	Map2k2	Q91YS7	7.75
0.744446	0.987102	0.871624	0.839955	0.927904	1.01469	0.652986	0.68407	0.740109	0.814466	0.816381	2.23702	0.016	-0.173048	-3.59493	Q8R1F6;F6RGN1	Q8R1F6	Protein HID1	Hid1	Q8R1F6	4.94924
2.10241	2.40637	2.39172	2.34706	2.3643	2.35242	2.18755	2.08226	2.22625	2.28364	2.35119	2.23626	0.0160086	-0.169166	-3.59381	Q9D1K2;A0A0N4SVE1;F7B2B4	Q9D1K2;A0A0N4SVE1;F7B2B4	V-type proton ATPase subunit F	Atp6v1f	Q9D1K2	7.56303
-1.94138	-1.24244	-1.30197	-1.64258	-1.17152	-0.992315	-1.79986	-1.41062	-1.95958	-1.61257	-1.35461	2.23708	0.0160172	-0.471567	-3.59502	A0A0N4SVG2;A0A140LJ89;Q920M7;A0A0N4SV78	A0A0N4SVG2;A0A140LJ89;Q920M7;A0A0N4SV78	Synaptotagmin-17	Syt17	A0A0N4SVG2	4.35835
2.11628	1.9538	1.92283	2.11452	2.00191	2.15079	2.13369	2.14435	2.17097	1.96658	1.87279	2.23482	0.0160301	0.157847	3.59168	Q9CQH7	Q9CQH7	Transcription factor BTF3 homolog 4	Btf3l4	Q9CQH7	5.06329
-2.34642	-2.31858	-2.21479	-2.42842	-2.13634	-2.14159	-2.33924	-2.42937	-2.32216	-2.24352	-2.30412	2.23374	0.0160514	-0.146633	-3.5901	Q8CB44;D3YUE7;D6RET7	Q8CB44;D3YUE7;D6RET7	GRAM domain-containing protein 4	Gramd4	Q8CB44	5.52923
-0.00133705	-0.269822	-0.195986	-0.0856733	-0.292227	-0.0323868	0.0310774	0.0784197	0.0592222	-0.108504	-0.126762	2.23393	0.0160601	0.18729	3.59037	Q8BH74;E9Q4V9;A0A1W2P7R1	Q8BH74;E9Q4V9;A0A1W2P7R1	Nuclear pore complex protein Nup107	Nup107	Q8BH74	4.10367
2.06909	1.96718	1.95352	2.07365	1.99026	2.07745	2.03511	2.11933	2.08714	1.90673	1.93917	2.22842	0.0162398	0.104476	3.58225	P97390	P97390	Vacuolar protein sorting-associated protein 45	Vps45	P97390	4.91228
-1.68419	-1.55399	-1.58845	-1.6555	-1.4858	-1.42472	-1.71904	-1.57344	-1.70497	-1.5609	-1.58615	2.22818	0.0162695	-0.134092	-3.5819	A0A0R4J0H0;A0A0R4J1G7;F8WJ93;Q3UMY5	A0A0R4J0H0;A0A0R4J1G7;F8WJ93;Q3UMY5	Echinoderm microtubule-associated protein-like 4	Eml4	A0A0R4J0H0	7.6484
-0.745029	-1.24201	-1.74353	-1.21766	-1.60843	-1.64859	-1.10137	-1.06999	-0.978919	-1.20946	-1.36447	2.22701	0.0162821	0.446821	3.58018	Q8CGA3	Q8CGA3	Large neutral amino acids transporter small subunit 4	Slc43a2	Q8CGA3	8.09859
2.71622	2.77717	2.75952	2.6714	2.76907	2.90694	2.6766	2.61346	2.71746	2.76412	2.76446	2.22291	0.0163227	-0.111184	-3.57413	Q3UH60	Q3UH60	Disco-interacting protein 2 homolog B	Dip2b	Q3UH60	7.17916
-0.902592	-1.02375	-1.04501	-0.95997	-1.15211	-1.14617	-0.909789	-0.939668	-0.931439	-0.981013	-0.987003	2.22328	0.0163231	0.127151	3.57468	A0A286YDL2;Q0GA42	A0A286YDL2;Q0GA42	Metal transporter CNNM1	Cnnm1	A0A286YDL2	8.02469
6.92949	6.89436	6.83564	6.86609	6.86745	6.84376	6.96577	6.91246	6.99073	6.83803	6.80289	2.22529	0.0163326	0.0858849	3.57765	P43006;A2APL5;F7CAM6;F6ZRK3;A2AQI7	P43006;A2APL5	Excitatory amino acid transporter 2;Amino acid transporter	Slc1a2	P43006	7.86713
0.287151	0.0500994	0.204521	0.234191	0.187742	0.0379429	0.188754	0.201032	0.271056	0.0631285	0.0387039	2.22339	0.0163404	0.139414	3.57485	D3YY41;P42337	D3YY41;P42337	Phosphatidylinositol 4,5-bisphosphate 3-kinase catalytic subunit alpha isoform	Pik3ca	D3YY41	4.43975
-1.80614	-1.67644	-1.63093	-1.79664	-1.44168	-1.40313	-1.81408	-1.74927	-1.85558	-1.71593	-1.64951	2.22531	0.0163501	-0.218072	-3.57767	Q8C0Y0	Q8C0Y0	Serine/threonine-protein phosphatase 4 regulatory subunit 4	Ppp4r4	Q8C0Y0	3.08571
0.541254	0.420327	0.463358	0.50081	0.29184	0.211716	0.500455	0.425481	0.547145	0.295201	0.348892	2.22351	0.0163578	0.164473	3.57503	Q9D924;I3ITR1;A0A286YCW6	Q9D924;I3ITR1	Iron-sulfur cluster assembly 1 homolog, mitochondrial	Isca1;AK157302	Q9D924	7.75194
-2.50075	-2.8243	-2.8422	-2.60999	-2.88325	-2.77508	-2.5119	-2.57828	-2.27096	-2.54658	-2.73134	2.22206	0.0163606	0.272748	3.57289	A0A140LIW8;A0A140LHI4;A0A140LHT3;D3YZV2;E9QKI2;Q63959	A0A140LIW8;A0A140LHI4;A0A140LHT3;D3YZV2;E9QKI2;Q63959	Potassium voltage-gated channel subfamily C member 3	Kcnc3	A0A140LIW8	11.6598
1.049	0.773795	0.789467	1.02739	0.900305	1.01048	0.998052	1.17335	0.963973	0.796454	0.683641	2.2217	0.0163729	0.216664	3.57237	Q60738	Q60738	Zinc transporter 1	Slc30a1	Q60738	7.35586
-1.46749	-1.78282	-1.65409	-1.64335	-1.60196	-1.82606	-1.53528	-1.49786	-1.59147	-1.78253	-1.68263	2.2162	0.0165153	0.174594	3.56426	Q6P8J2	Q6P8J2	Diamine acetyltransferase 2	Sat2	Q6P8J2	9.41176
-2.4082	-2.62601	-2.71132	-2.53185	-2.61792	-2.51843	-2.39216	-2.32892	-2.37912	-2.47494	-2.54987	2.2169	0.0165159	0.17503	3.5653	Q5SQ20;Q9EQ61	Q5SQ20;Q9EQ61	Pescadillo homolog	Pes1	Q5SQ20	4.2517
3.09519	3.01644	3.01052	3.15779	3.04927	3.03742	3.10138	3.05509	3.06928	2.95134	2.92622	2.21728	0.0165206	0.0972122	3.56586	Q80UG2	Q80UG2	Plexin-A4	Plxna4	Q80UG2	5.96936
3.62521	3.7067	3.69504	3.57161	3.70715	3.64154	3.59519	3.55537	3.62402	3.62834	3.63657	2.21259	0.0166793	-0.0749431	-3.55896	Q60676;F7BX26	Q60676;F7BX26	Serine/threonine-protein phosphatase 5;Serine/threonine-protein phosphatase	Ppp5c	Q60676	6.81363
-1.15559	-0.88882	-0.927814	-1.16945	-0.902246	-1.20481	-1.28856	-1.45883	-1.17734	-1.02526	-0.967262	2.20891	0.0167924	-0.263918	-3.55355	A0A1W2P6S5;P39087;A0A1W2P868;Q6PAQ0	A0A1W2P6S5;P39087;A0A1W2P868	Glutamate receptor ionotropic, kainate 2	Grik2	A0A1W2P6S5	6.49496
0.673019	0.478633	0.526793	0.560533	0.362537	0.396137	0.681785	0.56968	0.567367	0.528903	0.508327	2.20524	0.01696	0.143588	3.54815	Q9D8S5;O35326	Q9D8S5;O35326	Serine/arginine-rich splicing factor 5	Srsf5	Q9D8S5	7.40741
0.0987778	-0.0656824	-0.0122681	0.04391	-0.0320415	-0.0806751	0.344073	0.280492	0.114909	-0.000506401	0.0523319	2.20244	0.0169623	0.199573	3.54404	Q63836;P17563;A0A0R4J135;G3UYY2;D6RHN2;G3UWK0;G3UZT2	Q63836;P17563;A0A0R4J135;G3UYY2	Selenium-binding protein 2;Selenium-binding protein 1	Selenbp2;Selenbp1	Q63836	9.32203
4.29692	4.23548	4.13125	4.25527	4.14041	4.20447	4.30014	4.19857	4.30368	4.06617	4.15978	2.20253	0.0169759	0.114656	3.54417	P62908;D3YV43;A0A140LI77	P62908;D3YV43;A0A140LI77	40S ribosomal protein S3	Rps3	P62908	9.46502
1.21494	0.948874	1.03625	1.17331	1.08316	1.20338	1.25437	1.39015	1.224	1.11283	1.03551	2.20316	0.0169769	0.181352	3.54509	Q61074;A0A0J9YVG0;A0A0J9YV96;A0A0J9YUB0	Q61074;A0A0J9YVG0	Protein phosphatase 1G	Ppm1g	Q61074	9.04059
1.40101	1.28816	1.36032	1.41321	1.28724	1.40219	1.44329	1.4865	1.39292	1.22653	1.3228	2.20343	0.0169822	0.112847	3.54549	Q9D880	Q9D880	Mitochondrial import inner membrane translocase subunit TIM50	Timm50	Q9D880	6.79887
1.22402	1.16357	1.22997	1.2908	1.21511	1.25363	1.29599	1.32832	1.36483	1.21492	1.18215	2.20151	0.0169896	0.0908998	3.54267	P31750;D3Z783;D3YXX3;D3YYP9	P31750;D3Z783	RAC-alpha serine/threonine-protein kinase	Akt1	P31750	6.04167
5.49675	5.63909	5.69724	5.52106	5.73289	5.81275	5.58263	5.65261	5.5882	5.72403	5.6329	2.2005	0.0169958	-0.138232	-3.54119	O88569;A0A0N4SUM2	O88569;A0A0N4SUM2	Heterogeneous nuclear ribonucleoproteins A2/B1	Hnrnpa2b1	O88569	24.3626
-0.507233	-0.737714	-0.712225	-0.453032	-0.692049	-0.437899	-0.469886	-0.393109	-0.518153	-0.767201	-0.676538	2.20078	0.0169969	0.202322	3.5416	Q61205;D3Z2X5;Q8CA83;D3Z7E6	Q61205;D3Z2X5;Q8CA83;D3Z7E6	Platelet-activating factor acetylhydrolase IB subunit gamma	Pafah1b3	Q61205	8.62069
3.17764	2.85817	2.89812	3.13733	2.96539	3.18268	3.1282	3.22596	3.11922	2.91366	2.80186	2.20178	0.016999	0.221022	3.54307	Q9D819	Q9D819	Inorganic pyrophosphatase	Ppa1	Q9D819	5.53633
4.11839	4.08161	4.02026	4.13047	4.05759	4.07625	4.13901	4.07746	4.12105	3.95911	3.98741	2.20355	0.017	0.0869056	3.54567	P51150;A0A0N4SVG9;A0A0N4SVR6	P51150;A0A0N4SVG9;A0A0N4SVR6	Ras-related protein Rab-7a	Rab7a	P51150	3.86473
-0.194401	-0.590541	-0.489973	-0.26443	-0.431139	-0.217869	-0.0577993	0.0506563	-0.223763	-0.412705	-0.344034	2.20396	0.0170011	0.276429	3.54628	Q91WN1	Q91WN1	DnaJ homolog subfamily C member 9	Dnajc9	Q91WN1	5.40541
-3.58319	-3.77655	-3.99964	-3.66104	-3.97079	-3.90668	-3.46138	-3.30363	-3.48198	-3.74661	-3.55802	2.19681	0.0170694	0.328135	3.53577	H3BKQ5;E0CZ04;E0CX39;Q923B0	H3BKQ5;E0CZ04;E0CX39;Q923B0	Gamma-glutamylaminecyclotransferase	Ggact	H3BKQ5	13.2353
-2.61626	-2.49894	-2.38491	-2.60045	-2.39899	-2.43533	-2.62329	-2.47651	-2.48817	-2.42202	-2.26842	2.19595	0.0170849	-0.159503	-3.53452	Q69ZX8	Q69ZX8	Actin-binding LIM protein 3	Ablim3	Q69ZX8	6.59824
-3.09041	-2.83157	-2.89513	-3.11335	-3.0057	-2.93585	-3.03703	-3.03428	-2.95102	-2.92746	-2.91096	2.19683	0.0170871	-0.12744	-3.53581	Q8BFY9;Q3TKD0;J3QMX2	Q8BFY9;Q3TKD0	Transportin-1	Tnpo1	Q8BFY9	3.78619
2.29267	2.79272	2.75464	2.32454	2.81147	2.67834	2.18448	2.34622	2.09588	2.22373	2.55046	2.19708	0.0170924	-0.386467	-3.53617	Q80TB8;D3Z434	Q80TB8	Synaptic vesicle membrane protein VAT-1 homolog-like	Vat1l	Q80TB8	9.11271
-5.51307	-5.2266	-5.36528	-5.58925	-5.33192	-5.49666	-5.52105	-5.73385	-5.60724	-5.48166	-5.16127	2.19756	0.0170936	-0.248993	-3.53687	Q7TST3	Q7TST3	Sterile alpha motif domain-containing protein 10	Samd10	Q7TST3	5.94059
-0.7878	-0.702994	-0.605318	-0.82462	-0.585835	-0.645712	-0.794532	-0.668078	-0.810834	-0.600501	-0.733454	2.19785	0.0170947	-0.131537	-3.5373	E0CY19;E0CYS3;E0CXW0;E0CYU3;E0CZ08;E9Q4A0;Q9DCB4	E0CY19;E0CYS3;E0CXW0;E0CYU3;E0CZ08;E9Q4A0;Q9DCB4	cAMP-regulated phosphoprotein 21	Arpp21	E0CY19	9.375
-4.74546	-4.02054	-4.00954	-4.35308	-4.17456	-4.43985	-4.42578	-4.45996	-4.40652	-4.14383	-4.03629	2.19424	0.0171872	-0.340726	-3.532	B2RRF0;A0A1W2P7Y1;P35822	B2RRF0;A0A1W2P7Y1;P35822	Protein-tyrosine-phosphatase;Receptor-type tyrosine-protein phosphatase kappa	Ptprk	B2RRF0	6.08997
0.553452	0.371043	0.400866	0.492229	0.479198	0.495308	0.549569	0.587274	0.541223	0.476777	0.476862	2.19354	0.0171901	0.09474	3.53098	Q8R086	Q8R086	Sulfite oxidase, mitochondrial	Suox	Q8R086	6.95971
2.81198	2.9686	2.94367	2.83373	3.05814	3.09666	2.79368	2.85194	2.79238	2.84342	2.91199	2.19158	0.0173209	-0.153672	-3.5281	Q80TL0	Q80TL0	Protein phosphatase 1E	Ppm1e	Q80TL0	7.0761
-6.11981	-5.35773	-5.26279	-5.9039	-5.80453	-5.85614	-6.07608	-5.92956	-5.96658	-5.71659	-5.53676	2.18961	0.0173635	-0.410093	-3.52521	D6RI20;Q9CR20	D6RI20;Q9CR20	Immediate early response 3-interacting protein 1	Hdhd2;Ier3ip1	D6RI20	10.5263
-0.843826	-0.738013	-0.742065	-0.849319	-0.70347	-0.678671	-0.917237	-0.95263	-0.906499	-0.799884	-0.885458	2.18803	0.0173717	-0.135975	-3.52289	Q810B7;Q8C110	Q810B7	SLIT and NTRK-like protein 5	Slitrk5	Q810B7	6.1651
0.589222	0.83196	0.798412	0.520822	0.967329	1.08308	0.648376	0.661145	0.542157	0.681315	0.728876	2.18856	0.0173731	-0.256152	-3.52368	Q8R550;E9Q0C1;B0R0Y8;B1AZ85	Q8R550;E9Q0C1	SH3 domain-containing kinase-binding protein 1	Sh3kbp1	Q8R550	7.33427
0.644756	1.1629	1.06287	0.51649	1.09803	0.732723	0.667764	0.537011	0.840411	0.840766	0.895235	2.18968	0.0173773	-0.324134	-3.52531	A0A0G2JER9;O54946;F6YRQ2;G3X8S5;A0A0G2JGN9;A0A0G2JEI3;A0A087WP03;Q9QYI8	A0A0G2JER9;O54946;F6YRQ2;G3X8S5	DnaJ homolog subfamily B member 6	Dnajb6	A0A0G2JER9	13.9918
3.47347	3.49479	3.55282	3.40564	3.64002	3.66721	3.41254	3.39214	3.3919	3.54676	3.44481	2.18903	0.0173786	-0.142596	-3.52435	Q6P1F6;Q9CWU3;A0A286YDJ9	Q6P1F6;Q9CWU3	Serine/threonine-protein phosphatase 2A 55 kDa regulatory subunit B alpha isoform;Serine/threonine-protein phosphatase 2A 55 kDa regulatory subunit B	Ppp2r2a	Q6P1F6	3.80313
4.84682	4.6255	4.75111	4.76986	4.67438	4.73241	4.77174	4.88568	4.79983	4.73556	4.73611	2.18678	0.0174154	0.105606	3.52106	P61922;F7C9G3;Q3TUE8;F6RN86	P61922	4-aminobutyrate aminotransferase, mitochondrial	Abat	P61922	7.2
1.60956	1.89896	1.81371	1.75092	1.80053	1.76301	1.57786	1.66468	1.74901	1.86235	1.75036	2.18523	0.0174877	-0.144414	-3.51879	Q9Z1A1;B8JJG7;B8JJG8;B8JJG9;F6QJV5	Q9Z1A1;B8JJG7;B8JJG8;B8JJG9;F6QJV5		Tfg	Q9Z1A1	7.80856
2.48084	2.46826	2.64105	2.4112	2.52367	2.57702	2.24885	2.38525	2.37198	2.57064	2.46621	2.18321	0.0175297	-0.161518	-3.51583	Q791V5;A2AFW6;Q9D050;D6RCZ1	Q791V5;A2AFW6;Q9D050	Mitochondrial carrier homolog 2	Mtch2	Q791V5	8.91089
3.35925	3.54177	3.46481	3.36298	3.49278	3.43546	3.26343	3.27595	3.37979	3.51726	3.34103	2.18339	0.0175476	-0.137239	-3.51609	Q64514;A0A087WRC0;Q05DJ9;A0A087WQR6;A0A087WP19	Q64514;A0A087WRC0	Tripeptidyl-peptidase 2	Tpp2	Q64514	7.0523
-1.13503	-1.37217	-1.43266	-1.16242	-1.32738	-1.09906	-1.06008	-0.995051	-1.08761	-1.25723	-1.26985	2.18199	0.0175649	0.205019	3.51405	E9PYL1;A2A8L1;E9PYU4;F6V4V3	E9PYL1;A2A8L1;E9PYU4	Chromodomain-helicase-DNA-binding protein 5	Chd5	E9PYL1	7.22336
0.869745	0.776734	0.728859	0.799815	0.820242	0.787348	0.85147	0.820247	0.905616	0.744576	0.771664	2.17697	0.0177918	0.0778081	3.50668	Q8R1N4;A0A0A0MQL8	Q8R1N4;A0A0A0MQL8	NudC domain-containing protein 3	Nudcd3	Q8R1N4	6.61157
-0.740129	-0.92258	-0.796259	-0.707694	-0.801632	-0.689558	-0.635184	-0.654414	-0.665175	-0.916011	-0.896456	2.17483	0.0178879	0.156563	3.50355	Q2TBE6	Q2TBE6	Phosphatidylinositol 4-kinase type 2-alpha	Pi4k2a	Q2TBE6	5.42797
-3.61256	-3.87255	-3.85953	-3.76165	-3.91827	-3.61017	-3.54085	-3.50052	-3.64343	-3.9616	-3.93667	2.17431	0.0179267	0.247999	3.50279	Q8BM39	Q8BM39	Pre-mRNA-splicing factor 18	Prpf18	Q8BM39	4.97076
4.10403	3.9473	3.94421	4.14295	4.03373	4.07667	4.13566	4.05756	4.09505	3.89037	3.82077	2.17303	0.0179898	0.154873	3.50092	A0A3B2WBL1;Q5XJF6;A0A3B2WDD2;P53026;A0A3B2W824;A0A3B2W820;A0A3B2WCA5;D6RE43	A0A3B2WBL1;Q5XJF6;A0A3B2WDD2;P53026;A0A3B2W824;A0A3B2W820	Ribosomal protein;60S ribosomal protein L10a	Rpl10a	A0A3B2WBL1	3.7037
2.26922	2.47496	2.40093	2.37386	2.40536	2.36853	2.27573	2.30268	2.36798	2.52632	2.4216	2.17051	0.0180894	-0.115055	-3.49723	Q9QYJ0	Q9QYJ0	DnaJ homolog subfamily A member 2	Dnaja2	Q9QYJ0	11.8932
-1.69141	-1.88413	-1.80005	-1.75535	-1.80447	-1.71666	-1.60351	-1.5551	-1.67236	-1.78777	-1.77577	2.16983	0.0181076	0.139263	3.49623	Q61466;A0A2R8VKP3;A0A2R8VI06	Q61466;A0A2R8VKP3	SWI/SNF-related matrix-associated actin-dependent regulator of chromatin subfamily D member 1	Smarcd1	Q61466	6.60194
-2.40563	-2.19534	-2.27549	-2.32605	-2.19102	-2.32203	-2.32062	-2.4205	-2.31847	-2.23871	-2.27915	2.16823	0.0181704	-0.107965	-3.49389	E9Q652;Q8CGE9;Q3TTW9;E9Q1K7;D3Z0G6;D3Z0G7;D3Z0G5;A0A286YDE1;D3YXA5	E9Q652;Q8CGE9;Q3TTW9;E9Q1K7;D3Z0G6;D3Z0G7;D3Z0G5	Regulator of G-protein signaling 12	Rgs12	E9Q652	9.09717
-0.692646	-0.886271	-0.773661	-0.708196	-0.762636	-0.698095	-0.684968	-0.668191	-0.695029	-0.813233	-0.81287	2.1678	0.0181822	0.101322	3.49326	Q9CQ49;A0A338P7L9	Q9CQ49;A0A338P7L9	Nuclear cap-binding protein subunit 2	Ncbp2	Q9CQ49	11.5385
2.40174	2.2062	2.1542	2.42477	2.20514	1.95601	2.33564	2.15944	2.33236	2.09876	2.12105	2.1679	0.0181844	0.207228	3.4934	Q9D1P4;A0A1L1STZ1;A0A1L1SU22;A0A1L1STQ1;A0A1L1SSG7	Q9D1P4;A0A1L1STZ1;A0A1L1SU22	Cysteine and histidine-rich domain-containing protein 1	Chordc1	Q9D1P4	6.0423
7.09881	7.02325	7.02029	7.10994	6.90885	6.91831	7.01306	7.0716	7.0726	6.8554	6.99078	2.16606	0.0182649	0.120387	3.49072	P05202	P05202	Aspartate aminotransferase, mitochondrial	Got2	P05202	8.37209
0.162844	-0.0704527	-0.145563	0.304996	-0.100767	-0.348999	0.412618	0.714211	0.258452	0.0563498	0.242041	2.1611	0.0183798	0.431856	3.48346	F8WID5;B7ZNL3	F8WID5;B7ZNL3		Tpm1	F8WID5	0.920245
1.68019	1.4284	1.52246	1.60527	1.4677	1.49998	1.49375	1.54312	1.57826	1.41612	1.40742	2.16041	0.0183952	0.123106	3.48246	Q9CQZ6	Q9CQZ6	NADH dehydrogenase [ubiquinone] 1 beta subcomplex subunit 3	Ndufb3	Q9CQZ6	14.4231
2.48153	2.15348	2.22726	2.36518	2.24915	2.43639	2.57482	2.69325	2.52154	2.33242	2.36147	2.16053	0.0184057	0.233902	3.48263	P51859;E0CXA0;E0CYW7	P51859;E0CXA0	Hepatoma-derived growth factor	Hdgf	P51859	8.86076
1.37678	1.13678	1.16714	1.29411	1.19651	1.37611	1.43803	1.47251	1.40023	1.26623	1.24712	2.15613	0.0185553	0.164681	3.47619	Q3UID0;Q6PDG5;A0A1W2P6N7;Q3UZD0	Q3UID0;Q6PDG5	SWI/SNF complex subunit SMARCC2	Smarcc2	Q3UID0	6.37168
2.8358	2.71907	2.77447	2.78979	2.72919	2.73182	2.85289	2.85047	2.82522	2.80738	2.80011	2.15614	0.018574	0.0704914	3.47621	Q3UGR5;D3YZI3;D3YUN7	Q3UGR5	Haloacid dehalogenase-like hydrolase domain-containing protein 2	Hdhd2	Q3UGR5	5.40541
-1.40186	-1.4327	-1.41858	-1.35736	-1.44516	-1.52747	-1.32893	-1.39077	-1.28623	-1.43094	-1.56879	2.15498	0.018593	0.11758	3.47452	Q9CQV5	Q9CQV5	28S ribosomal protein S24, mitochondrial	Mrps24	Q9CQV5	5.98802
-2.03329	-1.89676	-1.9298	-2.11057	-1.75887	-2.01838	-2.32026	-2.45031	-2.18477	-1.90872	-2.07228	2.15355	0.0186386	-0.289037	-3.47243	A2AF82;F6S1R2;Q8N9S3	A2AF82;F6S1R2;Q8N9S3	Activator of 90 kDa heat shock protein ATPase homolog 2	Ahsa2	A2AF82	10.0503
-0.780346	-0.636056	-0.675032	-0.814965	-0.750521	-0.687603	-0.820399	-0.864377	-0.683108	-0.578387	-0.636156	2.15124	0.0187442	-0.132013	-3.46905	Q6NVG1	Q6NVG1	Lysophospholipid acyltransferase LPCAT4	Lpcat4	Q6NVG1	7.25191
1.51597	1.912	1.81313	1.69311	1.78942	1.62799	1.61077	1.4268	1.62661	1.76568	1.76713	2.15028	0.0187535	-0.20457	-3.46765	A2AIR7;A2AIR9;O55017;A2AIS0;A2AIZ9	A2AIR7;A2AIR9;O55017;A2AIS0	Voltage-dependent N-type calcium channel subunit alpha-1B	Cacna1b	A2AIR7	6.65808
2.85581	2.74895	2.74949	2.77568	2.78641	2.80846	2.85843	2.83586	2.82238	2.71106	2.74617	2.14859	0.0188268	0.0712121	3.46519	Q5RJI5;D3Z5P0	Q5RJI5;D3Z5P0	Serine/threonine-protein kinase BRSK1	Brsk1	Q5RJI5	8.99743
4.42314	4.26415	4.34851	4.38764	4.2835	4.28677	4.30523	4.34863	4.36772	4.2776	4.24607	2.14734	0.018868	0.0820386	3.46336	Q99LC3;A0A087WR38	Q99LC3	NADH dehydrogenase [ubiquinone] 1 alpha subcomplex subunit 10, mitochondrial	Ndufa10	Q99LC3	6.47887
-1.13503	-0.964139	-0.902294	-1.07852	-0.855789	-0.712166	-1.05729	-0.958673	-1.15385	-0.994901	-0.896799	2.14676	0.0188891	-0.188993	-3.46251	Q9D6D0;A0A3B2WCR9	Q9D6D0		Slc25a27	Q9D6D0	9.93789
0.980389	0.694886	0.707087	0.934531	0.704924	0.559053	0.785075	0.670253	0.911351	0.663226	0.569151	2.14511	0.0189004	0.206599	3.46011	Q9Z110;D3Z0B4	Q9Z110	Delta-1-pyrroline-5-carboxylate synthase;Glutamate 5-kinase;Gamma-glutamyl phosphate reductase	Aldh18a1	Q9Z110	7.04403
2.12242	1.95343	2.04568	2.19712	2.08471	2.12233	2.1359	2.14668	2.15989	2.06092	1.95357	2.14518	0.0189192	0.11563	3.46021	P63276	P63276	40S ribosomal protein S17	Rps17	P63276	5.92593
0.851833	0.670493	0.698956	0.778657	0.688982	0.59586	0.759973	0.677798	0.77056	0.6701	0.577534	2.14542	0.0189301	0.117444	3.46055	B2RQS1;Q9ERG2	B2RQS1;Q9ERG2	Striatin-3	Strn3	B2RQS1	8.98876
-4.64339	-4.31771	-4.10803	-4.42717	-4.33416	-4.47839	-4.58115	-4.87497	-4.557	-4.29586	-4.37896	2.14171	0.0189911	-0.297881	-3.45515	E0CXD4	E0CXD4		Pcdh1	E0CXD4	8.05556
1.92039	1.61286	1.79334	1.90602	1.64252	1.85616	1.83723	2.07641	1.88491	1.77788	1.70864	2.14182	0.019006	0.193089	3.45531	Q9Z2I8;A0A0N4SWD1	Q9Z2I8	Succinyl-CoA ligase [GDP-forming] subunit beta, mitochondrial	Suclg2	Q9Z2I8	8.31409
-6.20304	-5.82053	-5.60512	-6.2736	-5.81471	-5.20729	-6.03857	-5.91799	-5.86665	-5.09231	-5.59415	2.14089	0.0190089	-0.537619	-3.45394	P63239	P63239	Neuroendocrine convertase 1	Pcsk1	P63239	7.43692
0.125982	-0.0336466	-0.0289135	0.0952082	-0.124166	-0.174076	0.0310183	0.106385	0.164994	0.0640345	0.0102673	2.14104	0.0190119	0.152468	3.45416	Q8K448;A2AEP5;A2AEP6	Q8K448;A2AEP5	ATP-binding cassette sub-family A member 5	Abca5	Q8K448	4.6285
0.892832	1.00836	1.05352	0.988864	1.07846	0.949703	0.87597	0.826171	0.954999	1.04187	1.00296	2.14196	0.0190129	-0.114711	-3.45551	Q9Z2D0	Q9Z2D0	Myotubularin-related protein 9	Mtmr9	Q9Z2D0	5.13761
0.620075	0.519677	0.485727	0.531617	0.528	0.575277	0.616834	0.700418	0.607675	0.485047	0.507641	2.14038	0.0190257	0.0984287	3.45321	P35282;A0A1W2P6Z4	P35282	Ras-related protein Rab-21	Rab21	P35282	10.3604
0.600981	0.279405	0.322958	0.546926	0.471903	0.587008	0.567945	0.679303	0.581271	0.411025	0.279804	2.13854	0.0191098	0.203268	3.45051	Q8VE62;G3UYE5;F6Y616;D3Z3J6;G3UZ67;G3UZH8;G3UZS6	Q8VE62;G3UYE5;F6Y616;D3Z3J6;G3UZ67	Polyadenylate-binding protein-interacting protein 1	Paip1	Q8VE62	4.5
-1.47463	-1.23424	-1.32954	-1.33647	-1.24326	-1.35015	-1.49847	-1.58736	-1.41357	-1.2085	-1.37976	2.13746	0.0191107	-0.171193	-3.44894	Q96DY5	Q96DY5	RING finger protein 112	Rnf112	Q96DY5	10.2446
-3.88949	-4.23062	-4.12632	-3.85994	-3.98842	-3.8764	-3.77307	-3.68558	-3.82357	-4.11393	-3.92883	2.1368	0.0191115	0.237756	3.44798	E9PXP7;Q8BZ60	E9PXP7;Q8BZ60	Stonin-2	Ston2	E9PXP7	4.5657
-2.4737	-2.70574	-2.563	-2.29104	-2.60249	-2.49765	-2.52883	-2.36178	-2.30546	-2.52036	-2.57519	2.13567	0.0191479	0.185247	3.44633	Q920L1	Q920L1	Fatty acid desaturase 1	Fads1	Q920L1	5.14541
-3.31545	-2.75934	-2.79219	-2.99154	-2.63447	-2.49271	-2.87098	-2.80606	-3.15093	-2.79342	-2.46261	2.13214	0.0191984	-0.371203	-3.44119	Q9QYK9;A2ALM3	Q9QYK9;A2ALM3	Calcium/calmodulin-dependent protein kinase type 1B	Pnck	Q9QYK9	6.99708
1.6676	1.79753	1.84697	1.73609	1.76097	1.69229	1.61731	1.66564	1.7024	1.79684	1.87076	2.1332	0.0192039	-0.116419	-3.44273	Q9EP89;A0A1L1SVF9	Q9EP89;A0A1L1SVF9	Serine beta-lactamase-like protein LACTB, mitochondrial	Lactb	Q9EP89	9.2559
1.50212	1.19233	1.1168	1.26377	1.11142	1.02205	1.55003	1.43646	1.40758	1.02318	1.43344	2.13241	0.0192055	0.28212	3.44158	O54962	O54962	Barrier-to-autointegration factor;Barrier-to-autointegration factor, N-terminally processed	Banf1	O54962	8.98876
-1.49857	-1.57785	-1.6037	-1.35388	-1.53961	-1.60361	-1.40244	-1.4604	-1.4674	-1.45815	-1.68043	2.13269	0.0192205	0.140686	3.44199	Q8BHK9	Q8BHK9	DNA excision repair protein ERCC-6-like	Ercc6l	Q8BHK9	4.51613
0.648903	0.379352	0.401318	0.558698	0.461243	0.503584	0.59304	0.675849	0.568763	0.510644	0.580931	2.13033	0.0192517	0.136205	3.43855	Q8C522;A0A1L1SSA0	Q8C522	Endonuclease domain-containing 1 protein	Endod1	Q8C522	6.98603
3.30219	3.19245	3.11969	3.26339	3.17498	3.26593	3.29333	3.25303	3.24963	3.13345	3.05879	2.13065	0.0192581	0.114768	3.43902	A0A3B2W864;A0A338P7K4;Q3UW83;A0A338P731;B2KF67;A0A338P6T6;A0A338P6L9;H3BJY4	A0A3B2W864;A0A338P7K4;Q3UW83		Rps10	A0A3B2W864	7.31707
2.95848	3.10886	3.04169	2.94077	3.07671	3.02223	2.91726	2.80347	2.94028	2.9887	2.96158	2.13034	0.0192706	-0.121243	-3.43856	E9Q9A0;F6V2U0;D3YUL8;D3Z230;Q3UEQ1;D3YUD3;Q9EPW0;F6R4N2;A0A0R4J0Q2;E9QAD0;A0A0A6YXS5	E9Q9A0;F6V2U0;D3YUL8;D3Z230;Q3UEQ1;D3YUD3;Q9EPW0;F6R4N2;A0A0R4J0Q2;E9QAD0	Type I inositol 3,4-bisphosphate 4-phosphatase	Inpp4a	E9Q9A0	5.11727
1.64959	1.38434	1.38522	1.58794	1.41477	1.62977	1.71855	1.89896	1.67439	1.49585	1.56196	2.12931	0.0192916	0.227235	3.43707	P26231;Q65CL1	P26231	Catenin alpha-1	Ctnna1	P26231	4.08389
4.50543	4.76295	4.64501	4.53949	4.71723	4.67962	4.4685	4.39618	4.53093	4.5886	4.51067	2.12812	0.0193079	-0.162572	-3.43533	P35803;A2AEG6;H3BIV8	P35803;A2AEG6	Neuronal membrane glycoprotein M6-b	Gpm6b	P35803	8.23171
-1.88532	-1.28961	-1.44074	-1.62891	-1.49008	-1.78016	-1.79988	-1.957	-1.79107	-1.59008	-1.35702	2.1256	0.0193366	-0.321152	-3.43166	A0A0G2JFA4;A0A0G2JDX3;A0A0G2JF00;A0A0G2JGX2;A0A0G2JDL2;A0A0G2JGE2;Q8CIN6	A0A0G2JFA4;A0A0G2JDX3;A0A0G2JF00;A0A0G2JGX2;A0A0G2JDL2;A0A0G2JGE2			A0A0G2JFA4	7.14286
0.535601	0.16258	0.169006	0.418092	0.0597668	0.21184	0.240281	0.391765	0.423369	0.369393	0.131613	2.12599	0.0193438	0.217788	3.43223	Q9CZN7	Q9CZN7	Serine hydroxymethyltransferase	Shmt2	Q9CZN7	7.7381
-0.874426	-1.067	-1.05381	-1.00366	-0.9932	-1.10787	-0.980996	-0.926013	-1.00848	-1.18604	-1.15576	2.12456	0.0194035	0.135231	3.43015	Q3U4S0;V9GX56;V9GXP9;F6VV40;Q8K4K6;V9GXK8;V9GXL0;Q8R2W9	Q3U4S0;V9GX56;V9GXP9		Pank2	Q3U4S0	10.6095
4.93551	4.88713	4.82717	4.94383	4.86878	4.84418	4.95038	4.85329	4.90786	4.77857	4.80794	2.12319	0.0194275	0.0825413	3.42815	P08113;F7C312	P08113	Endoplasmin	Hsp90b1	P08113	4.36409
-3.28876	-3.78206	-3.96771	-3.37957	-3.70442	-3.26926	-3.30407	-3.09907	-3.30569	-3.70283	-3.56807	2.12305	0.0194319	0.390291	3.42794	A0A0R4J262;Q8K136	A0A0R4J262;Q8K136	Sodium channel modifier 1	Scnm1	A0A0R4J262	3.76344
-1.51642	-1.25339	-1.25995	-1.44115	-1.2496	-0.984957	-1.39499	-1.37941	-1.45495	-1.26667	-1.3571	2.12245	0.0194752	-0.208773	-3.42707	H3BL44;Q3UZR5;Q80XR2;Q8BMS7;H3BLI6;H3BIX7;H3BJJ5;H3BKB1;H3BJY0;H3BLC2;H3BJ99	H3BL44;Q3UZR5;Q80XR2;Q8BMS7;H3BLI6;H3BIX7	Calcium-transporting ATPase;Calcium-transporting ATPase type 2C member 1	Atp2c1	H3BL44	7.10259
-0.63269	-0.904311	-0.809843	-0.662053	-0.877228	-1.17838	-0.555076	-0.746106	-0.592019	-0.782094	-0.787315	2.11872	0.0196272	0.252273	3.42164	Q3U9G9;A0A0A6YXW3;A0A0A6YXT6;A0A0A6YW01	Q3U9G9	Lamin-B receptor	Lbr	Q3U9G9	6.54952
3.33694	3.19866	3.12044	3.33584	3.22441	3.20922	3.27956	3.22959	3.28144	3.03306	2.99701	2.11841	0.0196508	0.162204	3.42119	Q6ZWZ6;F7AEH4;A0A1W2P7A1;P63323	Q6ZWZ6;F7AEH4;A0A1W2P7A1;P63323	40S ribosomal protein S12	Rps12	Q6ZWZ6	7.57576
-1.79534	-2.184	-2.04593	-1.85304	-2.11884	-2.05834	-1.62163	-1.61588	-1.74355	-1.7163	-1.97534	2.11723	0.0196783	0.290572	3.41948	A2AP78;O54879	A2AP78;O54879	High mobility group protein B3	Hmgb3	A2AP78	5.66038
-2.18219	-2.08393	-2.15074	-2.29876	-2.07991	-1.93569	-2.19077	-2.21831	-2.24678	-2.15525	-2.11601	2.11574	0.0197173	-0.140438	-3.41731	E0CY18;A0A087WPF5;Q91X58	E0CY18;A0A087WPF5;Q91X58	AN1-type zinc finger protein 2B	Zfand2b	E0CY18	5.50459
2.70035	2.9036	2.84493	2.78025	2.84189	2.76063	2.67708	2.57986	2.70944	2.79134	2.77353	2.11448	0.0197563	-0.129928	-3.41547	Q8C0T5;Q4VBF8;G3X9J0	Q8C0T5;Q4VBF8	Signal-induced proliferation-associated 1-like protein 1	Sipa1l1	Q8C0T5	6.06061
0.37435	0.125356	0.175756	0.266994	0.30628	0.26866	0.421138	0.450521	0.297914	0.163693	0.22681	2.11318	0.01983	0.15109	3.41358	P51432	P51432	1-phosphatidylinositol 4,5-bisphosphate phosphodiesterase beta-3	Plcb3	P51432	5.10535
-2.39163	-2.14048	-2.18854	-2.35821	-2.14329	-2.248	-2.47032	-2.47112	-2.50772	-2.30045	-2.44037	2.11251	0.0198456	-0.19628	-3.4126	Q3V2G6;A0A1L1SR11;A0A1L1ST53;B2RUC1;O54818	Q3V2G6;A0A1L1SR11;A0A1L1ST53;B2RUC1;O54818	Tumor protein D53	Tpd52l1	Q3V2G6	6.10687
-1.38687	-1.12588	-1.077	-1.17777	-1.10646	-1.31105	-1.40502	-1.35421	-1.30506	-1.13154	-1.12837	2.11143	0.0198804	-0.179068	-3.41103	Q6AXF6;E9Q247;F6YLH2	Q6AXF6;E9Q247	SID1 transmembrane family member 1	Sidt1	Q6AXF6	4.474
-2.43769	-2.59182	-2.54115	-2.54051	-2.59666	-2.58603	-2.39056	-2.35553	-2.29683	-2.5633	-2.45401	2.11078	0.0199075	0.151269	3.41009	Q91XX1;A0A0A6YWM6	Q91XX1		Pcdhgc3	Q91XX1	7.60171
2.46017	2.37428	2.29692	2.41869	2.26281	2.3175	2.52275	2.49923	2.49586	2.35701	2.48228	2.10935	0.0199962	0.130872	3.408	Q00612;A3KG36;G3UWD6;P97324;REV__P46662	Q00612;A3KG36	Glucose-6-phosphate 1-dehydrogenase X;Glucose-6-phosphate 1-dehydrogenase	G6pdx	Q00612	6.60194
-1.57974	-1.81044	-1.64548	-1.63239	-1.66736	-1.6285	-1.54956	-1.57441	-1.50459	-1.76482	-1.66732	2.10957	0.0199962	0.129179	3.40833	Q9CQ22;A0A0A6YX02	Q9CQ22;A0A0A6YX02	Ragulator complex protein LAMTOR1	Lamtor1	Q9CQ22	2.48447
-1.74772	-2.13951	-2.0273	-1.91786	-1.85975	-1.84885	-1.66761	-1.657	-1.7744	-1.95429	-2.07981	2.10685	0.0200999	0.232	3.40437	Q8BGT7	Q8BGT7	Survival of motor neuron-related-splicing factor 30	Smndc1	Q8BGT7	5.46218
3.06812	2.79462	2.90061	3.12386	3.01059	3.11661	3.15665	3.15857	3.09346	2.7968	2.76572	2.10504	0.0201804	0.222639	3.40174	Q3THE2;Q6ZWQ9;Q9CQ19;D3YV37;D3Z249	Q3THE2;Q6ZWQ9;Q9CQ19	Myosin regulatory light chain 12B;Myosin regulatory light polypeptide 9	Myl12b;Myl12a;Myl9	Q3THE2	5.23256
2.5985	2.23574	2.29155	2.54073	2.31139	2.67633	2.65136	2.85537	2.58679	2.22669	2.27314	2.10366	0.0202186	0.310745	3.39974	Q8R5L1;O35658	Q8R5L1;O35658	Complement component 1 Q subcomponent-binding protein, mitochondrial	C1qbp	Q8R5L1	6.09319
0.390612	0.526177	0.451931	0.344689	0.496153	0.335758	0.349238	0.31198	0.305402	0.444367	0.447252	2.10216	0.0203098	-0.109889	-3.39755	Q8BWW3;Q9CYR6	Q8BWW3;Q9CYR6	Phosphoacetylglucosamine mutase	Pgm3	Q8BWW3	8.18363
-1.62193	-1.77938	-1.90261	-1.42704	-1.73341	-1.65458	-1.57986	-1.5989	-1.70717	-1.87795	-1.76644	2.10267	0.0203142	0.198749	3.3983	Z4YJH1;Q9R1K9;B1AUQ7;P41209	Z4YJH1;Q9R1K9;B1AUQ7	Centrin-2	Cetn2	Z4YJH1	5.52147
0.594797	0.741933	0.731277	0.537684	0.78393	0.702229	0.549111	0.409095	0.590846	0.616841	0.584606	2.10252	0.0203177	-0.157163	-3.39807	P0C192;D3Z2D1;D3YZP3	P0C192;D3Z2D1	Leucine-rich repeat-containing protein 4B	Lrrc4b	P0C192	9.30889
2.99702	2.93142	2.93555	2.9952	2.84081	2.87589	3.04339	2.99276	3.06122	2.93626	3.0045	2.10102	0.0203515	0.0971822	3.3959	Q99PV0;B7ZC27	Q99PV0	Pre-mRNA-processing-splicing factor 8	Prpf8	Q99PV0	4.41113
0.544836	0.369376	0.372972	0.609731	0.454092	0.497381	0.639462	0.724319	0.427333	0.351657	0.434141	2.09983	0.0203969	0.175866	3.39417	P97372;G3X9V0;E0CZ90	P97372;G3X9V0	Proteasome activator complex subunit 2	Psme2	P97372	3.76569
0.392406	0.158723	0.26936	0.35222	0.308474	0.282858	0.483935	0.567962	0.381207	0.294429	0.354164	2.09818	0.0204114	0.157545	3.39178	O35114	O35114	Lysosome membrane protein 2	Scarb2	O35114	6.27615
4.69008	4.63391	4.55865	4.63115	4.59052	4.55431	4.70982	4.68177	4.68292	4.53965	4.67005	2.0984	0.0204271	0.0879641	3.39209	A0A087WPX3;A0A087WR56;E9Q171;E9PW06;A0A087WNW2	A0A087WPX3;A0A087WR56;E9Q171;E9PW06;A0A087WNW2		Nfasc	A0A087WPX3	6.4588
-5.32191	-5.75243	-5.56548	-5.72761	-6.0588	-5.71543	-5.1874	-5.14811	-5.42867	-5.86021	-5.68504	2.09545	0.0204558	0.410156	3.38781	Q3TZX8;A0A0U1RPV7	Q3TZX8;A0A0U1RPV7	Polynucleotide 5-hydroxyl-kinase NOL9	Nol9	Q3TZX8	6.30252
-2.49629	-2.18607	-2.0073	-2.32211	-1.90365	-1.74316	-2.26165	-2.16659	-2.47954	-2.07747	-2.1875	2.09617	0.0204563	-0.32771	-3.38885	Q9ERB0	Q9ERB0	Synaptosomal-associated protein 29	Snap29	Q9ERB0	3.84615
-1.90078	-1.52396	-1.6037	-1.88261	-1.66824	-1.94761	-1.91368	-2.22402	-1.90654	-1.62115	-1.63836	2.09659	0.0204605	-0.298356	-3.38947	E9PV86;E9PW38	E9PV86;E9PW38		Mctp1	E9PV86	6.83491
-1.52147	-1.62464	-1.54138	-1.41056	-1.53178	-1.66336	-1.40172	-1.53157	-1.45395	-1.59239	-1.53477	2.0912	0.0207362	0.117534	3.38164	Q6PAM0;D6RG50;D6RH98	Q6PAM0;D6RG50	5-AMP-activated protein kinase subunit beta-2	Prkab2	Q6PAM0	6.64207
4.29679	4.40769	4.37196	4.19632	4.42182	4.28552	4.19468	4.06083	4.22381	4.28755	4.29738	2.09069	0.0207393	-0.150836	-3.3809	F8VPK5;P70336;A0A1Y7VMN0;A0A1Y7VLD1	F8VPK5;P70336;A0A1Y7VMN0	Rho-associated protein kinase;Rho-associated protein kinase 2	Rock2	F8VPK5	3.31412
4.49864	4.63411	4.62087	4.53679	4.65017	4.53577	4.48555	4.40784	4.51068	4.54203	4.55619	2.08961	0.0207841	-0.101957	-3.37933	P63330	P63330	Serine/threonine-protein phosphatase 2A catalytic subunit alpha isoform	Ppp2ca	P63330	7.44337
1.31975	1.562	1.51246	1.41671	1.49695	1.41907	1.3489	1.1986	1.32982	1.41271	1.40668	2.08172	0.0212287	-0.145557	-3.36789	Q6P5F6;A0A087WRC8;A0A087WQF7	Q6P5F6	Zinc transporter ZIP10	Slc39a10	Q6P5F6	7.32293
-0.222868	-0.336671	-0.255722	-0.202516	-0.257753	-0.21224	-0.0600157	-0.0702333	-0.169732	-0.406087	-0.28376	2.08209	0.0212299	0.146966	3.36842	A0A2I3BRW0;Q9D958	A0A2I3BRW0;Q9D958	Signal peptidase complex subunit 1	Spcs1	A0A2I3BRW0	7.84314
5.81775	5.68158	5.76741	5.80579	5.69485	5.72323	5.71775	5.82266	5.76427	5.6526	5.67898	2.07764	0.0214089	0.0858657	3.36197	Q8CAQ8	Q8CAQ8	MICOS complex subunit Mic60	Immt	Q8CAQ8	4.35931
4.93382	4.79216	4.83248	4.8673	4.74876	4.81321	4.81361	4.90996	4.86053	4.66806	4.75013	2.07386	0.0216302	0.109574	3.35648	O35129;F6QPR1;F6Q8V7	O35129;F6QPR1	Prohibitin-2	Phb2	O35129	6.35452
-0.0956612	-0.488406	-0.620522	-0.434392	-0.456091	-0.470242	-0.259408	-0.217502	-0.257379	-0.430873	-0.339928	2.07324	0.0216437	0.214809	3.3556	A0A0R4J195;Q9CSU0;F6YB25;F7DAY5	A0A0R4J195;Q9CSU0;F6YB25	Regulation of nuclear pre-mRNA domain-containing protein 1B	Rprd1b	A0A0R4J195	3.69231
-3.67664	-3.81143	-3.77667	-3.6089	-3.866	-3.88007	-3.87656	-3.52183	-3.49213	-3.89111	-3.94014	2.07246	0.0216497	0.225692	3.35446	Q91YZ5	Q91YZ5		Pex2	Q91YZ5	6.88525
2.09209	1.92243	1.95894	2.04237	1.99301	2.00632	2.14391	2.15576	2.08268	2.0284	2.08204	2.07223	0.0216557	0.104839	3.35413	B9EHJ3;P39447;A0A0U1RPW2;A0A0U1RPB2	B9EHJ3;P39447;A0A0U1RPW2	Tight junction protein ZO-1	Tjp1	B9EHJ3	5.22255
-2.59245	-3.10724	-2.87166	-2.59216	-2.71609	-2.61834	-2.53745	-2.57494	-2.52107	-2.87039	-3.17449	2.07053	0.0217368	0.32942	3.35166	E9PWN0;Q99PI5	E9PWN0;Q99PI5	Phosphatidate phosphatase LPIN2	Lpin2	E9PWN0	5.37057
3.46485	3.26574	3.38623	3.43304	3.29358	3.23982	3.51776	3.63397	3.44848	3.36187	3.45566	2.06981	0.0217465	0.165803	3.35063	Q64727;A0A286YDJ4	Q64727	Vinculin	Vcl	Q64727	5.25328
1.82245	1.60692	1.59418	1.69934	1.61608	1.61277	1.72572	1.62038	1.68683	1.63521	1.58253	2.06748	0.0218462	0.102997	3.34725	Q6PDY2	Q6PDY2	2-aminoethanethiol dioxygenase	Ado	Q6PDY2	7.42188
-4.55961	-3.70274	-3.94872	-4.51943	-4.34278	-4.43172	-4.59023	-4.46208	-4.50436	-4.22928	-3.94145	2.06563	0.0219401	-0.427693	-3.34457	A6H5Y3	A6H5Y3	Methionine synthase	Mtr	A6H5Y3	7.5818
-0.299849	-0.15079	-0.150473	-0.256627	0.000419617	-0.193275	-0.268098	-0.315181	-0.294332	-0.205689	-0.237896	2.0658	0.0219419	-0.130533	-3.34482	Q9D9M2	Q9D9M2	Ubiquitin carboxyl-terminal hydrolase 12	Usp12	Q9D9M2	4.05405
3.38331	3.2012	3.22656	3.3195	3.26046	3.25581	3.51063	3.52493	3.36603	3.16389	3.39173	2.06492	0.021957	0.170938	3.34355	G3UYZ1;A0A0R4J117;Q8R366;D3Z4Q8;A0A0A6YWK7	G3UYZ1;A0A0R4J117;Q8R366	Immunoglobulin superfamily member 8	Igsf8	G3UYZ1	11.6788
0.140841	0.200065	0.227261	0.124198	0.299314	0.20783	0.169469	0.143018	0.172519	0.170829	0.218792	2.06244	0.0220449	-0.0706731	-3.33995	A0A0R4J0V5;P08775	A0A0R4J0V5;P08775	DNA-directed RNA polymerase II subunit RPB1	Polr2a	A0A0R4J0V5	6.26294
2.38111	2.66865	2.66003	2.45029	2.6764	2.65723	2.41374	2.3472	2.44647	2.45322	2.43274	2.06179	0.022099	-0.183616	-3.33901	S4R286;Q8BIZ1;K4DI73;S4R1G5;S4R2J3	S4R286;Q8BIZ1	Ankyrin repeat and sterile alpha motif domain-containing protein 1B	Anks1b	S4R286	6.19539
0.61738	0.614425	0.728136	0.575292	0.795479	0.750639	0.583817	0.586379	0.642879	0.734529	0.643335	2.05998	0.0222144	-0.109941	-3.3364	Q8CI75;A0A087WP08	Q8CI75	DIS3-like exonuclease 2	Dis3l2	Q8CI75	5.4023
-0.247293	-0.692796	-0.527809	-0.339192	-0.471506	-0.376238	-0.413142	-0.152066	-0.418256	-0.567689	-0.669809	2.05937	0.0222197	0.236985	3.33551	Q99JT1;Q8BW84;Q3TLZ6	Q99JT1;Q8BW84;Q3TLZ6	Glutamyl-tRNA(Gln) amidotransferase subunit B, mitochondrial	Gatb	Q99JT1	5.9246
6.47444	6.29938	6.27854	6.30855	6.34862	6.38868	6.4405	6.45691	6.49487	6.30274	6.26629	2.05999	0.0222351	0.121011	3.3364	P15105;D3YVK1;D3Z121	P15105	Glutamine synthetase	Glul	P15105	9.38338
4.0016	4.29595	4.26029	4.23717	4.33095	4.22658	3.98144	3.91729	3.92669	4.10382	4.16177	2.05836	0.0222586	-0.217058	-3.33405	P12382;A0A1W2P7T1;A0A1W2P6Q4	P12382	ATP-dependent 6-phosphofructokinase, liver type	Pfkl	P12382	10.1282
-3.53429	-3.05531	-3.19486	-3.36551	-3.28869	-3.38208	-3.38144	-3.59107	-3.38332	-3.21211	-2.96423	2.05579	0.0222873	-0.268244	-3.33033	Q8BYB9	Q8BYB9	Protein O-glucosyltransferase 1	Poglut1	Q8BYB9	4.59184
2.02962	2.08909	2.13783	1.99186	2.12655	2.00806	2.01015	2.00278	2.00609	2.06219	2.17581	2.05645	0.0222931	-0.09182	-3.33128	Q3U367;Q9JLJ2	Q3U367;Q9JLJ2	4-trimethylaminobutyraldehyde dehydrogenase	Aldh9a1	Q3U367	9.65251
-1.79567	-1.25496	-1.22495	-1.56695	-1.36574	-1.75363	-1.73036	-1.71799	-1.75532	-1.47238	-1.23674	2.05659	0.0223101	-0.328524	-3.33148	Q9CXI0;F6X4L9	Q9CXI0	2-methoxy-6-polyprenyl-1,4-benzoquinol methylase, mitochondrial	Coq5	Q9CXI0	8.56269
-1.7784	-2.24632	-2.15743	-1.83246	-2.03694	-1.68185	-1.54067	-1.43313	-1.59207	-2.09246	-1.88086	2.05697	0.0223123	0.380631	3.33203	Q8VHC3	Q8VHC3	Selenoprotein M	Selm	Q8VHC3	4.13793
2.1179	2.5272	2.36604	2.17116	2.36053	2.09369	2.14253	1.94215	2.08086	2.27949	2.42593	2.05401	0.0223407	-0.251226	-3.32775	F8WIV2;A0A1Y7VLW2;A0A1Y7VLD5;W4VSP4	F8WIV2		Serpinb6a	F8WIV2	7.01754
-0.164841	-0.345164	-0.336298	-0.311702	-0.394924	-0.355555	-0.160241	-0.142106	-0.12938	-0.204091	-0.295946	2.05243	0.0224015	0.140342	3.32546	Q8BGW1;E9Q1E4;D3Z127	Q8BGW1	Alpha-ketoglutarate-dependent dioxygenase FTO	Fto	Q8BGW1	4.58167
1.07174	1.10044	1.14697	0.983623	1.12449	1.02913	0.98849	0.851117	1.02588	1.19241	1.13615	2.05001	0.0225323	-0.137428	-3.32197	D6RII3;D3Z4J9;Q05BC3;Q5SQM0	D6RII3;D3Z4J9;Q05BC3	Echinoderm microtubule-associated protein-like 1	Eml1	D6RII3	9.299
3.64677	3.58182	3.50329	3.63437	3.49748	3.49621	3.61414	3.52567	3.63573	3.39774	3.35455	2.04908	0.0225706	0.139488	3.32063	P62852;A0A1L1SQA8	P62852;A0A1L1SQA8	40S ribosomal protein S25	Rps25	P62852	7.2
0.326315	0.41315	0.371817	0.27097	0.50164	0.46932	0.307631	0.298627	0.298684	0.460319	0.292591	2.04665	0.0225943	-0.117694	-3.31711	E9PWG9;O35099;D3YVC4;A0A1L1ST18;A0A0A0MQ82;Q9WTR2;A2AQW0	E9PWG9;O35099	Mitogen-activated protein kinase kinase kinase 5	Map3k5	E9PWG9	6.34111
1.74312	1.87415	2.03456	1.69613	1.80856	1.76412	1.62884	1.67908	1.74943	1.85094	1.80711	2.04726	0.0225954	-0.157253	-3.318	Q9DCS3;A2A845	Q9DCS3;A2A845	Trans-2-enoyl-CoA reductase, mitochondrial	Mecr	Q9DCS3	8.31099
-0.849091	-1.10616	-1.08511	-0.935081	-0.867058	-1.20277	-0.654872	-0.836287	-0.649131	-0.964425	-0.973251	2.04755	0.0226089	0.248236	3.31841	D2DFA9;Q923Z0	D2DFA9;Q923Z0	G-protein coupled receptor family C group 5 member B	Gprc5b	D2DFA9	5.3528
2.57988	2.76445	2.68892	2.6085	2.70334	2.90322	2.54345	2.57226	2.63301	2.70178	2.63824	2.04674	0.0226114	-0.145906	-3.31724	Q03137;A0A087WRH4;A0A087WQW6	Q03137	Ephrin type-A receptor 4	Epha4	Q03137	6.79513
3.90538	3.99625	4.03538	3.95174	4.06784	4.04024	3.87353	3.87766	3.93015	3.89522	4.01759	2.04406	0.022756	-0.101063	-3.31337	Q8BH66;A0A1Y7VLD6	Q8BH66	Atlastin-1	Atl1	Q8BH66	6.09319
-0.00203705	-0.137229	-0.149145	0.0136709	-0.0909634	0.0362053	0.0984144	0.120719	0.0578032	-0.053462	-0.0224018	2.04425	0.022761	0.127213	3.31364	Q3U0K8;D3YTU2	Q3U0K8;D3YTU2	Prolyl 3-hydroxylase OGFOD1	Ogfod1	Q3U0K8	5.3211
-1.56103	-1.25367	-1.38011	-1.78185	-1.38104	-1.75157	-1.82509	-2.02109	-1.71406	-1.47447	-1.42622	2.04412	0.0227622	-0.336111	-3.31346	S4R2E1;A0A0R4J0B6;Q7TMS5;D3YZX5;S4R2M4;A0A0N4SWA2;D3Z150	S4R2E1;A0A0R4J0B6;Q7TMS5	ATP-binding cassette sub-family G member 2	Abcg2	S4R2E1	6.94444
4.22272	4.3981	4.41231	4.29867	4.46037	4.54472	4.21673	4.28044	4.22723	4.31868	4.27668	2.04171	0.0228106	-0.152651	-3.30997	Q9CWZ7;D3Z4B2	Q9CWZ7;D3Z4B2	Gamma-soluble NSF attachment protein	Napg	Q9CWZ7	6.08974
5.96146	5.26579	5.19429	5.51677	5.40673	5.24557	5.95065	5.73097	5.66237	5.61628	5.60088	2.04227	0.0228168	0.37619	3.31079	P46660	P46660	Alpha-internexin	Ina	P46660	5.58882
4.46387	4.83005	4.83745	4.454	4.94989	4.96972	4.56542	4.52954	4.40427	4.46283	4.65574	2.04082	0.0228227	-0.300862	-3.30869	P63318;Q2NKI4;A0A0N4SWF4	P63318;Q2NKI4	Protein kinase C gamma type;Protein kinase C	Prkcg	P63318	8.60832
-1.33322	-1.60516	-1.4424	-1.2449	-1.4347	-1.39865	-1.26103	-1.14583	-1.32262	-1.29602	-1.55734	2.04046	0.0228237	0.194191	3.30817	Q3UBX0;D3Z7P2;D3Z3Z2;D3YX08;D3Z0I8	Q3UBX0;D3Z7P2;D3Z3Z2;D3YX08;D3Z0I8	Transmembrane protein 109	Tmem109	Q3UBX0	7.40741
-1.54253	-1.26528	-1.36566	-1.36825	-1.37305	-1.27882	-1.53558	-1.65343	-1.61686	-1.50182	-1.26423	2.04232	0.0228378	-0.201855	-3.31085	P55144	P55144	Tyrosine-protein kinase receptor TYRO3	Tyro3	P55144	7.95455
-1.32183	-1.07745	-0.87381	-1.09169	-0.884365	-0.941156	-1.02055	-1.14087	-1.0394	-0.750976	-0.820086	2.03751	0.02299	-0.231561	-3.30391	V9GXP3;V9GWW6;V9GX17;B7ZMP8;V9GXA0;V9GXX2;V9GXK2;V9GX62;Q5FW52	V9GXP3;V9GWW6;V9GX17;B7ZMP8;V9GXA0;V9GXX2;V9GXK2;V9GX62;Q5FW52	Muscular LMNA-interacting protein	Mlip	V9GXP3	4.78261
0.384724	0.701749	0.666159	0.37054	0.624273	0.301037	0.348905	0.253953	0.305209	0.502786	0.570345	2.03758	0.0230109	-0.228392	-3.30401	F7BJK1	F7BJK1		Pcdh1	F7BJK1	6.87094
-2.36234	-2.13086	-2.07948	-2.2724	-1.98627	-1.85692	-2.34128	-2.20869	-2.26768	-2.02961	-2.28397	2.03542	0.0231148	-0.229293	-3.3009	Q8K0D0;A0A1L1SUS7;A0A1L1SUA6;A0A1L1SR36;D3Z2T9;E9Q9E4;E9PZX7;E3W997;P11440;Q80YP0;P30285;Q64261;P97377;Q99J95;Q3V3A1	Q8K0D0;A0A1L1SUS7	Cyclin-dependent kinase 17	Cdk17	Q8K0D0	6.50096
1.32893	1.02596	1.06774	1.354	1.15519	1.38564	1.30628	1.51649	1.29136	1.01752	0.975424	2.03425	0.02316	0.254832	3.2992	Q80Y98;A0A1B0GSA5;A0A1B0GS27	Q80Y98;A0A1B0GSA5;A0A1B0GS27	Phospholipase DDHD2	Ddhd2	Q80Y98	5.86552
1.54263	1.0432	1.16898	1.4019	1.21251	1.54675	1.63253	1.91008	1.50821	1.23714	1.24586	2.0345	0.0231665	0.356663	3.29956	P15864;I7HFT9;Q07133	P15864	Histone H1.2	Hist1h1c	P15864	6.13208
-2.63358	-2.86285	-2.75157	-2.74895	-2.72085	-2.78837	-2.54634	-2.54727	-2.547	-2.65516	-2.81042	2.03133	0.0232734	0.16024	3.29498	Q3TIU4	Q3TIU4	2,5-phosphodiesterase 12	Pde12	Q3TIU4	6.41447
2.20108	1.9978	2.00778	2.07633	1.89222	2.14313	2.08477	2.18193	2.17149	1.85608	1.93972	2.03111	0.0232849	0.170336	3.29466	G5E814;Q9D8B4;A0A3B2W441;A0A3B2W4A5	G5E814;Q9D8B4;A0A3B2W441	NADH dehydrogenase [ubiquinone] 1 alpha subcomplex subunit 11	Ndufa11	G5E814	12.5874
3.56973	3.41279	3.43771	3.55136	3.51477	3.59118	3.61722	3.62004	3.56991	3.4024	3.36105	2.03026	0.0233291	0.132335	3.29344	Q9Z204;A0A2I3BRM6;A0A2I3BQH3;A0A2I3BQW7	Q9Z204;A0A2I3BRM6	Heterogeneous nuclear ribonucleoproteins C1/C2	Hnrnpc	Q9Z204	7.02875
0.307766	0.104348	0.0776997	0.275548	-0.024334	-0.187984	0.389495	0.408187	0.289952	0.103202	0.331989	2.02982	0.0233333	0.266703	3.29281	Q61029	Q61029	Lamina-associated polypeptide 2, isoforms beta/delta/epsilon/gamma	Tmpo	Q61029	5.97345
0.410912	0.650266	0.575108	0.52386	0.5331	0.543673	0.366845	0.545867	0.413365	0.54827	0.657904	2.02823	0.0233955	-0.13255	-3.29051	A0A0A0MQ68;Q60759	A0A0A0MQ68;Q60759	Glutaryl-CoA dehydrogenase, mitochondrial	Gcdh	A0A0A0MQ68	9.17226
5.37782	5.47326	5.47855	5.34725	5.47143	5.41803	5.30036	5.34243	5.40962	5.47338	5.3582	2.0257	0.0234842	-0.0899792	-3.28686	Q80TJ1;K4DI76;J3QJW3;A0A286YE00	Q80TJ1;K4DI76;J3QJW3	Calcium-dependent secretion activator 1	Cadps	Q80TJ1	6.05166
1.47181	1.20376	1.29536	1.36616	1.34344	1.26032	1.46571	1.40048	1.4149	1.39562	1.34032	2.0262	0.0234905	0.117341	3.28758	P70122;F6TN03;D6REV5	P70122;F6TN03	Ribosome maturation protein SBDS	Sbds	P70122	4.8
0.732618	0.850472	0.898827	0.753724	0.98477	0.84515	0.829528	0.676602	0.817872	1.12561	0.929575	2.02581	0.0234946	-0.176998	-3.28703	P35279;D3YV69	P35279;D3YV69	Ras-related protein Rab-6A	Rab6a	P35279	6.73077
1.29438	1.2262	1.22178	1.34418	1.25642	1.33898	1.39788	1.38633	1.39702	1.29982	1.29636	2.02623	0.0235118	0.0907003	3.28763	Q8VH51;E9Q8F0;F7AA45;B7ZD61;B7ZD64;E9PZF9;E9Q999;B7ZD63	Q8VH51;E9Q8F0;F7AA45;B7ZD61	RNA-binding protein 39	Rbm39	Q8VH51	6.41509
2.40811	2.28276	2.33433	2.4356	2.29266	2.21122	2.3555	2.28113	2.45416	2.28429	2.24426	2.02498	0.0235568	0.111981	3.28583	Q8C7X2;Z4YJW0;A0A1Y7VP81	Q8C7X2;Z4YJW0	ER membrane protein complex subunit 1	Emc1	Q8C7X2	6.01805
1.62062	1.41374	1.48816	1.65604	1.46833	1.57712	1.52683	1.61831	1.52512	1.38518	1.37332	2.02259	0.0237048	0.138406	3.28237	Q8K1R3	Q8K1R3	Polyribonucleotide nucleotidyltransferase 1, mitochondrial	Pnpt1	Q8K1R3	6.89655
-4.26409	-4.48782	-4.36669	-4.24298	-4.2335	-4.44588	-4.16528	-4.10973	-4.27703	-4.45512	-4.3161	2.02119	0.023795	0.172365	3.28036	Q3UDS7;A0A1L1SSF2;Q8VDL4	Q3UDS7;A0A1L1SSF2;Q8VDL4	ADP-dependent glucokinase	Adpgk	Q3UDS7	7.67677
2.15208	2.07495	2.02901	2.22591	2.06088	1.84987	2.11106	2.07042	2.1139	1.92915	1.96396	2.02107	0.0237951	0.150037	3.28019	P61759;Q3TIR6	P61759;Q3TIR6	Prefoldin subunit 3	Vbp1	P61759	4.08163
-1.44009	-1.768	-1.78509	-1.48777	-1.68188	-1.67447	-1.59989	-1.4981	-1.37234	-1.46272	-1.77678	2.01923	0.0238887	0.211852	3.27753	Q7TNV1	Q7TNV1	Protein FAM57B	Fam57b	Q7TNV1	7.27273
-0.812742	-0.581643	-0.512436	-0.622914	-0.398071	-0.335075	-0.811404	-0.63548	-0.915063	-0.697518	-0.51202	2.01617	0.0239429	-0.253393	-3.27313	Q8BHH2	Q8BHH2	Ras-related protein Rab-9B	Rab9b	Q8BHH2	6.96517
-0.79463	-0.651961	-0.611069	-0.684594	-0.547653	-0.650854	-0.808101	-0.791841	-0.795661	-0.742085	-0.710358	2.0164	0.0239535	-0.122635	-3.27345	B1ASC0;H7BX92;H7BX74;H7BWZ2;Q8CGM1	B1ASC0;H7BX92;H7BX74;H7BWZ2;Q8CGM1	Brain-specific angiogenesis inhibitor 2	Adgrb2;Bai2	B1ASC0	7.87508
3.16704	3.34264	3.34421	3.30085	3.4064	3.36542	3.18046	3.32892	3.22492	3.35837	3.28912	2.01773	0.0239713	-0.110587	-3.27538	F6RJV6;Q9JJK2	F6RJV6;Q9JJK2	LanC-like protein 2	Lancl2	F6RJV6	8.39002
0.377489	0.510671	0.408827	0.282992	0.500134	0.319216	0.22251	0.136203	0.259589	0.376359	0.383055	2.01653	0.0239714	-0.16062	-3.27364	H3BKQ3;H3BL92;H3BJ67	H3BKQ3;H3BL92;H3BJ67		Evi5l	H3BKQ3	3.81304
2.72819	2.47979	2.48795	2.69494	2.43541	2.46509	2.60882	2.59376	2.8395	2.69098	2.42854	2.01688	0.0239749	0.195082	3.27415	Q8BUN9;B1AXF2;F6RT95	Q8BUN9;B1AXF2		Slc24a2	Q8BUN9	5.85586
1.42057	1.74852	1.72989	1.56424	1.66777	1.49062	1.45143	1.45892	1.58473	1.64206	1.73118	2.01693	0.0239892	-0.172362	-3.27422	F8VQK3	F8VQK3		Gucy1a2	F8VQK3	5.89041
2.12131	1.81872	2.04276	2.04919	2.01123	1.88862	2.23406	2.34037	2.13223	1.98801	2.06634	2.01486	0.0239929	0.206151	3.27123	E9QA15;Q8VCQ8;E9Q0M9;E9QA16;D3Z6I7;S4R1T7;F6QLP8;F6ZAW1;F6T2Z7;F6RGN9;E9Q9F3;Q8VBT1	E9QA15;Q8VCQ8;E9Q0M9;E9QA16;D3Z6I7;S4R1T7;F6QLP8		Cald1	E9QA15	5.07812
5.85814	6.0469	5.96586	5.90696	5.99469	6.00538	5.8332	5.84094	5.8571	5.88692	5.88383	2.01173	0.0241172	-0.104661	-3.26673	Q7TSJ2;A0A140LIT9;REV__Q766D5	Q7TSJ2;A0A140LIT9	Microtubule-associated protein 6	Map6	Q7TSJ2	7.94702
4.30824	3.34889	3.3924	3.87674	3.79015	3.92325	4.44127	4.22426	3.96617	3.72348	3.90114	2.0121	0.0241173	0.483452	3.26727	Q60771	Q60771	Claudin-11	Cldn11	Q60771	9.17874
-2.22458	-2.41085	-2.37845	-2.2586	-2.39375	-2.39775	-2.16487	-1.91097	-2.14721	-2.22488	-2.30053	2.01277	0.0241211	0.209791	3.26822	Q8VE95	Q8VE95	UPF0598 protein C8orf82 homolog		Q8VE95	6.88073
-1.23163	-1.46125	-1.50853	-1.32448	-1.38821	-1.28649	-1.21807	-1.13455	-1.29251	-1.32632	-1.40247	2.01249	0.0241317	0.155297	3.26782	Q60963;E9Q330	Q60963;E9Q330	Platelet-activating factor acetylhydrolase	Pla2g7	Q60963	7.27273
2.40907	2.17856	2.20158	2.30974	2.22462	2.41274	2.39801	2.49998	2.36442	2.22089	2.18525	2.01289	0.0241355	0.158971	3.26839	Q3UEB3	Q3UEB3	Poly(U)-binding-splicing factor PUF60	Puf60	Q3UEB3	7.80142
-1.06185	-1.20221	-1.16719	-1.04111	-1.10035	-1.05634	-0.877473	-0.893945	-1.02717	-1.21642	-1.06584	2.00999	0.0241988	0.154416	3.26422	A0A140T8S5;Q8K327	A0A140T8S5;Q8K327	Chromosome alignment-maintaining phosphoprotein 1	Champ1	A0A140T8S5	0
3.33138	3.31265	3.24777	3.545	3.26557	3.21376	3.29755	3.42086	3.37615	3.1707	3.27573	2.00918	0.024227	0.146489	3.26305	P48320	P48320	Glutamate decarboxylase 2	Gad2	P48320	8.37607
-4.16381	-3.91988	-4.0198	-4.33486	-3.73902	-3.6433	-4.25	-4.14387	-4.15219	-3.94644	-4.17356	2.00861	0.0242338	-0.301947	-3.26223	Q3V0G7;A2AHW8;A0A0A6YXP5;A0A0A6YWF1;B1AW31;A2AUQ6	Q3V0G7;A2AHW8	GTPase-activating Rap/Ran-GAP domain-like protein 3	Garnl3	Q3V0G7	6.6474
-3.86888	-3.14519	-3.10653	-3.96803	-3.34469	-3.91171	-3.64664	-4.01235	-3.67549	-3.17403	-2.80106	2.00583	0.0243858	-0.587075	-3.25823	Q62507	Q62507	Cochlin	Coch	Q62507	8.87681
-0.240284	-0.434091	-0.332598	-0.211526	-0.335184	-0.208939	-0.0810289	-0.0151625	-0.160712	-0.247764	-0.300608	2.00555	0.024389	0.168121	3.25783	Q9WTI7	Q9WTI7	Unconventional myosin-Ic	Myo1c	Q9WTI7	5.36218
-0.486036	-0.354625	-0.290825	-0.358523	-0.171404	-0.180609	-0.428287	-0.359557	-0.400109	-0.240813	-0.35972	2.00465	0.024424	-0.14017	-3.25653	Q3TIR3;A0A1B0GSI8;A0A1B0GS30	Q3TIR3;A0A1B0GSI8	Synembryn-A	Ric8a	Q3TIR3	4.5283
4.27729	4.10058	4.07852	4.27334	3.99997	3.78039	4.30076	4.18435	4.32824	4.16491	4.16538	2.00358	0.024455	0.224503	3.25499	P14231;I7HIF3	P14231	Sodium/potassium-transporting ATPase subunit beta-2	Atp1b2	P14231	6.55172
-2.50407	-2.58987	-2.64042	-2.48965	-2.60124	-2.55926	-2.45453	-2.34898	-2.30865	-2.46074	-2.55044	2.00362	0.0244766	0.145817	3.25504	P16951;F6Z2B2;G3UXC3;Q3US59;V9GXN6;Q3TZR9;Q8R0S1	P16951;F6Z2B2;G3UXC3;Q3US59;V9GXN6;Q3TZR9;Q8R0S1	Cyclic AMP-dependent transcription factor ATF-2;Cyclic AMP-dependent transcription factor ATF-7	Atf2;Gm28047;Atf7	P16951	3.49076
1.64066	1.75614	1.68198	1.60723	1.76468	1.75538	1.6071	1.55015	1.63193	1.64992	1.63071	2.00167	0.0245604	-0.0990559	-3.25224	A0A087WNP6;Q4VAA2;A0A087WRM0;F8WGL9;A0A087WS49	A0A087WNP6;Q4VAA2;A0A087WRM0	Protein CDV3	Cdv3	A0A087WNP6	16.1702
3.89344	4.02103	3.95638	3.87377	4.01623	3.94652	3.78563	3.75823	3.81504	3.9127	3.84199	1.99942	0.0246972	-0.123919	-3.249	Q9CZ30;B1AYJ9;Q99K73	Q9CZ30;B1AYJ9	Obg-like ATPase 1	Ola1	Q9CZ30	7.32323
-0.630423	-0.418164	-0.349667	-0.615739	-0.233397	-0.0557728	-0.575957	-0.476769	-0.551488	-0.369771	-0.511847	1.9991	0.0247177	-0.246972	-3.24854	P70408;H3BKV8	P70408;H3BKV8	Cadherin-10	Cdh10	P70408	6.34518
1.55174	1.73582	1.64404	1.60307	1.6671	1.70017	1.45807	1.49275	1.5142	1.55754	1.58244	1.99787	0.0247768	-0.123884	-3.24676	P61087;A0A0J9YUI1;A0A0J9YU07;D3Z4U3;Q3V3R8;F8WIC2;A0A0J9YUR9	P61087;A0A0J9YUI1;A0A0J9YU07;D3Z4U3	Ubiquitin-conjugating enzyme E2 K	Ube2k	P61087	3.5
2.10932	2.34959	2.39855	2.12273	2.32757	2.21981	2.23393	2.22733	2.259	2.29474	2.45811	1.99403	0.0250325	-0.150933	-3.24125	P27671;A0A087WS68;Q9QZR7	P27671	Ras-specific guanine nucleotide-releasing factor 1	Rasgrf1	P27671	3.48653
1.57982	1.72389	1.66323	1.64132	1.75628	1.66524	1.50712	1.51891	1.51631	1.5825	1.63286	1.99178	0.0251509	-0.117968	-3.238	O08688	O08688	Calpain-5	Capn5	O08688	6.40625
-0.3561	-0.140986	0.033329	-0.297734	0.174065	0.183918	-0.328526	-0.136647	-0.23479	-0.0210962	-0.233934	1.98998	0.0252796	-0.269975	-3.23542	Q8BGD5;A0A1D5RLH1	Q8BGD5	Carnitine O-palmitoyltransferase 1, brain isoform	Cpt1c	Q8BGD5	5.6391
-1.2701	-1.46021	-1.46824	-1.23866	-1.43082	-1.22494	-1.18354	-1.10622	-1.23535	-1.37678	-1.28602	1.98939	0.02531	0.16773	3.23458	Q3TW96;A0A1B0GST7;A0A1B0GR64;A0A087WPT7;Q6P549	Q3TW96	UDP-N-acetylhexosamine pyrophosphorylase-like protein 1	Uap1l1	Q3TW96	7.49507
2.87164	2.79746	2.79153	2.94093	2.86752	2.84475	2.92297	2.85175	2.87267	2.71299	2.7779	1.9878	0.0253753	0.0933011	3.23229	Q9JKR6;F6TRP3;A0A1L1SQ34;E0CYZ2	Q9JKR6	Hypoxia up-regulated protein 1	Hyou1	Q9JKR6	6.10611
3.12066	2.93721	2.93265	3.05779	2.97611	3.07591	3.18709	3.12641	3.05305	2.94579	3.06735	1.98325	0.0257552	0.11983	3.22574	Q9CPY7;A0A0G2JEM7	Q9CPY7	Cytosol aminopeptidase	Lap3	Q9CPY7	8.8632
1.26565	0.78012	1.04887	1.34248	1.13994	0.891603	1.53927	1.71801	1.33874	1.23955	1.28709	1.98272	0.0257607	0.376302	3.22499	O54724	O54724	Polymerase I and transcript release factor	Ptrf	O54724	5.61224
2.54911	2.45969	2.44251	2.57331	2.48241	2.59826	2.58286	2.59611	2.55896	2.4173	2.40483	1.98079	0.0258569	0.104567	3.22221	Q8BVQ9;P46471	Q8BVQ9;P46471	26S protease regulatory subunit 7	Psmc2	Q8BVQ9	7.15789
4.15287	3.99144	4.06413	4.13072	4.01615	4.05186	4.02681	4.16746	4.06593	3.98663	3.97556	1.97997	0.0259111	0.0944618	3.22104	Q9WUM5;A0A0N4SVU4	Q9WUM5	Succinyl-CoA ligase [ADP/GDP-forming] subunit alpha, mitochondrial	Suclg1	Q9WUM5	13.0058
-0.810843	-0.793279	-0.786411	-0.860768	-0.714773	-0.692091	-0.833779	-0.855765	-0.803485	-0.793857	-0.779316	1.97684	0.0260661	-0.0729736	-3.21654	Q99K23;A0A1B0GSM1;A0A1B0GQY6;A0A1B0GSY4;A0A1B0GRT2;A0A1B0GSK1	Q99K23;A0A1B0GSM1	Ufm1-specific protease 2	Ufsp2	Q99K23	6.29067
2.59471	2.54063	2.51879	2.64541	2.50922	2.39495	2.60792	2.4917	2.62325	2.47164	2.47592	1.97792	0.0260662	0.107408	3.21808	Q8CI71	Q8CI71	Coiled-coil domain-containing protein 132	Ccdc132	Q8CI71	3.42324
0.138412	0.294812	0.264082	0.192744	0.285122	0.348307	0.204835	0.187039	0.21503	0.187762	0.258644	1.97725	0.0260679	-0.0855094	-3.21713	Q9WUQ2;D3Z3S1;A0A0J9YU39	Q9WUQ2;D3Z3S1	Prolactin regulatory element-binding protein	Preb	Q9WUQ2	9.83213
-0.730486	-1.33917	-1.19242	-1.12427	-1.14452	-0.85387	-0.781196	-0.690761	-0.836801	-1.17332	-1.33455	1.9755	0.0261285	0.340272	3.21461	Q91WT9;D3Z4K2;D3YYN0;D3YUF2	Q91WT9	Cystathionine beta-synthase	Cbs	Q91WT9	8.19964
2.26208	2.01173	2.08489	2.25594	2.15409	2.31736	2.33275	2.27494	2.27729	2.08901	2.07428	1.97588	0.0261373	0.158709	3.21517	P62889;A0A2I3BQF4	P62889;A0A2I3BQF4	60S ribosomal protein L30	Rpl30	P62889	7.82609
-0.286819	-0.180675	-0.175617	-0.342772	-0.140524	-0.0696297	-0.473006	-0.417022	-0.523414	-0.334188	-0.344267	1.97006	0.0263861	-0.201123	-3.2068	A0A1W2P7Q0;A0A1W2P7R5;A0A1W2P7P6;Q91W52	A0A1W2P7Q0;A0A1W2P7R5;A0A1W2P7P6;Q91W52	Transmembrane protein 19	Tmem19	A0A1W2P7Q0	8.80503
0.246733	-0.195817	-0.0881596	0.0728884	-0.10153	0.159922	0.341435	0.544702	0.152062	0.0310755	0.0300465	1.97077	0.0263951	0.298975	3.20782	Q9Z277	Q9Z277	Tyrosine-protein kinase BAZ1B	Baz1b	Q9Z277	4.66531
0.00793648	0.229112	0.174536	0.0298338	0.123543	-0.0641003	-0.0922041	-0.154191	-0.0128946	0.225533	0.160515	1.97082	0.0264111	-0.185827	-3.2079	D3Z442;D3YZD8;Q8R0P4;D3YWY5;D3Z1Q3;D3YY39;D3YX09;Q8CF11	D3Z442;D3YZD8;Q8R0P4;D3YWY5;D3Z1Q3	Mth938 domain-containing protein	Aamdc	D3Z442	10.0719
3.34071	2.82822	2.55857	3.08369	2.8427	2.50973	3.29804	2.96754	2.92875	2.73684	3.0334	1.96859	0.0264685	0.372169	3.2047	Q9D2P8	Q9D2P8	Myelin-associated oligodendrocyte basic protein	Mobp	Q9D2P8	3.52941
-2.67372	-3.00489	-3.18339	-2.80004	-3.22399	-3.51863	-2.69663	-2.97184	-2.69835	-2.96573	-2.90221	1.96808	0.0264801	0.365027	3.20396	P28571;E9QA02;E9Q3Z2;E9Q517;E9Q3V0;B2RQX9;Q761V0	P28571;E9QA02;E9Q3Z2;E9Q517;E9Q3V0;B2RQX9;Q761V0	Sodium- and chloride-dependent glycine transporter 1;Transporter;Sodium- and chloride-dependent glycine transporter 2	Slc6a9;Slc6a5	P28571	8.95954
2.23691	2.14024	2.09852	2.23938	2.04966	2.20398	2.22433	2.14311	2.22004	2.01882	1.97396	1.9686	0.0264913	0.131894	3.20471	P19253;A0A1B0GSQ6;A0A1B0GTA1;A0A1B0GS68;A0A1B0GSB2;A0A140T8K2;A0A1B0GSC2;A0A1B0GQW6;A0A1B0GSF0;A0A1B0GT00;A0A1B0GSL5;A0A1B0GRH1;A0A1B0GSJ2	P19253;A0A1B0GSQ6;A0A1B0GTA1;A0A1B0GS68;A0A1B0GSB2;A0A140T8K2;A0A1B0GSC2	60S ribosomal protein L13a	Rpl13a	P19253	6.89655
2.78775	2.85586	2.86068	2.77532	2.90595	2.84018	2.75978	2.81246	2.76488	2.83231	2.77942	1.96631	0.0265392	-0.0656935	-3.20143	P49615;A0A0G2JDL3	P49615;A0A0G2JDL3	Cyclin-dependent-like kinase 5	Cdk5	P49615	5.47945
-4.11402	-4.47525	-4.6868	-4.25548	-4.4376	-4.03597	-3.97594	-3.97045	-4.03711	-4.3597	-4.53438	1.96695	0.0265436	0.351014	3.20233	O55176;B1AXU3;B1AXU4	O55176;B1AXU3;B1AXU4	E3 ubiquitin-protein ligase Praja-1	Pja1	O55176	6.40138
1.04525	1.12423	0.997122	0.922875	1.05536	1.03999	0.986249	0.946767	0.93193	1.05453	1.14467	1.96646	0.0265517	-0.102703	-3.20164	Q3UEE2;P51855;A2AQN7;A2AQN9;H3BKH4	Q3UEE2;P51855;A2AQN7	Glutathione synthetase	Gss	Q3UEE2	7.40741
4.72477	4.91077	4.86353	4.80873	4.88422	4.75099	4.71629	4.63642	4.72739	4.80147	4.82077	1.96551	0.0266024	-0.115904	-3.20028	P20029	P20029	78 kDa glucose-regulated protein	Hspa5	P20029	7.93893
0.531862	0.207862	0.223368	0.341638	0.297476	0.252464	0.398799	0.285323	0.402442	0.328134	0.16984	1.96316	0.0267423	0.145489	3.19691	A0A087WNU5;A0A087WRU2;A0A087WRP9;S4R162	A0A087WNU5		Ank3	A0A087WNU5	4.70219
2.22742	2.12055	2.15998	2.27803	2.1929	2.31162	2.32317	2.35802	2.32057	2.17999	2.12876	1.9634	0.0267446	0.119144	3.19725	Q99K48;B1AXT0	Q99K48	Non-POU domain-containing octamer-binding protein	Nono	Q99K48	7.18816
-0.937157	-0.792554	-0.814573	-0.880773	-0.763514	-0.889633	-1.01636	-1.08623	-0.850923	-0.686004	-0.825275	1.96247	0.026788	-0.15903	-3.19592	E0CY07;Q9CR64	E0CY07;Q9CR64	Protein kish;Protein kish-A	Tmem167;Tmem167a	E0CY07	3.57143
2.91719	2.76463	2.74199	2.89837	2.76888	2.93342	2.87295	2.92173	2.88786	2.73939	2.66471	1.96033	0.0269605	0.130784	3.19284	F6YVP7;P62270;S4R1N6;A0A1Y7VKY1	F6YVP7;P62270;S4R1N6;A0A1Y7VKY1	40S ribosomal protein S18	Gm10260;Rps18	F6YVP7	7.89474
0.955526	1.17398	1.147	0.856917	1.23374	1.46514	1.02989	1.19421	0.894904	1.21489	1.14539	1.95377	0.0274619	-0.243736	-3.18344	Q7TQG7;Q9R1V4	Q7TQG7;Q9R1V4	Disintegrin and metalloproteinase domain-containing protein 11	Adam11	Q7TQG7	11.3111
0.254597	0.0940638	0.12767	0.285314	0.186495	0.323383	0.299945	0.282298	0.312373	0.0815458	0.0930328	1.95085	0.0276781	0.135873	3.17925	P63325	P63325	40S ribosomal protein S10	Rps10	P63325	9.09091
5.46611	5.76465	5.70506	5.56664	5.72461	5.57981	5.4456	5.46042	5.55171	5.55118	5.57031	1.94979	0.027692	-0.151175	-3.17774	K3W4T3;Q9Z1G4;A2A599;Q920R6	K3W4T3;Q9Z1G4	V-type proton ATPase subunit a;V-type proton ATPase 116 kDa subunit a isoform 1	Atp6v0a1	K3W4T3	6.32458
-4.42584	-4.20422	-4.16931	-4.20757	-4.13033	-4.10744	-4.1725	-4.37498	-4.29422	-4.01424	-4.14601	1.949	0.0277062	-0.16643	-3.1766	E9Q088;G3X8U8;O88622	E9Q088;G3X8U8;O88622	Poly(ADP-ribose) glycohydrolase	Parg	E9Q088	5.70175
-5.74149	-5.33941	-5.82161	-5.87801	-5.619	-5.54957	-5.93853	-5.81904	-5.71985	-5.52768	-5.33619	1.94763	0.0277206	-0.287142	-3.17464	A0A0R4J1I8;D3Z3N9;A0A0R4J1X0;A0A0R4J0T9;Q8BM65	A0A0R4J1I8;D3Z3N9;A0A0R4J1X0;A0A0R4J0T9;Q8BM65	Neuronal tyrosine-phosphorylated phosphoinositide-3-kinase adapter 2	Nyap2	A0A0R4J1I8	5.69231
2.12837	2.1182	1.99988	2.08952	2.00464	1.91634	2.12604	2.07129	2.1711	1.94219	2.03763	1.94915	0.0277265	0.114116	3.17681	P46061;A0A2R8VHK9;A0A2R8W753	P46061	Ran GTPase-activating protein 1	Rangap1	P46061	7.47029
-7.02726	-8.21249	-8.02879	-7.39392	-8.01317	-7.85606	-7.27385	-7.38688	-7.83099	-7.44792	-7.88979	1.94776	0.0277306	0.525457	3.17483	Q8VE08	Q8VE08	F-box only protein 33	Fbxo33	Q8VE08	6.40569
4.43784	4.52649	4.48744	4.41498	4.53856	4.52543	4.4132	4.43991	4.44691	4.47082	4.42496	1.94694	0.0277345	-0.0650522	-3.17364	Q9QYB8;A0A0N4SWF0	Q9QYB8	Beta-adducin	Add2	Q9QYB8	5.24138
0.521877	0.73842	0.629425	0.659719	0.688259	0.780886	0.472453	0.52461	0.526679	0.596251	0.630911	1.94785	0.0277543	-0.136291	-3.17495	O55033;A0A0J9YUK4;A0A0A0MQF0;A0A087WQT7	O55033;A0A0J9YUK4	Cytoplasmic protein NCK2	Nck2	O55033	7.10526
0.629736	1.04573	0.862825	0.581958	0.785656	0.628614	0.66462	0.530602	0.694087	0.804387	1.0082	1.94571	0.0277723	-0.235701	-3.17188	Q6PHU5	Q6PHU5	Sortilin	Sort1	Q6PHU5	8.9697
-0.560596	-0.741513	-0.697388	-0.649854	-0.711807	-0.549139	-0.541732	-0.517348	-0.570777	-0.694861	-0.722212	1.94594	0.0277857	0.118092	3.17222	A0A2I3BRB9;Z4YM84;E9QNH7;A0A2I3BQH8;A0A2I3BQ50;Q5XG73	A0A2I3BRB9;Z4YM84;E9QNH7;A0A2I3BQH8;A0A2I3BQ50;Q5XG73	Acyl-CoA-binding domain-containing protein 5	Acbd5	A0A2I3BRB9	8.90269
2.49186	2.39184	2.44504	2.51591	2.39986	2.48383	2.5118	2.6116	2.44842	2.37743	2.42706	1.94518	0.0278031	0.0950755	3.17112	G5E895;D3Z494;S4R2G9;P45377	G5E895;D3Z494		Akr1b10	G5E895	4.43038
-2.54725	-2.89104	-2.94956	-2.6402	-2.70488	-2.57587	-2.64288	-2.58179	-2.60747	-2.91537	-2.8858	1.94283	0.0279695	0.2165	3.16776	F6WJB7;Q6ZQ93;Z4YN11;Z4YLQ1	F6WJB7;Q6ZQ93	Ubiquitin carboxyl-terminal hydrolase;Ubiquitin carboxyl-terminal hydrolase 34	Usp34	F6WJB7	4.46974
4.09262	3.90232	3.90097	4.15596	3.97623	4.20017	4.18836	4.23317	4.09294	3.84729	3.82384	1.9403	0.0280203	0.210808	3.16414	Q7TQI3;D3YWF6;D3Z7K0	Q7TQI3;D3YWF6	Ubiquitin thioesterase OTUB1	Otub1	Q7TQI3	4.79705
2.51365	2.19983	2.42745	2.61202	2.36655	2.01132	2.66543	2.82281	2.51886	2.37731	2.52572	1.93917	0.0280338	0.308525	3.16252	B7FAV1;B7FAU9;Q8BTM8;F6XC15;J3JS91	B7FAV1;B7FAU9;Q8BTM8	Filamin-A	Flna	B7FAV1	11.266
0.115091	0.451045	0.281038	-0.0384569	0.417845	0.689503	-0.307374	-0.0149488	-0.0127745	0.0944834	0.0807114	1.94154	0.0280339	-0.387464	-3.16591	Q8BGU2;Q9R171	Q8BGU2;Q9R171	Cerebellin-2;Cerebellin-1;Cerebellin;[des-Ser1]-cerebellin	Cbln2;Cbln1	Q8BGU2	9.375
0.257317	0.20869	0.140114	0.259978	0.215162	0.274744	0.374795	0.398658	0.317128	0.184215	0.25757	1.94035	0.028044	0.108159	3.16421	O89023	O89023	Tripeptidyl-peptidase 1	Tpp1	O89023	9.07473
-0.348948	-0.109641	-0.0359573	-0.25472	-0.00216484	-0.054512	-0.234435	-0.0531588	-0.334344	-0.181666	0.0193462	1.9405	0.0280677	-0.184355	-3.16443	G3X9N3	G3X9N3		Pnmal2	G3X9N3	9.53101
0.405298	0.358582	0.336254	0.492927	0.300522	0.229347	0.3868	0.404983	0.43488	0.412068	0.274454	1.93743	0.028162	0.106439	3.16003	E0CZE0;Q8VBW6	E0CZE0;Q8VBW6	NEDD8-activating enzyme E1 regulatory subunit	Nae1	E0CZE0	5.88235
4.16541	4.51227	4.36903	4.28015	4.51491	4.40565	4.00341	3.89342	4.05789	4.19856	4.17763	1.9355	0.0282561	-0.282951	-3.15726	Q8CAA7;E0CX81	Q8CAA7	Glucose 1,6-bisphosphate synthase	Pgm2l1	Q8CAA7	5.63607
3.1214	2.98283	3.05616	3.11346	3.10507	3.02328	3.09299	3.10632	3.13203	3.01383	2.90368	1.93568	0.0282664	0.0990978	3.15753	Q8R5C5;E0CZD4;E0CYB4	Q8R5C5	Beta-centractin	Actr1b	Q8R5C5	7.44681
3.91009	3.80335	3.83166	3.87125	3.87674	3.82576	3.91549	3.86469	3.84602	3.77475	3.78102	1.93336	0.0283563	0.0659596	3.1542	P09103;E9Q8G8	P09103	Protein disulfide-isomerase	P4hb	P09103	5.89391
2.72876	3.04124	3.00866	2.94796	3.0368	2.92659	2.73029	2.72637	2.81995	2.86168	2.87745	1.93378	0.02836	-0.168069	-3.1548	Q80T41;A0A0U1RQ90	Q80T41	Gamma-aminobutyric acid type B receptor subunit 2	Gabbr2	Q80T41	6.06383
1.17631	1.38889	1.32891	1.25908	1.36966	1.23977	1.15875	1.05554	1.1765	1.22774	1.25345	1.93383	0.0283771	-0.136168	-3.15487	Q3TIV5	Q3TIV5	Zinc finger CCCH domain-containing protein 15	Zc3h15	Q3TIV5	7.277
0.0394974	0.216956	0.194822	-0.140031	0.323317	0.0849686	-0.21489	-0.425176	-0.121701	0.174243	-0.146662	1.93209	0.0284299	-0.313734	-3.15238	B2RXQ9;D3Z080;A0A1B0GRC3;D3Z203;D3Z0E9;D3Z2C7;A0A1B0GRL6;D3Z0N2;D3Z4W6;D3YTN2;D3YUT0;D3YY43	B2RXQ9;D3Z080		Sorbs2	B2RXQ9	6.44172
-2.8069	-3.00105	-2.9396	-2.84888	-3.10782	-3.045	-2.76804	-2.93335	-2.80324	-2.86156	-2.93223	1.92982	0.0285566	0.14913	3.14914	A3KGU9	A3KGU9		Sptan1	A3KGU9	3.84307
4.40676	4.32596	4.28142	4.46806	4.37458	4.43467	4.40581	4.51666	4.43779	4.36055	4.27162	1.93002	0.0285671	0.10555	3.14943	Q80SW1;D3Z2Q0;F7ATQ6	Q80SW1	Putative adenosylhomocysteinase 2	Ahcyl1	Q80SW1	6.22642
-0.264013	-0.474114	-0.334558	-0.209535	-0.310457	-0.252968	-0.238591	-0.235648	-0.219419	-0.313815	-0.376057	1.92855	0.0286159	0.11022	3.14733	Q9D8L3;Q62186	Q9D8L3;Q62186	Translocon-associated protein subunit delta	Ssr4	Q9D8L3	5.20231
-7.12882	-7.49925	-7.07831	-6.77949	-7.12787	-6.98923	-6.75256	-6.71625	-6.85867	-7.2796	-7.11174	1.92887	0.0286198	0.333841	3.14778	D3Z316;Q9CQF4	D3Z316;Q9CQF4	Uncharacterized protein C6orf203 homolog	1700021F05Rik	D3Z316	0
-6.4608	-5.65025	-5.72719	-5.79678	-5.56115	-5.84445	-6.30636	-5.95214	-5.79347	-5.41512	-5.46808	1.92774	0.0286421	-0.450871	-3.14616	D3Z630;Q3UIZ8	D3Z630;Q3UIZ8	Myosin light chain kinase 3	Mylk3	D3Z630	8.00604
-1.05826	-1.7537	-1.58051	-1.40152	-1.41394	-1.25739	-0.923684	-0.935462	-1.25554	-1.46176	-1.38102	1.92186	0.0290217	0.359828	3.13776	P70452	P70452	Syntaxin-4	Stx4	P70452	4.02685
-1.73673	-2.04994	-2.49498	-1.99626	-2.3385	-2.52478	-1.9815	-2.10116	-1.80134	-2.08583	-2.15089	1.92201	0.0290292	0.350754	3.13797	Q02614	Q02614	SAP30-binding protein	Sap30bp	Q02614	6.16883
-2.26672	-2.49179	-2.43484	-2.28453	-2.39555	-2.3462	-2.03998	-2.26943	-2.17809	-2.44259	-2.23406	1.92148	0.0290309	0.18309	3.13721	D3YYC2;F6T9K1;G3UXH5;D3YY09;Q9D6N5	D3YYC2;F6T9K1;G3UXH5;D3YY09;Q9D6N5	Dr1-associated corepressor	Drap1	D3YYC2	9.25926
-1.53944	-2.03615	-2.12522	-1.66079	-1.94201	-1.54618	-1.25736	-0.915957	-1.41773	-1.77038	-1.64987	1.92088	0.0290867	0.486714	3.13635	Q8C3W1	Q8C3W1	Uncharacterized protein C1orf198 homolog		Q8C3W1	4.34783
-8.8168	-7.88785	-8.10581	-8.32713	-8.27148	-8.48063	-8.24463	-8.8922	-8.70503	-7.84825	-7.86983	1.91703	0.0293222	-0.519849	-3.13084	Q05DI7;Q9QUI1	Q05DI7;Q9QUI1	Protein FAM89B	Fam89b	Q05DI7	13.4228
4.82908	4.76048	4.68927	4.82078	4.74735	4.8008	4.81034	4.79579	4.82014	4.6814	4.60032	1.91617	0.0293832	0.101954	3.12962	P10630;Q8BTU6;A0A338P6X5;E9Q561;D6RJ60;D6RJ11	P10630;Q8BTU6;A0A338P6X5;E9Q561	Eukaryotic initiation factor 4A-II;Eukaryotic initiation factor 4A-II, N-terminally processed	Eif4a2	P10630	6.63391
1.24453	1.0914	1.13013	1.25422	1.17947	1.26966	1.29048	1.29577	1.21684	1.06924	1.00835	1.91642	0.029391	0.135658	3.12998	A0A0A6YWD2;A0A0A6YVY9;A0A0A6YXV2;A0A0A6YY76;B5TVM2;A0A0A6YY19	A0A0A6YWD2;A0A0A6YVY9;A0A0A6YXV2;A0A0A6YY76;B5TVM2	Immunoglobulin-like domain-containing receptor 2	Ildr2	A0A0A6YWD2	8.05243
0.318321	0.424838	0.466698	0.354768	0.506014	0.389238	0.34575	0.301618	0.458964	0.547839	0.466942	1.91385	0.0295083	-0.111044	-3.12631	Q80U87;A2AI52	Q80U87;A2AI52	Ubiquitin carboxyl-terminal hydrolase 8;Ubiquitin carboxyl-terminal hydrolase	Usp8	Q80U87	4.16667
-0.483721	-0.726872	-0.670259	-0.494161	-0.581188	-0.410147	-0.43946	-0.437112	-0.369525	-0.626754	-0.724535	1.91261	0.0295369	0.178497	3.12453	Q5XKN4;A0A0N4SV89	Q5XKN4;A0A0N4SV89	Protein jagunal homolog 1	Jagn1	Q5XKN4	4.91803
-1.22696	-0.998654	-1.01699	-1.13435	-0.971882	-1.17683	-1.21595	-1.14549	-1.1549	-0.937959	-1.11493	1.91171	0.0295987	-0.139324	-3.12325	Q8R0J7	Q8R0J7	Vacuolar protein sorting-associated protein 37B	Vps37b	Q8R0J7	5.96491
-0.7344	-0.646422	-0.595873	-0.74965	-0.559698	-0.559719	-0.616414	-0.655976	-0.663207	-0.632512	-0.51989	1.91112	0.0296205	-0.0982437	-3.12241	Q8BR90	Q8BR90	UPF0600 protein C5orf51 homolog		Q8BR90	5.10204
2.33416	1.65423	1.79583	2.2535	1.82927	1.95258	2.20744	2.73714	2.33083	2.41989	1.54125	1.9094	0.0297384	0.507108	3.11994	Q61024;D3Z0C2;D3YYR0;D3Z028	Q61024	Asparagine synthetase [glutamine-hydrolyzing]	Asns	Q61024	5.88235
-2.12617	-2.23981	-2.21607	-2.05547	-2.19391	-2.49592	-2.13475	-2.18573	-2.01149	-2.24086	-2.30349	1.90847	0.0297866	0.178957	3.11862	P83870	P83870	PHD finger-like domain-containing protein 5A	Phf5a	P83870	10
0.472586	0.636737	0.532806	0.471635	0.677435	0.865063	0.325166	0.438918	0.49731	0.741826	0.479935	1.904	0.0300959	-0.214511	-3.11223	O70451;A0A1B0GSA7	O70451	Monocarboxylate transporter 2	Slc16a7	O70451	8.47107
-0.67333	-1.03095	-1.12766	-0.781409	-1.2057	-1.31657	-1.1112	-1.04107	-0.906499	-1.15298	-1.15386	1.90167	0.0302824	0.261917	3.10891	P21836;A0A0G2JDM6;Q91YE2	P21836;A0A0G2JDM6	Acetylcholinesterase	Ache	P21836	8.79479
-3.44776	-3.73713	-3.58518	-3.39785	-3.50143	-3.48566	-3.41835	-3.39894	-3.29364	-3.513	-3.47388	1.90128	0.0303135	0.15807	3.10835	E9Q7Q3	E9Q7Q3		Tpm3	E9Q7Q3	1.6129
-0.227482	-0.438142	-0.374296	-0.265243	-0.358932	-0.212734	-0.196792	-0.130975	-0.224248	-0.272389	-0.388409	1.89954	0.0304963	0.131869	3.10587	Q3UL36;A0A140LIS5	Q3UL36;A0A140LIS5	Arginine and glutamate-rich protein 1	Arglu1	Q3UL36	1.47601
3.5273	3.64688	3.68929	3.47443	3.71416	3.89256	3.5447	3.67729	3.53405	3.71644	3.6263	1.8992	0.0305041	-0.162718	-3.10538	A0A2I3BRL8;Q91VM5	A0A2I3BRL8;Q91VM5	RNA binding motif protein, X-linked-like-1	Rbmxl1	A0A2I3BRL8	15.2062
2.90823	2.60817	2.68511	2.90708	2.66901	2.97238	2.85659	3.10476	2.88666	2.68697	2.6491	1.89628	0.0306897	0.220872	3.10121	Q5U458;E9Q8B3;A2A8D1	Q5U458;E9Q8B3	DnaJ homolog subfamily C member 11	Dnajc11	Q5U458	6.79785
-1.66749	-1.97499	-1.99775	-1.72868	-1.8706	-1.58612	-1.592	-1.52369	-1.73277	-1.99971	-2.04333	1.89568	0.0306919	0.263156	3.10035	O35083;A0A0R4J263;G3UWV6	O35083;A0A0R4J263	1-acyl-sn-glycerol-3-phosphate acyltransferase alpha	Agpat1	O35083	7.7193
-5.20323	-5.06022	-4.80258	-5.08881	-4.9487	-4.70648	-5.17437	-5.01608	-4.92203	-4.78806	-4.78286	1.89591	0.0306941	-0.232754	-3.10068	Q64264	Q64264	5-hydroxytryptamine receptor 1A	Htr1a	Q64264	7.36342
5.60652	5.83482	5.75759	5.75138	5.78713	5.83504	5.57793	5.62905	5.64486	5.73568	5.65625	1.89413	0.0308079	-0.125803	-3.09815	P68510	P68510	14-3-3 protein eta	Ywhah	P68510	3.25203
4.40829	4.31202	4.34836	4.42282	4.40521	4.41247	4.41111	4.4541	4.44726	4.34172	4.27045	1.89281	0.0309106	0.0803433	3.09626	E9Q3M3;O08788;E9Q586;D3YX34;D3Z2M9;D3YYG9	E9Q3M3;O08788;E9Q586;D3YX34	Dynactin subunit 1	Dctn1	E9Q3M3	5.30063
-1.04954	-1.03059	-0.975182	-1.11001	-0.94713	-1.10735	-1.15049	-1.12681	-1.09454	-1.03725	-0.968458	1.89138	0.0309639	-0.0952834	-3.09423	Q4QQM5;A0A0G2JGP3	Q4QQM5;A0A0G2JGP3	Protein FAM73A	Fam73a	Q4QQM5	4
0.228809	0.0984316	0.0995522	0.25422	0.124018	0.285202	0.348475	0.334226	0.214164	0.118274	0.173368	1.88959	0.0310106	0.126171	3.09168	P17047	P17047	Lysosome-associated membrane glycoprotein 2	Lamp2	P17047	5.3012
3.84305	4.22726	4.1671	4.06541	4.23	4.26263	3.95873	4.09795	3.84338	3.98049	4.14084	1.88688	0.0312242	-0.206348	-3.08781	P63085;A0A338P736;A0A338P781;E9PXX5;E9Q3I6;Q61532	P63085	Mitogen-activated protein kinase 1	Mapk1	P63085	4.46927
3.45327	3.22796	3.28	3.39558	3.21609	3.35528	3.43222	3.62101	3.47111	3.44043	3.35694	1.88411	0.0315094	0.161855	3.08386	P48318;D3Z5S3;D3Z1L8	P48318	Glutamate decarboxylase 1	Gad1	P48318	7.58853
0.382332	0.320592	0.169485	0.270053	0.180521	0.187304	0.303449	0.286485	0.322721	0.224238	0.230724	1.88121	0.0317451	0.094197	3.07972	Q8C5L3;E9Q027;E9Q8D5	Q8C5L3;E9Q027;E9Q8D5	CCR4-NOT transcription complex subunit 2	Cnot2	Q8C5L3	8.14815
3.00909	3.02728	3.09803	2.93242	3.01075	3.09907	2.7935	2.95736	2.89567	2.99694	2.99679	1.88031	0.0318073	-0.120532	-3.07844	Q921G7;Q6PF96	Q921G7;Q6PF96	Electron transfer flavoprotein-ubiquinone oxidoreductase, mitochondrial	Etfdh	Q921G7	9.74026
-3.40749	-3.87518	-3.65619	-3.61018	-3.55555	-3.71586	-3.40302	-3.43334	-3.39142	-3.49945	-3.68181	1.87811	0.0319023	0.214917	3.0753	Q99ME9	Q99ME9	Nucleolar GTP-binding protein 1	Gtpbp4	Q99ME9	3.62776
0.372826	0.164344	0.261736	0.360763	0.349617	0.189682	0.315619	0.360114	0.327867	0.261182	0.0970974	1.87839	0.0319055	0.126828	3.0757	Q9QYI4;Q8C4C9;D6RHR9	Q9QYI4;Q8C4C9;D6RHR9	DnaJ homolog subfamily B member 12	Dnajb12	Q9QYI4	7.71277
2.17609	1.9645	1.73589	2.00616	1.91409	2.1229	2.38748	2.43756	2.23054	1.8884	2.10095	1.87777	0.0319056	0.293111	3.07482	P26350;A0A087WP98;A0A087WPN6;A0A087WQN2	P26350;A0A087WP98;A0A087WPN6;A0A087WQN2	Prothymosin alpha;Prothymosin alpha, N-terminally processed;Thymosin alpha	Ptma	P26350	8.10811
3.0238	2.94462	2.84843	3.05816	2.85837	2.83289	2.94959	2.89199	2.96602	2.72744	2.64363	1.87842	0.0319315	0.168683	3.07574	Q9D1R9;A0A0G2JEY6;A0A0G2JGY8	Q9D1R9;A0A0G2JEY6;A0A0G2JGY8	60S ribosomal protein L34	Rpl34	Q9D1R9	5.98291
0.74987	0.929358	0.969772	0.803693	0.826412	0.73641	0.734097	0.71878	0.747527	0.870397	0.964184	1.87723	0.0319447	-0.131962	-3.07405	Q71RI9;A0A0G2JGE1;D6RJ70	Q71RI9;A0A0G2JGE1	Kynurenine--oxoglutarate transaminase 3	Ccbl2	Q71RI9	5.71429
-4.49593	-5.1297	-4.85654	-4.52749	-4.72993	-4.61968	-4.37316	-4.16862	-4.32341	-4.46693	-4.65065	1.87563	0.0321072	0.364516	3.07177	A2A709;Q8VCA8	A2A709;Q8VCA8	Secernin-2	Scrn2	A2A709	8.28729
-4.34212	-4.66123	-4.60864	-4.41388	-4.71051	-4.46595	-4.53379	-4.30419	-4.58001	-4.61762	-4.71571	1.87309	0.032295	0.195147	3.06815	A0A2I3BQG7;A0A2I3BQL1;Q9D9E0	A0A2I3BQG7;A0A2I3BQL1;Q9D9E0	Solute carrier family 22 member 17	Slc22a17	A0A2I3BQG7	11.8022
1.324	1.30556	1.23517	1.31827	1.16873	1.08544	1.30014	1.28262	1.33234	1.13322	1.24803	1.87315	0.0323179	0.11545	3.06824	E9PZS8;Q61387	E9PZS8;Q61387	Cytochrome c oxidase subunit 7A-related protein, mitochondrial	Cox7a2l	E9PZS8	6.71642
-3.84902	-3.9538	-3.97476	-3.6654	-3.75124	-3.84644	-3.60046	-3.46568	-3.78661	-3.91119	-3.92167	1.87242	0.0323271	0.219748	3.06719	Q9JHF5	Q9JHF5	V-type proton ATPase subunit a	Tcirg1	Q9JHF5	6.47482
2.1782	1.93713	1.8867	1.98643	1.94998	2.10628	2.24757	2.13751	2.12492	1.95762	2.01768	1.87329	0.0323377	0.159028	3.06844	O08997	O08997	Copper transport protein ATOX1	Atox1	O08997	7.35294
-0.824081	-0.607133	-0.691187	-0.839828	-0.754549	-0.897186	-0.908534	-0.929381	-0.843368	-0.69527	-0.684574	1.8712	0.0324466	-0.147389	-3.06545	P70265;B2Z893;A0A087WRG0;B2Z892;Q6GTL7;A0A087WRM7;B2Z894;A7UAK4;A0A0A6YY64;A2AUP3;A2AUP5;A2AUP1;Q7TS91;A2AUP4;A7UAK8;Q3U3S6;A7UAK5;B2Z891;A0A0A6YW89	P70265;B2Z893;A0A087WRG0;B2Z892;Q6GTL7;A0A087WRM7;B2Z894;A7UAK4;A0A0A6YY64;A2AUP3;A2AUP5;A2AUP1;Q7TS91;A2AUP4;A7UAK8;Q3U3S6;A7UAK5;B2Z891	6-phosphofructo-2-kinase/fructose-2,6-bisphosphatase 2;6-phosphofructo-2-kinase;Fructose-2,6-bisphosphatase	Pfkfb2;Pfkfb3	P70265	4.23892
1.78123	1.52624	1.689	1.97064	1.80113	1.77479	1.82179	1.88105	1.85525	1.74653	1.61137	1.86899	0.0325562	0.170482	3.06231	Q9JL56;D3Z3E2;A0A140LJJ4;A0A140LJK8	Q9JL56;D3Z3E2	Glycerophosphodiester phosphodiesterase 1	Gde1	Q9JL56	5.13595
-0.0693054	0.0380793	0.116776	-0.079751	0.0206223	-0.146181	-0.216231	-0.234565	-0.0694342	0.0861883	0.0791492	1.86826	0.0325913	-0.166296	-3.06127	Q9D2R6;E9Q6W2	Q9D2R6;E9Q6W2	Cytochrome c oxidase assembly factor 3 homolog, mitochondrial	Coa3	Q9D2R6	7.40741
-0.472635	-0.678161	-0.641949	-0.572967	-0.657602	-0.834026	-0.565299	-0.662686	-0.538457	-0.652898	-0.690386	1.86679	0.0327587	0.130095	3.05917	Q8BIP0	Q8BIP0	Aspartate--tRNA ligase, mitochondrial	Dars2	Q8BIP0	5.97243
0.341215	0.267865	0.242123	0.373532	0.321663	0.249166	0.375779	0.2781	0.352214	0.296794	0.296728	1.86625	0.0327742	0.0651115	3.0584	A0A1D5RLE0;E9QMR2;A0A1D5RMM1;F8VPN7;Q8BIK4;A2AF65;A2AF67;A2AF47	A0A1D5RLE0;E9QMR2;A0A1D5RMM1;F8VPN7;Q8BIK4	Dedicator of cytokinesis protein 9	Dock9	A0A1D5RLE0	4.35847
3.62098	3.50833	3.57976	3.58047	3.52018	3.47487	3.79657	3.80504	3.57389	3.36933	3.54848	1.86509	0.0328187	0.175229	3.05675	P17156;REV__S4R2C6;REV__S4R2A8;REV__F6RL59;REV__F6RCJ3;REV__F6YKN8;REV__S4R1Y6;REV__A0A087WSP0	P17156	Heat shock-related 70 kDa protein 2	Hspa2	P17156	8.53081
0.133141	-0.055131	-0.0876503	0.0851641	0.0496883	0.153908	0.0835676	0.202508	0.160342	-0.0654917	-0.0963078	1.86282	0.0329919	0.149775	3.05352	D3Z632;D3Z2J4;Q64362;A0A1B0GS90;A0A1B0GSS3	D3Z632;D3Z2J4;Q64362;A0A1B0GS90;A0A1B0GSS3	AKT-interacting protein	Aktip	D3Z632	4.26357
5.37096	5.30153	5.25434	5.31978	5.28477	5.26919	5.33624	5.27398	5.32779	5.20365	5.26284	1.86163	0.033045	0.0630268	3.05184	Q8BYI9;A0A0A6YWD9	Q8BYI9	Tenascin-R	Tnr	Q8BYI9	7.51105
0.605631	0.774917	0.743992	0.64305	0.745604	0.737993	0.604726	0.50528	0.698796	0.710057	0.628105	1.86182	0.0330523	-0.111948	-3.0521	A2AWF8;A2AWF9;E9Q4S7;Q64455	A2AWF8;A2AWF9;E9Q4S7;Q64455	Protein-tyrosine-phosphatase;Receptor-type tyrosine-protein phosphatase eta	Ptprj	A2AWF8	6.52921
1.84552	1.47362	1.37906	1.58149	1.37995	1.28807	1.87524	1.63329	1.83256	1.60405	1.72342	1.86112	0.0330667	0.278925	3.0511	A0A0J9YKD4;P07310	A0A0J9YKD4;P07310	Creatine kinase M-type	Ckm	A0A0J9YKD4	9.29487
4.96579	4.90488	4.83561	5.0357	4.89826	4.72962	5.03781	4.97906	4.92735	4.75309	4.9682	1.85977	0.0331493	0.140866	3.04918	P19157;P46425	P19157;P46425	Glutathione S-transferase P 1;Glutathione S-transferase P 2	Gstp1;Gstp2	P19157	8.57143
-1.46513	-1.23791	-1.22803	-1.35778	-1.14781	-1.28029	-1.61755	-1.68346	-1.69384	-1.45217	-1.48529	1.85939	0.0331708	-0.258304	-3.04864	Q8BNN1	Q8BNN1	Spermatogenesis-associated protein 2-like protein	Spata2l	Q8BNN1	6.57277
0.509632	0.466552	0.355291	0.430457	0.34535	0.468597	0.576737	0.517056	0.529222	0.380921	0.448912	1.85866	0.0331721	0.101684	3.0476	Q9D554	Q9D554	Splicing factor 3A subunit 3	Sf3a3	Q9D554	5.18962
1.37778	1.125	1.14234	1.27402	1.233	1.22633	1.33279	1.32809	1.41192	1.36026	1.18334	1.85869	0.0331955	0.133211	3.04765	P0C7M9	P0C7M9	C-type lectin domain family 2 member L	Clec2l	P0C7M9	6.63507
0.50318	0.431113	0.437897	0.694654	0.256798	0.144064	0.496408	0.48478	0.538577	0.34616	0.449806	1.85391	0.0335648	0.199213	3.04085	Q9CWU6;A6PWX7;A6PWX8;A6PWX9;A6PWX5;F6V305;D6RJ83	Q9CWU6;A6PWX7;A6PWX8;A6PWX9;A6PWX5;F6V305	Ubiquinol-cytochrome-c reductase complex assembly factor 1	Uqcc1	Q9CWU6	5.08475
2.44762	2.62661	2.54847	2.46306	2.56301	2.51336	2.48544	2.37736	2.40307	2.45667	2.71494	1.85211	0.0336914	-0.135203	-3.03829	E9PYJ7;Q6ZPQ6;A0A0G2JFQ8;E0CXR4	E9PYJ7;Q6ZPQ6	Membrane-associated phosphatidylinositol transfer protein 2	Pitpnm2	E9PYJ7	7.21262
3.66911	3.3517	3.48094	3.94373	3.4242	2.95749	3.95908	3.85395	3.58082	3.37658	3.75725	1.85184	0.0336997	0.40998	3.03789	P20152;A0A0A6YWC8;A2AKJ2;G5E846;A0A2R8W6R6;G3X981;P15331	P20152;A0A0A6YWC8	Vimentin	Vim	P20152	3.00429
-0.123755	-0.0315638	0.0886116	-0.0818319	0.050251	0.240377	-0.193519	0.0215788	-0.113999	0.0639124	-0.0157089	1.84907	0.0338803	-0.164285	-3.03396	A0A1Y7VJY8;A0A1Y7VM56;Q8K2C6;A0A1Y7VNW0;A0A1Y7VK33	A0A1Y7VJY8;A0A1Y7VM56;Q8K2C6	NAD-dependent protein deacylase sirtuin-5, mitochondrial	Sirt5	A0A1Y7VJY8	6.92042
3.3541	3.51865	3.47626	3.352	3.44535	3.33068	3.34291	3.30462	3.40748	3.46806	3.54727	1.84664	0.0340383	-0.112158	-3.0305	Q8VD37	Q8VD37	SH3-containing GRB2-like protein 3-interacting protein 1	Sgip1	Q8VD37	6.69975
3.88894	3.6184	3.65695	3.70327	3.65999	3.65157	4.00273	3.90112	3.8369	3.70285	3.85274	1.8457	0.0340908	0.176175	3.02917	Q61753;F6ZSB7	Q61753	D-3-phosphoglycerate dehydrogenase	Phgdh	Q61753	9.7561
-1.21289	-1.37259	-1.29197	-1.30396	-1.33334	-1.28877	-1.14806	-1.17676	-1.22535	-1.27885	-1.26218	1.84468	0.034121	0.0912121	3.02771	P70335	P70335	Rho-associated protein kinase 1	Rock1	P70335	3.10192
-1.7334	-2.24354	-2.09421	-1.73231	-2.02632	-2.03027	-2.05555	-1.70614	-1.82317	-1.84391	-2.17331	1.84329	0.0342275	0.258478	3.02574	A0A1B0GRZ8;Q8BGF6	A0A1B0GRZ8;Q8BGF6	ELMO domain-containing protein 2	Elmod2	A0A1B0GRZ8	5.29101
-3.10923	-2.74984	-2.81022	-3.14356	-3.14015	-2.82824	-3.12333	-3.16265	-2.95322	-2.68499	-2.92562	1.84273	0.0342448	-0.241888	-3.02495	P38585	P38585	Tubulin--tyrosine ligase	Ttl	P38585	5.30504
1.17307	1.08226	1.11171	1.14068	1.14128	1.15922	1.19533	1.25012	1.19767	1.15185	1.05769	1.83953	0.0345353	0.074039	3.0204	Q8BL97	Q8BL97	Serine/arginine-rich splicing factor 7	Srsf7	Q8BL97	8.2397
3.30116	3.00262	3.14881	3.23501	3.1551	3.23149	3.41237	3.53974	3.26903	3.18284	3.2387	1.83864	0.0345968	0.191535	3.01913	P26039;A2AIM2;F6SX70;F6S1V7	P26039	Talin-1	Tln1	P26039	6.09996
-0.660393	-0.918273	-0.957745	-0.859765	-0.894299	-0.822376	-0.684087	-0.655196	-0.649037	-0.719577	-0.84634	1.83709	0.0346878	0.158073	3.01693	Q60805;Q6PE80;Q00993	Q60805	Tyrosine-protein kinase Mer	Mertk	Q60805	6.33803
-0.46805	-0.548779	-0.671976	-0.395959	-0.786732	-1.15145	-0.157931	-0.380609	-0.31545	-0.773873	-0.395952	1.83724	0.0347058	0.37786	3.01714	P05532;P09581	P05532	Mast/stem cell growth factor receptor Kit	Kit	P05532	5.41369
-0.852766	-0.942691	-1.01832	-0.881564	-0.965685	-0.940746	-0.886439	-0.96931	-0.875346	-1.00032	-0.928919	1.83586	0.0348187	0.073028	3.01518	G3X8U3	G3X8U3		2210016F16Rik	G3X8U3	6.50888
1.4112	1.50214	1.56569	1.43808	1.60811	1.64161	1.46138	1.50418	1.41851	1.47918	1.49457	1.83553	0.0348354	-0.10188	-3.01471	Q6ZQI3	Q6ZQI3	Malectin	Mlec	Q6ZQI3	9.62199
-1.24164	-1.14787	-1.06592	-1.18725	-0.98078	-0.89785	-1.22459	-1.15874	-1.14742	-1.08222	-1.13749	1.83113	0.0352733	-0.139906	-3.00847	E9Q5D6;P69566;A0A1Y7VLX7;A0A0R4J0G4;Q6VN19	E9Q5D6;P69566	Ran-binding protein 9	Ranbp9	E9Q5D6	9.15493
-1.23965	-1.4409	-1.43258	-1.17818	-1.36408	-1.22056	-1.26359	-1.08215	-1.3181	-1.36307	-1.40913	1.83131	0.0352791	0.155383	3.00871	P10833;A0A1B0GRG1	P10833	Ras-related protein R-Ras	Rras	P10833	10.5505
-0.0319901	-0.160258	-0.121258	-0.0686884	-0.0846462	-0.0959167	-0.0857344	-0.0793333	-0.079524	-0.150666	-0.210043	1.82792	0.0355328	0.0680773	3.0039	Q9CY73	Q9CY73	39S ribosomal protein L44, mitochondrial	Mrpl44	Q9CY73	5.10511
-5.11775	-4.82925	-4.93049	-5.04756	-4.65785	-4.98015	-5.08629	-5.20782	-5.03845	-5.08048	-4.8312	1.82586	0.0357445	-0.214671	-3.00097	D6RHP1;D3YU11;Q7TN33	D6RHP1;D3YU11;Q7TN33	CUGBP Elav-like family member 6	Celf6	D6RHP1	13.1868
-1.82397	-1.43002	-1.53984	-1.75792	-1.58291	-1.74541	-1.78488	-1.70764	-1.58888	-1.42458	-1.36055	1.82495	0.0357543	-0.218773	-2.99969	D5MCW4;Q9CQ89	D5MCW4;Q9CQ89	Protein CutA	Cuta	D5MCW4	4.54545
1.90865	2.09401	2.08334	1.96	2.02918	2.16612	1.93811	2.07678	1.91832	1.98954	2.10195	1.82532	0.0357604	-0.116984	-3.0002	Q80U56;A0A0N4SUI4	Q80U56	Late secretory pathway protein AVL9 homolog	Avl9	Q80U56	6.77966
3.14584	3.28528	3.27054	3.17524	3.24337	3.21584	3.10661	3.06299	3.16834	3.16403	3.16023	1.82408	0.035805	-0.0914057	-2.99845	Q8BKC5	Q8BKC5	Importin-5	Ipo5	Q8BKC5	4.37557
-0.976572	-0.607772	-0.617762	-0.86905	-0.745529	-0.998289	-1.08412	-1.18866	-0.949376	-0.838166	-0.781523	1.82435	0.0358175	-0.248716	-2.99884	Q69Z26;F8WH58	Q69Z26;F8WH58	Contactin-4	Cntn4	Q69Z26	7.30994
-3.23593	-3.39893	-3.42558	-3.07489	-3.4383	-3.41678	-3.09884	-3.1896	-3.10552	-3.20377	-3.13716	1.82298	0.0359026	0.195797	2.99688	P13864;J3QNW0	P13864;J3QNW0	DNA (cytosine-5)-methyltransferase 1;DNA (cytosine-5)-methyltransferase	Dnmt1	P13864	6.35802
0.560633	0.69311	0.668533	0.572526	0.698925	0.496775	0.495545	0.421733	0.547509	0.668277	0.650522	1.82188	0.0359812	-0.126435	-2.99533	Q80U95;A0A0G2JDR9	Q80U95	Ubiquitin-protein ligase E3C	Ube3c	Q80U95	5.17082
-1.55365	-1.42847	-1.39289	-1.51433	-1.37812	-1.55378	-1.49699	-1.64994	-1.55788	-1.40967	-1.47974	1.82066	0.0360408	-0.114115	-2.99359	Q99MP8;A0A0G2JF68	Q99MP8;A0A0G2JF68	BRCA1-associated protein	Brap	Q99MP8	4.06091
-0.120428	-0.098382	-0.240149	-0.110272	-0.287802	-0.283812	-0.0280981	-0.0729876	-0.0266867	-0.139504	-0.130909	1.82085	0.0360439	0.125065	2.99386	Q921K2;P11103	Q921K2;P11103	Poly [ADP-ribose] polymerase 1	Parp1	Q921K2	7.10059
-1.00427	-1.41633	-1.08701	-0.946761	-1.29514	-0.949535	-0.875463	-0.46832	-0.821563	-1.04765	-1.20934	1.81905	0.0361723	0.344224	2.99131	A0A0G2JEK2;P63254	A0A0G2JEK2;P63254	Cysteine-rich protein 1	Crip1	A0A0G2JEK2	12.5
-0.578356	-0.777801	-0.710461	-0.467065	-0.830982	-1.01607	-0.662555	-0.689733	-0.605817	-0.783179	-0.662146	1.81843	0.0362034	0.196067	2.99043	Q6PE15	Q6PE15	Mycophenolic acid acyl-glucuronide esterase, mitochondrial	Abhd10	Q6PE15	7.40741
-1.39763	-0.963672	-1.10493	-1.30504	-1.10077	-0.966579	-1.20708	-1.24361	-1.16349	-1.27506	-0.945194	1.81672	0.0362748	-0.204	-2.988	P97825	P97825	Hematological and neurological expressed 1 protein;Hematological and neurological expressed 1 protein, N-terminally processed	Hn1	P97825	10.3896
-0.447069	-0.145085	-0.336298	-0.451098	-0.370163	-0.467972	-0.52282	-0.632951	-0.436872	-0.33546	-0.284504	1.81731	0.0362812	-0.174915	-2.98883	I6L9A6;G3V027;Q9Z2C9;G3UYZ2;G3UYB7	I6L9A6;G3V027;Q9Z2C9;G3UYZ2	Myotubularin-related protein 7	Mtmr7	I6L9A6	4.71092
-0.5669	-0.770734	-0.718519	-0.531159	-0.70326	-0.480953	-0.509944	-0.493123	-0.600963	-0.814233	-0.822895	1.81733	0.0363065	0.178015	2.98886	Q9CQF7;Q9CWM4	Q9CQF7;Q9CWM4	Prefoldin subunit 1	Pfdn1	Q9CQF7	1.63934
1.49792	1.06886	1.12342	1.1994	1.17938	1.25781	1.39302	1.35514	1.25751	0.960219	1.22705	1.81509	0.0364431	0.204475	2.98568	Q9D0B6	Q9D0B6	Protein PBDC1	Pbdc1	Q9D0B6	7.57576
-3.0031	-2.86045	-2.95289	-3.2807	-2.8993	-2.66771	-3.10674	-2.95214	-3.08455	-2.89552	-2.97102	1.8145	0.036477	-0.210961	-2.98484	Q6NXJ0	Q6NXJ0	Protein WWC2	Wwc2	Q6NXJ0	5.3075
1.5185	1.04465	1.01865	1.27038	1.14515	1.23326	1.508	1.35073	1.34334	1.25498	1.36256	1.814	0.0364922	0.221648	2.98414	Q9QYB1	Q9QYB1	Chloride intracellular channel protein 4	Clic4	Q9QYB1	4.34783
3.51588	3.28435	3.20795	3.36208	3.30363	3.47948	3.50056	3.61923	3.44544	3.34011	3.32336	1.81096	0.0367284	0.165491	2.97982	P97315	P97315	Cysteine and glycine-rich protein 1	Csrp1	P97315	15.544
1.31093	1.16223	1.20489	1.30547	1.25609	1.2838	1.28677	1.39152	1.25576	1.18446	1.07796	1.80888	0.0369051	0.115182	2.97688	Q8R0H9;A0A2R8VI72;Q6P5E6	Q8R0H9;A0A2R8VI72	ADP-ribosylation factor-binding protein GGA1	Gga1	Q8R0H9	4.09449
-0.0852242	-0.358228	-0.388102	-0.208823	-0.429571	-0.429613	-0.246001	-0.332911	-0.220727	-0.213641	-0.420052	1.80757	0.0370287	0.154464	2.97502	Q9JHQ5;F6VTH5;A0A1L1SSX7;F6VG18;E9Q9P1;A0A1L1ST13	Q9JHQ5;F6VTH5;A0A1L1SSX7;F6VG18;E9Q9P1;A0A1L1ST13	Leucine zipper transcription factor-like protein 1	Lztfl1	Q9JHQ5	1.67224
1.43461	1.5834	1.56967	1.51774	1.57178	1.49016	1.43672	1.45727	1.5131	1.58671	1.49433	1.80728	0.0370311	-0.0774526	-2.9746	A0A0G2JGW6;Q3UTQ8;A0A0G2JF79;A0A0G2JFE2;B1AU42;E9Q341;F2Z3Z6;B1AU43;D3Z6I0;Q5FWX6;Q62101;Q8BZ03;Q8K1Y2;Q8CEQ0;Q8BLF2;Q9QUK0;Q69ZM6	A0A0G2JGW6;Q3UTQ8;A0A0G2JF79;A0A0G2JFE2	Cyclin-dependent kinase-like 5	Cdkl5	A0A0G2JGW6	5.72917
1.57611	1.6162	1.65667	1.532	1.73648	1.87309	1.55301	1.58692	1.55449	1.66762	1.6168	1.80656	0.0370737	-0.133971	-2.97359	Q9CQM9;A0A1B0GS58;A0A1B0GT04	Q9CQM9;A0A1B0GS58	Glutaredoxin-3	Glrx3	Q9CQM9	5.93472
-1.72545	-2.23845	-1.99438	-1.83594	-2.15466	-2.38182	-1.76368	-2.01375	-1.94766	-2.18257	-1.87584	1.79825	0.0378481	0.280659	2.9618	Q8R1F0	Q8R1F0	Leydig cell tumor 10 kDa protein homolog	D8Ertd738e	Q8R1F0	7.44681
4.37121	4.53264	4.44856	4.39983	4.50837	4.48494	4.32095	4.34807	4.41839	4.463	4.35729	1.79619	0.0380573	-0.0941081	-2.95888	Q62108;A0A338P6E5;A0A338P6I6;G3UZL5;A0A338P6L4;A0A338P6H5;A0A338P7H1;B1AR31;A0A338P713;E9Q3Z8;J3QMR8;J3KMS4;F6TPQ6;A0A338P746	Q62108;A0A338P6E5;A0A338P6I6;G3UZL5	Disks large homolog 4	Dlg4	Q62108	7.87293
1.42719	1.32162	1.19393	1.36263	1.13988	1.03985	1.38137	1.29312	1.4176	1.27876	1.31407	1.7942	0.0381574	0.161696	2.95607	Q04750;Q8R4U6	Q04750	DNA topoisomerase 1	Top1	Q04750	3.38983
-1.63022	-1.78976	-1.69748	-1.57744	-1.64696	-1.66375	-1.46524	-1.57826	-1.48049	-1.59794	-1.62376	1.79389	0.0381619	0.123611	2.95562	P57784;G5E883;A0A0U1RNZ6	P57784;G5E883;A0A0U1RNZ6	U2 small nuclear ribonucleoprotein A	Snrpa1	P57784	7.45098
3.40577	3.28779	3.23186	3.4335	3.3496	3.29551	3.358	3.3261	3.39184	3.15266	3.04863	1.79435	0.0381807	0.155367	2.95627	P62754	P62754	40S ribosomal protein S6	Rps6	P62754	6.0241
-2.24152	-1.9473	-1.99283	-2.25971	-2.08287	-2.39579	-2.25493	-2.48803	-2.35508	-1.98049	-1.94456	1.79438	0.0381978	-0.262546	-2.95631	Q3TXV4;Q921E2;Q3TM43;D6RFT6	Q3TXV4;Q921E2	Ras-related protein Rab-31	Rab31	Q3TXV4	8.20513
-2.94738	-2.53163	-2.6349	-2.90877	-2.72931	-2.91069	-2.87183	-3.05273	-2.779	-2.63288	-2.7598	1.79456	0.0382057	-0.212073	-2.95657	Q9D4C9	Q9D4C9	Clavesin-1	Clvs1	Q9D4C9	5.36723
-3.14612	-3.18194	-3.27069	-3.14971	-3.2004	-3.3303	-3.16932	-3.18843	-3.02589	-3.23212	-3.22597	1.79468	0.0382167	0.10434	2.95674	Q9D8N2;Q3TH34;D3YUG1	Q9D8N2;Q3TH34	Protein FAM45A	Fam45a	Q9D8N2	4.7619
3.89703	3.59684	3.76728	3.83562	3.74956	3.75947	3.73961	3.85708	3.81655	3.6313	3.49747	1.79319	0.0382435	0.162196	2.95463	Q8K3J1	Q8K3J1	NADH dehydrogenase [ubiquinone] iron-sulfur protein 8, mitochondrial	Ndufs8	Q8K3J1	5.18868
2.48835	2.64204	2.58985	2.48825	2.58794	2.60731	2.41727	2.45316	2.49911	2.53527	2.44873	1.79124	0.0383495	-0.0992959	-2.95187	Q641P0	Q641P0	Actin-related protein 3B	Actr3b	Q641P0	6.9378
2.81993	2.57379	2.64718	2.74227	2.63945	2.86075	2.86596	2.88232	2.7845	2.62083	2.67633	1.79001	0.0384031	0.149276	2.95012	Q8BHN3	Q8BHN3	Neutral alpha-glucosidase AB	Ganab	Q8BHN3	7.41525
-1.50497	-1.68889	-1.60062	-1.4613	-1.52781	-1.57709	-1.57545	-1.49848	-1.42301	-1.5735	-1.73571	1.78911	0.038419	0.12463	2.94885	Q80TN4	Q80TN4	DnaJ homolog subfamily C member 16	Dnajc16	Q80TN4	5.05181
0.853174	0.760747	0.757765	0.854575	0.748491	0.701527	0.796395	0.734273	0.828237	0.644019	0.752518	1.78962	0.0384228	0.0858198	2.94957	Q7TPM6	Q7TPM6	Fibronectin type III and SPRY domain-containing protein 1	Fsd1	Q7TPM6	5.24194
2.97428	3.24239	3.16152	2.9612	3.1062	3.046	2.95163	3.01317	3.05127	2.99615	3.15117	1.78915	0.0384424	-0.126929	-2.9489	Q8R191	Q8R191	Synaptogyrin-3	Syngr3	Q8R191	11.3537
-0.271679	0.0770235	-0.10442	-0.190965	0.0740147	0.216942	-0.432302	-0.327746	-0.0790243	0.178094	-0.26424	1.78754	0.0384858	-0.289912	-2.94663	Q3TMP8;A0A1D5RLJ0;A0A1D5RMM9	Q3TMP8;A0A1D5RLJ0	Trimeric intracellular cation channel type A	Tmem38a	Q3TMP8	7.71812
5.1288	5.23972	5.21178	5.06708	5.28109	5.23329	5.04665	4.92754	5.09063	5.09851	5.08704	1.78785	0.0384908	-0.139764	-2.94706	A0A0A0MQA5;P68368;A0A087WQS4;A0A087WRB4;A0A087WSB0;A0A087WSL5;A0A087WS35	A0A0A0MQA5;P68368	Tubulin alpha-4A chain	Tuba4a	A0A0A0MQA5	8.59539
-1.4241	-1.27553	-1.35174	-1.40928	-1.40068	-1.24382	-1.45976	-1.45412	-1.35249	-1.20838	-1.36291	1.78489	0.0386422	-0.112773	-2.94287	Q99MX7	Q99MX7	Cat eye syndrome critical region protein 6 homolog	Cecr6	Q99MX7	14.1608
3.43496	3.59099	3.55694	3.44968	3.5533	3.4656	3.51675	3.43533	3.52143	3.55252	3.59081	1.78439	0.0386463	-0.0800642	-2.94215	A0A087WPL5;E9QNN1;O70133;Q3UR42;A0A0R4J2C3;A0A087WRT3	A0A087WPL5;E9QNN1;O70133;Q3UR42	ATP-dependent RNA helicase A	Dhx9	A0A087WPL5	14.6782
2.26698	2.28337	2.23339	2.29353	2.25796	2.25547	2.30557	2.2867	2.32388	2.16712	2.21953	1.78506	0.0386534	0.0591916	2.94311	Q80VP0	Q80VP0	Tectonin beta-propeller repeat-containing protein 1	Tecpr1	Q80VP0	9.00515
2.77097	2.73598	2.65528	2.77209	2.60726	2.73461	2.71509	2.71056	2.7863	2.616	2.61836	1.78543	0.0386646	0.0897528	2.94364	Q9CZM2;B8JKK2	Q9CZM2;B8JKK2	60S ribosomal protein L15;Ribosomal protein L15	Rpl15	Q9CZM2	8.82353
0.160339	0.514531	0.412836	0.25813	0.352352	0.150955	0.166003	-0.000779152	0.255086	0.3646	0.485273	1.78331	0.0387328	-0.212335	-2.94062	Q99K28	Q99K28	ADP-ribosylation factor GTPase-activating protein 2	Arfgap2	Q99K28	7.5
3.88997	3.73116	3.83301	3.87971	3.75397	3.79387	3.7635	3.83854	3.85753	3.74467	3.70118	1.78282	0.038749	0.0862045	2.93993	Q9DCJ5	Q9DCJ5	NADH dehydrogenase [ubiquinone] 1 alpha subcomplex subunit 8	Ndufa8	Q9DCJ5	4.65116
2.86607	2.72524	2.67802	2.88513	2.78828	2.83619	2.81907	2.83279	2.80081	2.67517	2.58195	1.7825	0.0387561	0.12663	2.93948	G3X8Y3;Q80UM3;A0A0A6YW80;A0A0A6YX86;A0A0A6YXF4;Q9DBB4;E9PZ53	G3X8Y3;Q80UM3;A0A0A6YW80	N-alpha-acetyltransferase 15, NatA auxiliary subunit	Naa15	G3X8Y3	3.3526
-0.354633	-0.560035	-0.491571	-0.371106	-0.537773	-0.28755	-0.281047	-0.210765	-0.386359	-0.648936	-0.490726	1.78204	0.0387784	0.181983	2.93883	Q9CZX0;A0A286YDB8	Q9CZX0;A0A286YDB8	Elongator complex protein 3	Elp3	Q9CZX0	7.67824
1.6574	1.49072	1.58109	1.66343	1.50349	1.32375	1.73746	1.62941	1.6362	1.52119	1.64859	1.7807	0.0387964	0.153307	2.93694	Q8BGJ5;Q922I7;Q8CB58;P17225;E9QMW9;F7DCW4;E9Q0W3;F7AXP1;G3UXZ8	Q8BGJ5;Q922I7;Q8CB58;P17225;E9QMW9;F7DCW4	Polypyrimidine tract-binding protein 1	Ptbp1	Q8BGJ5	6.99433
0.18261	-0.1482	-0.0679302	0.0649786	0.0407982	0.163811	0.143107	0.188781	0.110641	-0.0234671	-0.0929127	1.78128	0.0387985	0.15934	2.93776	P54731	P54731	FAS-associated factor 1	Faf1	P54731	4.00616
-1.54075	-1.44053	-1.28343	-1.43943	-1.20015	-1.06758	-1.58363	-1.45368	-1.59572	-1.364	-1.46558	1.78135	0.038825	-0.219098	-2.93786	Q6PGC1;Q8BN72	Q6PGC1	ATP-dependent RNA helicase Dhx29	Dhx29	Q6PGC1	5.27473
-0.704008	-0.345925	-0.455156	-0.580667	-0.485369	-0.730276	-0.729756	-0.856534	-0.61675	-0.467822	-0.384094	1.7799	0.0388337	-0.219436	-2.9358	A2AEK1;Q8BIQ5;Q8C7E9	A2AEK1;Q8BIQ5;Q8C7E9	Cleavage stimulation factor subunit 2;Cleavage stimulation factor subunit 2 tau variant	Cstf2;Cstf2t	A2AEK1	11.7329
4.32907	4.49062	4.47414	4.35065	4.5384	4.56222	4.32485	4.38436	4.32975	4.36891	4.34772	1.77834	0.0389863	-0.11993	-2.93359	Q91V41;Q50HX3;A0A2R8VHW9	Q91V41;Q50HX3	Ras-related protein Rab-14	Rab14	Q91V41	8.37209
2.0897	2.32292	2.31147	2.1747	2.31386	2.22313	2.22524	2.13055	2.12885	2.12985	2.32982	1.77588	0.0392085	-0.122032	-2.9301	E9Q9C3;Q9QZQ1;E9PYX7;E9Q852;D3Z7L2;D3YUD2;F7C3I9	E9Q9C3;Q9QZQ1;E9PYX7;E9Q852	Afadin	Mllt4	E9Q9C3	5.09031
4.97318	4.73901	4.82483	4.93439	4.83889	4.98858	4.92327	5.00886	4.9264	4.81699	4.73753	1.77565	0.0392121	0.128916	2.92978	Q91WD5;D3YXT0;A0A0A6YW30;A0A0A6YXD3	Q91WD5;D3YXT0	NADH dehydrogenase [ubiquinone] iron-sulfur protein 2, mitochondrial	Ndufs2	Q91WD5	7.5594
-2.89549	-3.11775	-2.88966	-2.69323	-2.88764	-2.9364	-2.72736	-2.72694	-2.78111	-2.8456	-2.87602	1.77425	0.0392714	0.160684	2.92779	Q8VE85	Q8VE85	Protein slowmo homolog 1	Slmo1	Q8VE85	5.81395
4.15712	3.9211	3.97683	4.03195	4.02744	4.09026	4.2647	4.31119	4.13459	4.01652	4.09824	1.77429	0.039295	0.158179	2.92786	Q80UE5;O70318;Q80UE4;A0A1W2P6I5;A0A1W2P7I4;A0A1W2P896;A0A1W2P7H7;A0A1W2P6H2;A0A1W2P7I2;A0A1W2P8C0	Q80UE5;O70318;Q80UE4;A0A1W2P6I5	Band 4.1-like protein 2	Epb4.1l2;Epb41l2	Q80UE5	6.64488
1.46792	0.792823	0.758577	1.0665	1.01874	1.07786	1.44103	1.21312	1.09367	0.858792	1.16109	1.7743	0.0393248	0.311801	2.92787	P84096;A0A1B0GSL4	P84096	Rho-related GTP-binding protein RhoG	Rhog	P84096	5.2356
0.106722	0.389398	0.365742	0.204579	0.299788	0.0853062	-0.0242586	-0.155374	0.0259695	0.168529	0.222258	1.77327	0.0393474	-0.223642	-2.92641	E9PVC7;O35495	E9PVC7;O35495	Cyclin-dependent kinase 14	Cdk14	E9PVC7	5.9867
-1.21193	-1.41262	-1.38105	-1.29819	-1.36634	-1.29354	-1.25595	-1.29626	-1.21447	-1.2733	-1.47991	1.77237	0.0394113	0.112436	2.92514	D3Z3I4;Q8VIM0	D3Z3I4;Q8VIM0	Hepatitis A virus cellular receptor 2 homolog	Havcr2	D3Z3I4	6.89655
-0.831425	-0.225188	-0.288921	-0.788186	-0.597225	-0.887388	-0.868449	-1.07655	-0.853164	-0.717086	-0.33267	1.77207	0.0394148	-0.375475	-2.92472	Q9DAM7	Q9DAM7	Transmembrane protein 263	Tmem263	Q9DAM7	15.6522
-0.405582	-0.184138	-0.276609	-0.521512	-0.218885	-0.565514	-0.53502	-0.619723	-0.451842	-0.313266	-0.252756	1.77188	0.0394152	-0.204875	-2.92444	Q920R0	Q920R0	Alsin	Als2	Q920R0	7.81345
6.66854	6.54451	6.57498	6.63834	6.57522	6.41892	6.59672	6.5342	6.67354	6.44896	6.37815	1.77139	0.0394337	0.132144	2.92375	P14094;A0A0A6YX05	P14094;A0A0A6YX05	Sodium/potassium-transporting ATPase subunit beta-1	Atp1b1	P14094	8.88158
1.65837	1.85873	1.78773	1.69954	1.79882	1.75865	1.75425	1.69841	1.71283	1.69998	1.81297	1.77087	0.0394492	-0.0814665	-2.92302	Q91V35;P18052;A0A2R8VHH6	Q91V35;P18052	Receptor-type tyrosine-protein phosphatase;Receptor-type tyrosine-protein phosphatase alpha	Ptpra	Q91V35	5.29634
2.93019	3.27764	3.24865	2.92411	3.27901	3.21799	2.7015	2.62257	2.77537	2.80024	2.88426	1.77021	0.0395278	-0.327218	-2.92208	Q9JI91;A0A1Y7VMW4	Q9JI91	Alpha-actinin-2	Actn2	Q9JI91	3.91499
1.11515	1.44094	1.48453	1.14104	1.50203	1.56837	1.41035	1.47202	1.10265	1.3621	1.5074	1.76988	0.0395372	-0.229317	-2.92161	H3BIW6;F7C3A0;A2AP18;H3BK11;A0A087WSR3;F7C512	H3BIW6;F7C3A0;A2AP18;H3BK11	Phosphoinositide phospholipase C;1-phosphatidylinositol 4,5-bisphosphate phosphodiesterase eta-2	Plch2	H3BIW6	7.73967
-0.139235	-0.371566	-0.377014	-0.175544	-0.356201	-0.55196	-0.29374	-0.450791	-0.210698	-0.607692	-0.470589	1.7688	0.0396276	0.201835	2.92008	Q3UH59;Q61879;Q8BXF2;Q02566;E9Q264;B1AR69;G3UW82;Q91Z83;P13542;Q5SX39;P13541;A2AQP0;Q5SX40	Q3UH59;Q61879	Myosin-10	Myh10	Q3UH59	3.57675
2.42183	2.3744	2.36069	2.44342	2.33476	2.3002	2.48185	2.44953	2.5142	2.42495	2.45644	1.76747	0.0397066	0.0869283	2.9182	Q6P4T2	Q6P4T2	U5 small nuclear ribonucleoprotein 200 kDa helicase	Snrnp200	Q6P4T2	4.8221
1.93436	2.18437	2.16626	2.16102	2.17054	2.13279	2.02459	2.05499	2.02949	2.07163	2.20262	1.76795	0.0397181	-0.11381	-2.91888	Q60631;B1AT92;B1AT95	Q60631;B1AT92	Growth factor receptor-bound protein 2	Grb2	Q60631	6.91244
-0.759182	-0.521367	-0.497225	-0.639476	-0.394838	-0.276709	-0.660726	-0.535401	-0.663114	-0.568156	-0.575577	1.76802	0.0397299	-0.179268	-2.91899	Q8VE52;A0A087WNQ8	Q8VE52	Opioid growth factor receptor-like protein 1	Ogfrl1	Q8VE52	7.75862
-0.40028	-0.491431	-0.530746	-0.442388	-0.620676	-0.668884	-0.309407	-0.327657	-0.36008	-0.457652	-0.373915	1.76752	0.0397303	0.155922	2.91827	A0A338P6G6;A0A384DV79;Q3TE85;A0A338P6E8;P17095;A0A338P6F6;A0A338P6D0	A0A338P6G6;A0A384DV79;Q3TE85;A0A338P6E8;P17095	High mobility group protein HMG-I/HMG-Y	Hmga1	A0A338P6G6	12.6437
-1.12417	-1.61263	-1.35468	-1.20627	-1.25116	-1.18529	-1.12678	-0.997027	-1.11221	-1.2198	-1.48831	1.76614	0.0398474	0.238685	2.91632	Q923D5;A0A0N4SWF7	Q923D5	WW domain-binding protein 11	Wbp11	Q923D5	6.86427
-0.667252	-1.09986	-0.921904	-0.885079	-0.952997	-0.738464	-0.613246	-0.593947	-0.81042	-0.945228	-0.908459	1.76492	0.0399342	0.213829	2.9146	F8WH20;D3Z194;D3YTT6;Q9DBS9;D3YVF7	F8WH20;D3Z194;D3YTT6;Q9DBS9;D3YVF7	Oxysterol-binding protein;Oxysterol-binding protein-related protein 3	Osbpl3	F8WH20	5.25031
4.30174	4.23964	4.24351	4.30754	4.27661	4.15903	4.28793	4.23122	4.30969	4.20493	4.20776	1.76452	0.0399403	0.0657068	2.91403	Q6PER3;D3Z6G3;A0A0J9YVB9	Q6PER3;D3Z6G3;A0A0J9YVB9	Microtubule-associated protein RP/EB family member 3	Mapre3	Q6PER3	5.69395
2.29643	2.24081	2.25111	2.37564	2.29477	2.2302	2.27887	2.28125	2.31891	2.21002	2.13949	1.76361	0.0399702	0.0824873	2.91274	Q99JI4;A0A286YDW8	Q99JI4;A0A286YDW8	26S proteasome non-ATPase regulatory subunit 6	Psmd6	Q99JI4	4.11311
3.32765	3.46653	3.49747	3.35927	3.54026	3.50829	3.30261	3.35428	3.47872	3.65423	3.37903	1.76388	0.0399791	-0.143129	-2.91313	A0A087WPW1;A0A087WNZ9;A0A087WRP8;A0A087WPC4;A0A087WPD1;A0A087WSJ9;F6WDS8;A0A087WQG6;Q9Z2H2;A0A087WSH2;Q3UTM5;A0A0J9YUE4;A0A0J9YTS6;A0A0J9YU74;A0A0J9YUY2;A0A0J9YUD1	A0A087WPW1;A0A087WNZ9;A0A087WRP8;A0A087WPC4;A0A087WPD1;A0A087WSJ9;F6WDS8;A0A087WQG6;Q9Z2H2;A0A087WSH2;Q3UTM5	Regulator of G-protein signaling 6	Rgs6	A0A087WPW1	4.41501
1.86222	2.0758	1.93106	1.89839	2.00423	1.93851	1.74755	1.67846	1.87524	1.929	1.87061	1.76295	0.040003	-0.145832	-2.91181	F6RK07;A2AUX5;A2AUX3;Q3UHC7;B7ZD29;F6QQP6	F6RK07;A2AUX5;A2AUX3;Q3UHC7;B7ZD29;F6QQP6	Disabled homolog 2-interacting protein	Dab2ip	F6RK07	5.72484
1.94055	2.06382	1.99019	1.82487	1.96715	1.899	1.84808	1.64042	1.84262	1.93165	1.95559	1.76146	0.0400565	-0.148593	-2.9097	Q9JJY3	Q9JJY3	Sphingomyelin phosphodiesterase 3	Smpd3	Q9JJY3	8.85496
-0.217381	-0.0241785	0.0374775	-0.0679789	0.0947933	0.161835	-0.12029	-0.0520582	-0.167274	-0.00360012	-0.114796	1.76155	0.0400834	-0.150251	-2.90982	A0A0A6YWT4;A0A0A6YY35	A0A0A6YWT4;A0A0A6YY35		Rabgap1l	A0A0A6YWT4	1.30435
-1.43688	-1.53627	-1.45742	-1.32221	-1.49626	-1.35129	-1.22374	-1.33022	-1.19755	-1.36923	-1.49732	1.76073	0.0401071	0.149183	2.90867	A2A4J3;A2A4J1;P61290	A2A4J3;A2A4J1;P61290	Proteasome activator complex subunit 3	Psme3	A2A4J3	3.8961
2.03435	1.9186	1.99207	2.09696	1.96477	1.92651	2.00518	1.96219	2.0796	1.95061	1.7942	1.75979	0.040214	0.111196	2.90734	A0A1D5RLW5;A0A1D5RM85;P62717;A0A1D5RME4;A0A1D5RM79;A0A1D5RMC7	A0A1D5RLW5;A0A1D5RM85;P62717;A0A1D5RME4;A0A1D5RM79	60S ribosomal protein L18a	Rpl18a	A0A1D5RLW5	4.7619
3.43319	3.28871	3.31923	3.43316	3.39815	3.44381	3.44289	3.45633	3.40887	3.31845	3.23546	1.75886	0.0402791	0.100919	2.90603	Q8BG32;G3UYH2;G3UWW7;G3UXL5;G3UYI4;G3UYL3;G3UYL8;G3UX15;G3UZ33;G3UX67;G3UWV7;G3UZ28	Q8BG32	26S proteasome non-ATPase regulatory subunit 11	Psmd11	Q8BG32	3.08057
4.62514	4.73701	4.64623	4.56008	4.70309	4.59085	4.52782	4.49456	4.54471	4.62824	4.58509	1.758	0.0403086	-0.0979576	-2.90481	P14824;F8WIT2	P14824;F8WIT2	Annexin A6;Annexin	Anxa6	P14824	6.3893
1.68847	1.68369	1.66143	1.73717	1.65652	1.68674	1.78174	1.78071	1.77688	1.67501	1.75491	1.75645	0.0404115	0.0666086	2.90262	Q61191;B1AUX2;F6SJS2	Q61191;B1AUX2	Host cell factor 1;HCF N-terminal chain 1;HCF N-terminal chain 2;HCF N-terminal chain 3;HCF N-terminal chain 4;HCF N-terminal chain 5;HCF N-terminal chain 6;HCF C-terminal chain 1;HCF C-terminal chain 2;HCF C-terminal chain 3;HCF C-terminal chain 4;HCF C-terminal chain 5;HCF C-terminal chain 6	Hcfc1	Q61191	7.62836
-0.33539	-0.450442	-0.388964	-0.271312	-0.330059	-0.240358	-0.225732	-0.236983	-0.22833	-0.421973	-0.410591	1.75556	0.0404195	0.114182	2.90135	Q922Y1	Q922Y1	UBX domain-containing protein 1	Ubxn1	Q922Y1	6.39731
-0.129732	-0.0370207	0.0540123	-0.176307	-0.0534706	0.0283947	-0.00295353	-0.1407	-0.0583048	-0.0218	0.104113	1.75607	0.0404201	-0.113971	-2.90208	P32233	P32233	Developmentally-regulated GTP-binding protein 1	Drg1	P32233	8.71935
2.37597	2.30134	2.2732	2.41881	2.35713	2.39454	2.37674	2.43285	2.36293	2.27023	2.21874	1.75663	0.0404207	0.0909274	2.90287	O35593	O35593	26S proteasome non-ATPase regulatory subunit 14	Psmd14	O35593	7.41935
2.64596	2.50838	2.45305	2.64285	2.50604	2.62741	2.58753	2.56449	2.6012	2.43817	2.34976	1.7569	0.040424	0.127938	2.90324	P62751;D3YTY6	P62751	60S ribosomal protein L23a	Rpl23a	P62751	1.92308
3.10935	3.38864	3.36203	3.25182	3.36893	3.15716	3.10838	2.91996	3.15552	3.25201	3.2409	1.75566	0.0404375	-0.18594	-2.9015	Q8R357;O88998;A3KGE4;G3X9Q7	Q8R357;O88998;A3KGE4;G3X9Q7	Noelin	Olfm1	Q8R357	5.7732
4.74806	4.57585	4.66507	4.74376	4.64157	4.73504	4.6746	4.78612	4.7105	4.53731	4.50766	1.75248	0.0406908	0.122189	2.897	P97807;H3BKG7	P97807	Fumarate hydratase, mitochondrial	Fh	P97807	8.08679
-0.799498	-1.01635	-1.07271	-0.678975	-0.943275	-0.87661	-0.833562	-0.998866	-0.768098	-0.945714	-1.09206	1.75087	0.0408584	0.17532	2.89472	G3UYC3;Q9Z1S3;G3UZQ7;G3UWW4;G3UYP5	G3UYC3;Q9Z1S3;G3UZQ7;G3UWW4;G3UYP5	RAS guanyl-releasing protein 1	Rasgrp1	G3UYC3	4.47368
3.28099	3.26175	3.2379	3.3427	3.26275	3.23103	3.34818	3.26678	3.27644	3.24703	3.27434	1.75026	0.0408696	0.0505515	2.89386	P84084	P84084	ADP-ribosylation factor 5	Arf5	P84084	7.22222
1.30016	1.14952	1.17276	1.29499	1.24472	1.31487	1.3701	1.41864	1.30562	1.26473	1.26242	1.74962	0.0409337	0.103063	2.89296	F8WI56;D3Z7D3;Q8BWT5;F7DDW0	F8WI56;D3Z7D3;Q8BWT5	Disco-interacting protein 2 homolog A	Dip2a	F8WI56	6.97823
1.93514	1.73691	1.82081	1.86543	1.86732	1.93927	1.99069	2.01501	1.98545	1.83694	1.87635	1.74917	0.0409713	0.112076	2.89231	Q9JIX8;F6RJ39;B8JJ91;B8JJ92;Q52KR6;F6Q8C0;B8JJ90	Q9JIX8;F6RJ39;B8JJ91;B8JJ92;Q52KR6	Apoptotic chromatin condensation inducer in the nucleus	Acin1	Q9JIX8	5.00747
-2.76631	-2.59002	-2.67339	-2.70918	-2.55301	-2.67657	-2.74899	-2.6495	-2.71177	-2.62131	-2.67355	1.7483	0.0410206	-0.0858416	-2.8911	Q91VK1;A0A1Y7VKZ4	Q91VK1;A0A1Y7VKZ4	Basic leucine zipper and W2 domain-containing protein 2	Bzw2	Q91VK1	4.29594
3.66771	3.62268	3.59307	3.71941	3.6367	3.58043	3.68059	3.57992	3.72696	3.58967	3.54978	1.7473	0.0411345	0.0795265	2.88967	A2AN08;F6SSP6;Z4YMA7;Z4YLP1	A2AN08	E3 ubiquitin-protein ligase UBR4	Ubr4	A2AN08	5.25097
-4.89694	-4.61146	-4.81503	-4.9194	-4.49156	-4.77785	-4.66954	-5.09344	-4.84692	-4.46735	-4.60209	1.74596	0.0412482	-0.257691	-2.88779	B0QZH6;B0QZH4;Q80Y50	B0QZH6;B0QZH4;Q80Y50	Calmodulin-binding transcription activator 2	Camta2	B0QZH6	6.95505
-1.10023	-0.962155	-0.996052	-1.04757	-0.855789	-0.830343	-1.13384	-1.0128	-1.06281	-1.02244	-1.02246	1.74505	0.0412913	-0.123243	-2.88649	Q3UH45;A0A1Y7VP50	Q3UH45;A0A1Y7VP50		Tecpr2	Q3UH45	7.51933
-0.111254	0.00892353	-0.0649815	3.14713e-05	0.0460644	0.15941	-0.103724	-0.138282	-0.10119	0.0394468	-0.0271301	1.74359	0.0414095	-0.117839	-2.88444	D3YUV1;Q99J45;A0A0J9YUQ4;A0A0J9YTX8;A0A0J9YUZ6	D3YUV1;Q99J45;A0A0J9YUQ4	Nuclear receptor-binding protein	Nrbp1	D3YUV1	3.8674
-0.505516	-0.517934	-0.537512	-0.433728	-0.578484	-0.438286	-0.446157	-0.365111	-0.447642	-0.537436	-0.619432	1.74362	0.0414399	0.0985498	2.88447	Q80X85	Q80X85	28S ribosomal protein S7, mitochondrial	Mrps7	Q80X85	4.13223
4.31059	4.25515	4.28904	4.35005	4.31015	4.32371	4.36004	4.40236	4.30041	4.2717	4.25083	1.74257	0.0415373	0.0612588	2.88299	Q99LX0;A2A813;A2A815;A2A817;A2A816	Q99LX0;A2A813;A2A815;A2A817;A2A816	Protein deglycase DJ-1	Park7	Q99LX0	8.99471
-0.414379	-0.0634279	-0.0556774	-0.480807	-0.0150337	0.162918	-0.483598	-0.570096	-0.650058	-0.574155	-0.3755	1.74156	0.0416269	-0.366308	-2.88156	P51655	P51655	Glypican-4;Secreted glypican-4	Gpc4	P51655	5.386
-5.02277	-4.99686	-4.83365	-4.99403	-4.75804	-4.70982	-5.11277	-4.97156	-4.818	-4.7268	-4.76032	1.74125	0.0416462	-0.186246	-2.88112	A2AGL5;Q9D9K3	A2AGL5;Q9D9K3	Cell death regulator Aven	Aven	A2AGL5	6.45161
1.84749	1.94801	1.84215	1.77724	1.84924	1.84306	1.71297	1.70586	1.82744	2.01793	1.86712	1.73974	0.0418028	-0.120384	-2.87898	Q80TK0;A0A1D5RL96;F7CG54;D3YUW2	Q80TK0;A0A1D5RL96;F7CG54	Uncharacterized protein KIAA1107	Kiaa1107;A830010M20Rik	Q80TK0	7.1025
-0.248806	-0.0868273	-0.113008	-0.185643	0.0330524	-0.152113	-0.124593	-0.248378	-0.130158	-0.0831575	-0.0820618	1.73837	0.0419796	-0.10683	-2.87706	G5E896;Q3UJB9;D6RE33;A0A0R4J1Q0;F6V5I7;F6ZJ27	G5E896;Q3UJB9;D6RE33;A0A0R4J1Q0	Enhancer of mRNA-decapping protein 4	Edc4	G5E896	5.40541
1.83019	2.34004	2.17583	1.87892	2.09662	1.91883	1.99786	1.68812	2.02161	2.0804	2.44638	1.73764	0.0420511	-0.293013	-2.87603	Q80YA9;A2AI78	Q80YA9;A2AI78	Connector enhancer of kinase suppressor of ras 2	Cnksr2	Q80YA9	4.55426
-0.308968	-0.447825	-0.462151	-0.306905	-0.379881	-0.262348	-0.323342	-0.204469	-0.306643	-0.507356	-0.558365	1.73658	0.042137	0.146256	2.87453	A2AFQ9;E9PUU4;Q8BX17	A2AFQ9;E9PUU4;Q8BX17	Gem-associated protein 5	Gemin5	A2AFQ9	6.5956
1.70908	2.13806	2.13074	1.93321	2.22972	2.41902	1.96662	2.10169	1.71847	1.96377	2.10181	1.73626	0.0421733	-0.278039	-2.87408	F7BX42;E9PZM8;Q99J85;H3BLN6;F8VQB8	F7BX42;E9PZM8;Q99J85	Neuronal pentraxin receptor	Nptxr	F7BX42	9.33063
1.80014	1.7489	1.77209	1.89183	1.76406	1.66134	1.82682	1.73093	1.86723	1.74723	1.67543	1.73533	0.0422853	0.0952169	2.87276	Q5SUH6;Q5SUH7;Q99KN9	Q5SUH6;Q5SUH7;Q99KN9	Clathrin interactor 1	Clint1	Q5SUH6	8.11232
-0.580448	-0.526618	-0.486948	-0.479949	-0.416061	-0.440994	-0.588983	-0.628675	-0.521544	-0.451169	-0.50993	1.73461	0.0423052	-0.0879663	-2.87175	Q5U430;F6QC57;F6RDS0	Q5U430;F6QC57;F6RDS0	E3 ubiquitin-protein ligase UBR3	Ubr3	Q5U430	5.50556
2.00885	2.61347	2.44834	2.26582	2.37766	1.95053	1.93396	1.78899	2.03959	2.31148	2.48129	1.73472	0.0423127	-0.356353	-2.8719	Q91VW3;I7HPY0	Q91VW3	SH3 domain-binding glutamic acid-rich-like protein 3	Sh3bgrl3	Q91VW3	6.45161
3.66786	3.57916	3.53588	3.57985	3.47848	3.65802	3.79105	3.6552	3.68131	3.36383	3.50066	1.73288	0.0424924	0.155715	2.86929	P63028;D3YU75	P63028;D3YU75	Translationally-controlled tumor protein	Tpt1	P63028	8.72093
-0.680147	-0.783973	-0.726225	-0.673673	-0.747372	-0.778769	-0.720004	-0.76644	-0.721414	-0.769567	-0.796207	1.73078	0.0427083	0.054683	2.86633	A2RTH5;A0A0U1RNF2	A2RTH5;A0A0U1RNF2		Lcmt1	A2RTH5	4.81928
0.0398693	0.0572519	0.054821	-0.0471296	0.0634174	0.189682	-0.00033474	0.0425653	-0.00705624	0.0953112	0.0572186	1.72907	0.0428629	-0.0807009	-2.86392	A0A0N4SV80;E9QML5;Q61464;A0A0N4SV38;A0A0N4SVI8;E9QKZ7;A0A0N4SVM8;Q3TZK9;A0A0N4SUP3	A0A0N4SV80;E9QML5;Q61464;A0A0N4SV38;A0A0N4SVI8;E9QKZ7	Zinc finger protein 638	Zfml;Znf638	A0A0N4SV80	4.41329
0.528864	0.38436	0.345427	0.538489	0.446716	0.249527	0.461848	0.370887	0.514472	0.379758	0.390865	1.72881	0.0428783	0.116803	2.86355	Q9R0N3;S4R1M8;D3YWW9	Q9R0N3;S4R1M8	Synaptotagmin-11	Syt11	Q9R0N3	5.5814
2.61345	2.39935	2.42154	2.54189	2.44221	2.664	2.74279	2.90491	2.68857	2.52807	2.51485	1.72832	0.042908	0.203322	2.86285	A0A1W2P872;D3YVV7;A0A1W2P6P4	A0A1W2P872;D3YVV7		Nova2	A0A1W2P872	11.3821
-4.29562	-4.13843	-4.09692	-4.14177	-3.91301	-4.04889	-4.21705	-4.31247	-4.18453	-4.20849	-3.91023	1.72791	0.0429088	-0.177627	-2.86229	Q8K297	Q8K297	Procollagen galactosyltransferase 1	Colgalt1	Q8K297	4.21394
2.89357	3.2075	3.27512	3.02268	3.22835	2.95308	2.88304	2.799	2.88913	2.91484	3.09803	1.7255	0.0431699	-0.215334	-2.85887	P62823;Q9CXS2	P62823;Q9CXS2	Ras-related protein Rab-3C	Rab3c	P62823	5.28634
-0.686382	-0.248897	-0.462234	-0.723235	-0.555513	-0.877003	-0.90705	-0.990823	-0.891498	-0.611253	-0.301285	1.72472	0.0432543	-0.330433	-2.85777	P59279;Q3TEG7;G3UXQ7;G3V022	P59279;Q3TEG7	Ras-related protein Rab-2B	Rab2b	P59279	8.33333
-1.54211	-1.33074	-1.43291	-1.59432	-1.4645	-1.65014	-1.59538	-1.82172	-1.6778	-1.46976	-1.28501	1.72273	0.043417	-0.207421	-2.85497	Q3U7U3;Q3UGI9;Q3UD93	Q3U7U3	F-box only protein 7	Fbxo7	Q3U7U3	6.69216
-4.64869	-4.6713	-4.56123	-4.40747	-4.54294	-4.64172	-4.38201	-4.35473	-4.42026	-4.59651	-4.5522	1.72277	0.0434455	0.151683	2.85503	D3YUW8;D3YUX1;Q0VGT3;Q8BZH4	D3YUW8;D3YUX1;Q0VGT3;Q8BZH4	Pogo transposable element with ZNF domain	Pogz	D3YUW8	4.94673
-2.84065	-2.6928	-2.80042	-2.84309	-2.61285	-2.8288	-2.82582	-2.99638	-2.8104	-2.67376	-2.75233	1.7191	0.0437145	-0.136443	-2.84984	Q9WUN2	Q9WUN2	Serine/threonine-protein kinase TBK1	Tbk1	Q9WUN2	5.89849
-1.18119	-1.39339	-1.39124	-1.16159	-1.45299	-1.12341	-1.19951	-0.857432	-1.09998	-1.23563	-1.57528	1.71864	0.0437522	0.262049	2.84919	O08600	O08600	Endonuclease G, mitochondrial	Endog	O08600	9.52381
1.91413	1.73892	1.73585	1.90975	1.81	1.91736	1.8584	1.85147	1.92455	1.78321	1.66461	1.71722	0.0439078	0.116668	2.84718	O88307	O88307	Sortilin-related receptor	Sorl1	O88307	6.63657
0.756706	0.917363	0.887089	0.777009	0.933159	0.785982	0.783486	0.748	0.855235	0.818261	0.952349	1.71576	0.0439627	-0.0982798	-2.84513	E9QAQ3;Q6ZQ82;F6XTB7;Q3U860	E9QAQ3;Q6ZQ82	Rho GTPase-activating protein 26	Arhgap26	E9QAQ3	3.95257
1.47141	1.26757	1.24796	1.46022	1.31905	1.47849	1.40101	1.59545	1.3767	1.13388	1.27309	1.71559	0.0439627	0.174289	2.84488	Q8BTX9;A0A1D5RLG0;A0A1D5RM62	Q8BTX9;A0A1D5RLG0	Inactive hydroxysteroid dehydrogenase-like protein 1	Hsdl1	Q8BTX9	5.45455
2.05444	2.1783	2.21118	2.05689	2.19614	1.99113	1.92577	1.79867	1.96408	2.14062	2.04725	1.71591	0.0439856	-0.167466	-2.84533	A0A0R4J093;Q9DBP5	A0A0R4J093;Q9DBP5	UMP-CMP kinase	Cmpk1	A0A0R4J093	7.48899
2.56005	2.68186	2.66966	2.62871	2.71912	2.63708	2.57605	2.62831	2.60771	2.60204	2.66567	1.71666	0.0439885	-0.0624072	-2.8464	Q8K212	Q8K212	Phosphofurin acidic cluster sorting protein 1	Pacs1	Q8K212	6.34755
1.46732	1.55405	1.62547	1.41408	1.67144	1.74571	1.48085	1.54909	1.40698	1.54525	1.48077	1.71627	0.0439914	-0.140119	-2.84585	A0A0A6YXR4;P47199;A0A0A6YVS7;V9GXY8;D3Z2X0;D3YUG9;D3YWU6;D3Z4Q4;A0A0G2JFU5	A0A0A6YXR4;P47199;A0A0A6YVS7;V9GXY8	Quinone oxidoreductase	Cryz	A0A0A6YXR4	10.9635
2.99023	3.13472	3.14347	2.98801	3.2251	3.32635	2.99317	3.01404	3.00545	3.10843	2.9705	1.71247	0.0443355	-0.153248	-2.84049	Q8R071;B2RXC2	Q8R071	Inositol-trisphosphate 3-kinase A	Itpka	Q8R071	8.7146
-2.79961	-2.51412	-2.66175	-2.91719	-2.65789	-2.17809	-2.70954	-2.86654	-2.81447	-2.71914	-2.5929	1.70942	0.0447135	-0.267491	-2.83618	G3UXY9;Q9R1E6	G3UXY9;Q9R1E6	Ectonucleotide pyrophosphatase/phosphodiesterase family member 2	Enpp2	G3UXY9	6.04396
3.82146	3.9396	3.90257	3.78806	3.91429	3.82752	3.7246	3.75813	3.8414	3.92501	3.78488	1.70833	0.0447926	-0.0955821	-2.83464	P62881;Q8BT07	P62881	Guanine nucleotide-binding protein subunit beta-5	Gnb5	P62881	7.08861
-0.133917	-0.306371	-0.261311	-0.175197	-0.250509	-0.130871	-0.157525	-0.143201	-0.172664	-0.333074	-0.430727	1.70847	0.0448046	0.128976	2.83484	Q8R010;Q8R3V2	Q8R010;Q8R3V2	Aminoacyl tRNA synthase complex-interacting multifunctional protein 2	Aimp2	Q8R010	5.3125
2.15079	2.00129	2.11271	2.22513	2.08206	2.14387	2.1171	2.25233	2.22473	2.16445	2.05157	1.70694	0.0448137	0.101358	2.83269	Q91VM9;D3Z636;G8JL76	Q91VM9;D3Z636;G8JL76	Inorganic pyrophosphatase 2, mitochondrial	Ppa2	Q91VM9	4.84848
-0.214499	-0.919404	-0.866476	-0.663611	-0.763844	-0.821115	-0.269124	-0.632073	-0.52418	-0.721345	-0.496927	1.70708	0.0448343	0.304154	2.83288	Q9WVT6	Q9WVT6	Carbonic anhydrase 14	Ca14	Q9WVT6	7.71513
4.24163	4.0323	4.12447	4.23834	4.09229	4.21145	4.12144	4.29595	4.16893	4.06944	3.98022	1.70755	0.0448349	0.12823	2.83354	P70404	P70404	Isocitrate dehydrogenase [NAD] subunit gamma 1, mitochondrial	Idh3g	P70404	6.61578
4.26978	4.36934	4.44091	4.23772	4.48048	4.52301	4.32369	4.35708	4.30853	4.41564	4.28589	1.70659	0.0448445	-0.119851	-2.83219	B7ZC46;B1AQY9	B7ZC46;B1AQY9		2020-09-08	B7ZC46	4.31818
-1.4813	-1.95033	-1.78954	-1.75429	-1.74138	-1.91359	-1.66487	-1.71909	-1.6477	-1.86182	-1.70411	1.70567	0.0449237	0.173344	2.83088	Q61730;G3UY13	Q61730;G3UY13	Interleukin-1 receptor accessory protein	Il1rap	Q61730	5.08772
0.721195	0.582236	0.663021	0.78152	0.56008	0.251085	0.811412	0.778623	0.777238	0.616141	0.708139	1.70521	0.0449288	0.210547	2.83024	Q9WVA4;A0A0A6YXG6	Q9WVA4;A0A0A6YXG6	Transgelin-2	Tagln2	Q9WVA4	9.54774
3.45205	3.01244	3.16245	3.33395	3.12461	3.54083	3.40985	3.66019	3.3658	3.02697	2.98231	1.70303	0.0451274	0.302765	2.82716	Q9CQ69;I7HPX6	Q9CQ69	Cytochrome b-c1 complex subunit 8	Uqcrq	Q9CQ69	4.87805
-4.02718	-3.59175	-3.72619	-3.94882	-3.72051	-3.99376	-3.93666	-4.34103	-4.14422	-3.93927	-3.86729	1.70269	0.045155	-0.273123	-2.82669	A2ALI5	A2ALI5	Adherens junction-associated protein 1	Ajap1	A2ALI5	6.79612
3.37087	3.41178	3.3597	3.31993	3.3771	3.36805	3.27265	3.32214	3.34103	3.41848	3.34675	1.7021	0.0451656	-0.0549859	-2.82585	A0A1B0GRV0;D3Z5X0	A0A1B0GRV0			A0A1B0GRV0	8.66873
1.47778	1.52289	1.5137	1.40325	1.53691	1.52882	1.46646	1.46514	1.47305	1.4526	1.50066	1.69971	0.0454261	-0.0521259	-2.82248	Q8BG73	Q8BG73	SH3 domain-binding glutamic acid-rich-like protein 2	Sh3bgrl2	Q8BG73	4.6729
-1.2106	-1.48884	-1.44136	-1.0845	-1.2881	-1.0808	-1.20147	-1.03302	-1.19429	-1.43643	-1.55419	1.69752	0.045692	0.236843	2.8194	Q3UHC9;A0A1L1M1J8;Q60603;Q920E3	Q3UHC9;A0A1L1M1J8;Q60603	Potassium voltage-gated channel subfamily H member 1	Kcnh1	Q3UHC9	5.40541
-0.914661	-0.663199	-0.606684	-0.829635	-0.418736	-0.19998	-0.807994	-0.656423	-0.993096	-0.681344	-0.717077	1.69555	0.0458568	-0.292525	-2.81661	Q9D7I5	Q9D7I5	Phospholysine phosphohistidine inorganic pyrophosphate phosphatase	Lhpp	Q9D7I5	9.62963
3.39207	3.49214	3.46008	3.44161	3.46427	3.47552	3.39865	3.40764	3.43967	3.42219	3.43455	1.69573	0.0458809	-0.0421956	-2.81687	Q8BGT8;F7D3N3;F6U6Z2;E0CXW9	Q8BGT8;F7D3N3;F6U6Z2	Phytanoyl-CoA hydroxylase-interacting protein-like	Phyhipl	Q8BGT8	5.06667
-2.42232	-2.42413	-2.41842	-2.53837	-2.40261	-2.48874	-2.50605	-2.50964	-2.47525	-2.32968	-2.37018	1.69423	0.0460028	-0.0847045	-2.81476	Q9Z160;F6V3F1;F6QQB5;A2A6N9;Q810S7	Q9Z160	Conserved oligomeric Golgi complex subunit 1	Cog1	Q9Z160	4.38776
0.898409	0.789815	0.800684	0.863587	0.657829	0.583584	0.778104	0.76406	0.83505	0.674653	0.719511	1.69324	0.046092	0.123496	2.81336	Q91YJ5;Q5M6W7;F6RR02;Q5M6W8;Q5M6W9	Q91YJ5;Q5M6W7	Translation initiation factor IF-2, mitochondrial	Mtif2	Q91YJ5	6.74003
1.84843	1.10907	1.27551	1.38786	1.40865	1.2579	1.71966	1.38487	1.46872	1.30927	1.37103	1.69073	0.0463253	0.273334	2.80982	Q921C1	Q921C1	Gap junction gamma-3 protein	Gjc3	Q921C1	7.80669
5.5649	5.40609	5.48016	5.49649	5.47931	5.55632	5.53003	5.56319	5.58055	5.47466	5.42231	1.6893	0.0464339	0.0772276	2.8078	P05063	P05063	Fructose-bisphosphate aldolase C	Aldoc	P05063	8.53994
3.41026	3.24789	3.19388	3.33645	3.22621	3.43183	3.3517	3.37934	3.37546	3.1501	3.13643	1.68862	0.0464718	0.139585	2.80684	P14131	P14131	40S ribosomal protein S16	Rps16	P14131	8.90411
3.88342	3.91861	3.8891	3.88325	3.95568	3.9232	3.8802	3.84501	3.84276	3.87927	3.89367	1.68802	0.0465152	-0.0429934	-2.806	A0A0R4J0K2;K3W4R5;A2AGT5;Z4YL78	A0A0R4J0K2;K3W4R5;A2AGT5;Z4YL78	Cytoskeleton-associated protein 5	Ckap5	A0A0R4J0K2	5.27101
1.4724	1.33086	1.22401	1.42089	1.39631	1.43372	1.4497	1.4008	1.42632	1.29198	1.33141	1.68759	0.0465416	0.0993081	2.80539	Q3UGC7;Q66JS6	Q3UGC7;Q66JS6	Eukaryotic translation initiation factor 3 subunit J-A;Eukaryotic translation initiation factor 3 subunit J-B	Eif3j1;Eif3j2	Q3UGC7	6.89655
5.36336	5.5241	5.49405	5.37913	5.48356	5.36983	5.38449	5.2668	5.39452	5.41811	5.42102	1.68675	0.0465606	-0.0941179	-2.8042	Q76MZ3;H3BLQ0;Q3TTF6;H3BKU1;G3UWS4;Q7TNP2;H3BIV7;G3UWL2;H3BLE7;G3UXQ1;H3BK50;H3BJ83	Q76MZ3	Serine/threonine-protein phosphatase 2A 65 kDa regulatory subunit A alpha isoform	Ppp2r1a	Q76MZ3	3.39559
3.64178	3.51625	3.56258	3.6431	3.55929	3.57295	3.53313	3.60201	3.61637	3.49477	3.43647	1.68708	0.0465708	0.0835599	2.80468	Q9D6J6;M0QWP9;D6RGN4	Q9D6J6	NADH dehydrogenase [ubiquinone] flavoprotein 2, mitochondrial	Ndufv2	Q9D6J6	8.06452
-1.09274	-1.52464	-1.32578	-1.16421	-1.36149	-1.05846	-1.08219	-0.879931	-1.17975	-1.26157	-1.36414	1.68492	0.046737	0.236248	2.80163	P12265;D3YY48;Q99KJ6	P12265	Beta-glucuronidase	Gusb	P12265	6.6358
-1.99338	-1.75979	-1.8012	-2.0444	-1.79788	-1.59542	-2.0078	-2.07664	-1.99295	-1.88737	-2.07483	1.68439	0.0467604	-0.203622	-2.80088	E9PWP6;A0A1W2P6S9	E9PWP6		Rims1	E9PWP6	6.84932
-4.00882	-4.28583	-4.52314	-4.29451	-4.47777	-4.04819	-4.09188	-3.98574	-4.02089	-4.42148	-4.29218	1.68497	0.0467643	0.261065	2.8017	E9PWM3	E9PWM3		Armcx4	E9PWM3	12.4363
4.38276	4.21461	4.32091	4.37327	4.26631	4.28618	4.36336	4.46251	4.33743	4.31773	4.37473	1.68368	0.0468174	0.08712	2.79987	P47738;A0A0G2JEU1;A0A0G2JFQ0;A0A0G2JF60;D3YYF3	P47738;A0A0G2JEU1	Aldehyde dehydrogenase, mitochondrial	Aldh2	P47738	9.24855
3.23866	3.08923	3.11326	3.22315	3.17591	3.20257	3.20883	3.16553	3.17582	3.09735	3.04411	1.68316	0.0468575	0.0819921	2.79915	Q9JLV5;E9Q4T8;F6ZZK0;F6UY44;F6R0N8	Q9JLV5;E9Q4T8	Cullin-3	Cul3	Q9JLV5	5.07812
-1.06264	-1.30346	-1.07435	-1.0377	-1.08287	-1.2547	-0.821689	-0.690989	-1.02765	-1.09645	-1.10135	1.68161	0.0469481	0.224061	2.79696	Q9R069;D3YTK7	Q9R069	Basal cell adhesion molecule	Bcam	Q9R069	9.80707
-0.129871	-0.265857	-0.293758	-0.118722	-0.184046	-0.0876312	-0.0983114	-0.112176	-0.149121	-0.218183	-0.278854	1.6797	0.0471282	0.0997478	2.79427	A0A0G2JE03;Q3TWF7;A0A0G2JDM7;Q8BTZ4;A0A0G2JFH0;A0A0G2JDE8;A0A0G2JG78	A0A0G2JE03;Q3TWF7;A0A0G2JDM7;Q8BTZ4;A0A0G2JFH0;A0A0G2JDE8	Anaphase-promoting complex subunit 5	Anapc5	A0A0G2JE03	4.58971
-0.441267	-0.538396	-0.602041	-0.578921	-0.614332	-0.692553	-0.492211	-0.536325	-0.500136	-0.543216	-0.622347	1.67888	0.0471933	0.0923753	2.79311	Q99K67;F6VMP2	Q99K67	Alpha-aminoadipic semialdehyde synthase, mitochondrial;Lysine ketoglutarate reductase;Saccharopine dehydrogenase	Aass	Q99K67	7.5594
-0.261646	-0.195954	-0.167524	-0.29449	-0.0740662	0.0910759	-0.258971	-0.198768	-0.31038	-0.162549	-0.191908	1.67844	0.0472246	-0.14803	-2.79249	Q8K341;B8JJ72;F7CID0;F6RPX5;F7BUT2	Q8K341;B8JJ72	Alpha-tubulin N-acetyltransferase 1	Atat1	Q8K341	6.17577
-0.718809	-0.919631	-0.850407	-0.617908	-0.768347	-0.825153	-0.884418	-0.617005	-0.707726	-0.836024	-0.962606	1.67781	0.0472308	0.151188	2.7916	D3YWT0;D3Z569;D3YTS1;Q9R0P6	D3YWT0;D3Z569;D3YTS1;Q9R0P6	Signal peptidase complex catalytic subunit SEC11;Signal peptidase complex catalytic subunit SEC11A	Sec11a	D3YWT0	8.23529
-1.46235	-0.766858	-1.04575	-1.41093	-1.14781	-1.64464	-1.51038	-1.78319	-1.4069	-1.07769	-0.870733	1.67687	0.0472793	-0.422504	-2.79028	B2RQF5;Q3UV20;A0A217FL82;P60755;A0A1Y7VJM7;A0A1Y7VIL8	B2RQF5;Q3UV20;A0A217FL82;P60755	MAM domain-containing glycosylphosphatidylinositol anchor protein 2	Mdga2	B2RQF5	7.42678
5.14753	5.36799	5.41652	5.19346	5.26019	5.26269	4.97515	5.0755	5.07178	5.06149	5.26818	1.6765	0.0472854	-0.180159	-2.78976	J3QMG3;Q60931	J3QMG3;Q60931	Voltage-dependent anion-selective channel protein 3	Vdac3	J3QMG3	11.2676
2.79355	2.65017	2.74967	2.68532	2.64906	2.68999	2.72395	2.75351	2.74596	2.63379	2.61117	1.67571	0.0473008	0.0764842	2.78865	P52503;A0A1Y7VM38;A0A1Y7VKP8	P52503;A0A1Y7VM38;A0A1Y7VKP8	NADH dehydrogenase [ubiquinone] iron-sulfur protein 6, mitochondrial	Ndufs6	P52503	10.3448
-1.34475	-1.27829	-1.24823	-1.44566	-1.19671	-0.989481	-1.48724	-1.29058	-1.42515	-1.31609	-1.30067	1.67618	0.0473026	-0.177098	-2.78932	E0CX32;Q5SP85	E0CX32;Q5SP85	Coiled-coil domain-containing protein 85A	Ccdc85a	E0CX32	9.72477
3.71661	3.57841	3.55246	3.68034	3.61387	3.6269	3.70919	3.54709	3.69868	3.50542	3.45103	1.67693	0.0473096	0.115702	2.79036	P14148;F6XI62	P14148;F6XI62	60S ribosomal protein L7	Rpl7	P14148	6.2963
-4.29425	-4.37433	-4.1746	-3.9712	-4.43452	-4.60159	-3.99754	-4.1012	-4.12676	-4.35776	-4.16388	1.67522	0.047318	0.252925	2.78796	Q8BX02	Q8BX02	KN motif and ankyrin repeat domain-containing protein 2	Kank2	Q8BX02	6.40569
0.801954	0.94082	0.962997	0.866252	0.94569	1.06867	0.762736	0.867475	0.844207	0.922479	0.815409	1.67581	0.0473226	-0.114153	-2.7888	Q3UPH1	Q3UPH1	Protein PRRC1	Prrc1	Q3UPH1	8.35214
-2.02195	-1.74761	-1.65488	-1.84529	-1.69418	-1.89217	-1.81956	-1.97128	-1.84182	-1.78877	-1.75251	1.6725	0.0474401	-0.144959	-2.78413	Q542I8;P11835;M0QWA7;D3YYP8	Q542I8;P11835;M0QWA7	Integrin beta;Integrin beta-2	Itgb2	Q542I8	8.31169
2.25422	2.00338	2.03724	2.21152	2.14371	2.31363	2.23122	2.33153	2.2357	2.0602	1.99839	1.6733	0.0474472	0.160078	2.78525	Q3UGN9;P70297;A2ARJ0;A0A0A6YVP6;B0R0N7	Q3UGN9;P70297;A2ARJ0	Signal transducing adapter molecule 1	Stam	Q3UGN9	4.11255
-0.931561	-1.06162	-0.965092	-0.859319	-0.953749	-0.943213	-0.894671	-0.895524	-0.905059	-0.946443	-0.922878	1.67383	0.0474524	0.0682716	2.786	Q9Z266	Q9Z266	SNARE-associated protein Snapin	Snapin	Q9Z266	5.88235
0.614515	0.819394	0.831163	0.779517	0.913536	0.881727	0.648297	0.592826	0.663789	0.698249	0.681889	1.67293	0.0474559	-0.144537	-2.78473	Q68FM6	Q68FM6	Protein phosphatase 1 regulatory subunit 29	Elfn2	Q68FM6	6.92588
-3.01679	-2.94917	-2.94024	-3.0345	-2.81664	-2.69009	-3.03369	-2.8652	-3.01959	-2.8253	-2.8714	1.67266	0.0474674	-0.145147	-2.78435	Q8BGC1;A0A2I3BRJ4	Q8BGC1;A0A2I3BRJ4	UPF0489 protein C5orf22 homolog		Q8BGC1	5.20362
0.978291	1.06291	1.06788	1.01556	1.09192	1.07698	1.0235	1.0373	1.04708	1.01362	1.09927	1.67392	0.0474771	-0.0484184	-2.78612	A0ZV96;Q8BHW2	A0ZV96;Q8BHW2	Protein OSCP1	Oscp1	A0ZV96	5.65553
-2.88581	-2.81323	-2.71761	-2.89138	-2.51119	-2.38446	-2.89052	-2.72601	-2.9295	-2.71078	-2.72377	1.67068	0.0476454	-0.221135	-2.78156	A0A0A0MQI4;F6VRL0;F2Z465;P97318	A0A0A0MQI4;F6VRL0;F2Z465;P97318	Disabled homolog 1	Dab1	A0A0A0MQI4	8.75
1.85861	1.80637	1.82837	1.87971	1.82253	1.77498	1.88874	1.87317	1.83513	1.76618	1.87472	1.66887	0.0477759	0.0548808	2.77901	Q8CG76	Q8CG76	Aflatoxin B1 aldehyde reductase member 2	Akr7a2	Q8CG76	8.44687
3.5547	3.6001	3.62924	3.57378	3.69981	3.68839	3.5285	3.54933	3.55901	3.60722	3.54502	1.66921	0.0477952	-0.075235	-2.7795	Q921M7;A0A2I3BRN5;A0A2I3BPH9	Q921M7;A0A2I3BRN5	Protein FAM49B	Fam49b	Q921M7	4.32099
-4.53885	-4.76168	-4.64975	-4.44419	-4.63319	-4.65479	-4.45991	-4.30699	-4.4493	-4.42108	-4.55105	1.66748	0.0479061	0.172073	2.77706	Q6P5H2	Q6P5H2	Nestin	Nes	Q6P5H2	7.40343
-0.115179	-0.109576	-0.153135	-0.0668211	-0.10264	-0.118273	-0.0389929	-0.1121	-0.0448179	-0.126431	-0.189394	1.66769	0.0479198	0.0576595	2.77735	Q9JIG7	Q9JIG7	Coiled-coil domain-containing protein 22	Ccdc22	Q9JIG7	3.98724
2.23204	2.0307	2.11852	2.24535	2.11571	2.2115	2.14363	2.22372	2.21508	2.10984	1.93849	1.66629	0.0480028	0.124508	2.77538	P62911;P17932	P62911	60S ribosomal protein L32	Rpl32	P62911	3.7037
7.98427	7.83535	7.87707	7.92879	7.9471	7.98365	8.01167	8.00562	7.9621	7.87068	7.81054	1.66633	0.0480276	0.091092	2.77543	Q62261;A0A0A0MQG2;D3YWH8	Q62261;A0A0A0MQG2	Spectrin beta chain, non-erythrocytic 1	Sptbn1	Q62261	3.34321
1.29324	1.0708	1.12069	1.1762	1.171	1.23817	1.28629	1.34901	1.32329	1.20157	1.23893	1.66542	0.0480331	0.112078	2.77415	D3YXZ3;Q91YS4;O88448;D3Z5Y7	D3YXZ3;Q91YS4;O88448	Kinesin light chain 2	Klc2	D3YXZ3	8.10373
1.71287	1.89849	1.90827	1.71468	1.9765	1.95509	1.78642	1.83743	1.78829	1.75758	1.82583	1.66559	0.0480551	-0.119024	-2.77439	Q9QYJ3;Q3TYL7	Q9QYJ3;Q3TYL7	DnaJ homolog subfamily B member 1	Dnajb1	Q9QYJ3	10.2941
-2.36893	-2.18267	-2.11697	-2.43782	-2.31015	-2.3832	-2.54078	-2.49169	-2.26407	-2.2607	-2.25987	1.66224	0.0481259	-0.168397	-2.76967	E9PYJ6;A2AKG8	E9PYJ6;A2AKG8	Focadhesin	Focad	E9PYJ6	5.08178
0.731852	0.757138	0.836205	0.729171	0.788128	0.789042	0.707267	0.797162	0.756204	0.819907	0.886396	1.66381	0.048132	-0.0684717	-2.77189	P16332;A0A3B2WCT0	P16332	Methylmalonyl-CoA mutase, mitochondrial	Mut	P16332	7.62032
4.57516	4.76452	4.74302	4.683	4.79595	4.69267	4.57783	4.47972	4.56154	4.59122	4.63329	1.66229	0.0481507	-0.127993	-2.76975	E9PYH2;Q91V12	E9PYH2;Q91V12	Cytosolic acyl coenzyme A thioester hydrolase	Acot7	E9PYH2	6.77083
0.598669	0.521722	0.495657	0.555524	0.399546	0.383453	0.517934	0.437715	0.564408	0.385564	0.411747	1.66393	0.0481513	0.101902	2.77206	Q9QZ23;A0A0N4SUH8;D3Z285	Q9QZ23;A0A0N4SUH8;D3Z285	NFU1 iron-sulfur cluster scaffold homolog, mitochondrial	Nfu1	Q9QZ23	5.88235
-1.91454	-2.5468	-2.3625	-2.00443	-2.31744	-1.71074	-1.90509	-1.48759	-1.83014	-2.18185	-2.44976	1.66235	0.0481809	0.433159	2.76983	A0A2R8VKH6;A0A2R8VHV1;Q8CCJ9	A0A2R8VKH6;A0A2R8VHV1;Q8CCJ9	PHD finger protein 20-like protein 1	Phf20l1	A0A2R8VKH6	5.29101
4.07999	3.90684	3.89192	4.09243	3.84301	4.06568	3.95497	4.07161	3.99272	3.93159	3.88418	1.66402	0.0481817	0.117807	2.77218	Q9DCS9;D3YUK4	Q9DCS9;D3YUK4	NADH dehydrogenase [ubiquinone] 1 beta subcomplex subunit 10	Ndufb10	Q9DCS9	1.70455
-0.387482	-1.04583	-1.16075	-0.808278	-0.899231	-0.828062	-0.468202	-0.6335	-0.861308	-0.93217	-0.728075	1.6626	0.048192	0.300598	2.77018	Q9JLJ0	Q9JLJ0	Lipopolysaccharide-induced tumor necrosis factor-alpha factor homolog	Litaf	Q9JLJ0	8.07453
8.36161	8.53597	8.46849	8.36952	8.50233	8.52839	8.3286	8.3119	8.34513	8.33251	8.36341	1.663	0.0482033	-0.111832	-2.77074	P68372;G3UZR1	P68372	Tubulin beta-4B chain	Tubb4b	P68372	7.86517
0.226471	0.0114202	0.117439	0.235915	0.138586	0.255514	0.216973	0.243823	0.244739	0.171109	0.0528622	1.66268	0.0482169	0.109096	2.7703	Q80Y56;A0A0N4SUN4	Q80Y56	Rabenosyn-5	Rbsn	Q80Y56	4.72542
0.285168	0.201262	0.0750313	0.207084	0.0238037	-0.0603027	0.350957	0.126309	0.304587	0.0211649	0.231922	1.66105	0.0482216	0.172674	2.76799	G3UZX6;H7BWX9;D3Z794;G3UZ60;G3UWI9;G3UWX9;G3UZA7;P61957;Q9Z172	G3UZX6;H7BWX9;D3Z794;G3UZ60;G3UWI9;G3UWX9;G3UZA7;P61957;Q9Z172	Small ubiquitin-related modifier;Small ubiquitin-related modifier 2;Small ubiquitin-related modifier 3	Sumo3;Sumo2	G3UZX6	4.25532
0.551323	1.08509	0.997004	0.703851	0.808449	0.442225	0.456895	0.43761	0.572944	0.831828	1.15382	1.65979	0.0483388	-0.341879	-2.76623	P97930;D3Z3R3	P97930;D3Z3R3	Thymidylate kinase	Dtymk	P97930	6.60377
-2.25282	-2.1403	-1.95542	-2.23932	-1.96576	-1.8055	-2.10077	-2.06317	-2.10761	-1.91067	-2.0747	1.65995	0.0483554	-0.177348	-2.76646	Q8BHL8	Q8BHL8	Proteasome inhibitor PI31 subunit	Psmf1	Q8BHL8	8.11808
-3.45159	-3.58908	-3.66489	-3.43892	-3.45705	-3.36412	-3.33136	-3.39544	-3.33566	-3.6101	-3.57017	1.65818	0.0484387	0.151978	2.76396	P21107;A0A0R4J1P2;D3YVR0	P21107;A0A0R4J1P2	Tropomyosin alpha-3 chain	Tpm3	P21107	1.05263
-0.979582	-1.25253	-1.20314	-1.02177	-1.24514	-0.914291	-1.04645	-0.84415	-1.04683	-1.18848	-1.28617	1.65827	0.0484554	0.19387	2.76409	Q9JIK9	Q9JIK9	28S ribosomal protein S34, mitochondrial	Mrps34	Q9JIK9	4.12844
0.203657	0.483438	0.375698	0.312488	0.375744	0.242249	0.1848	0.0559111	0.20511	0.234622	0.379393	1.65848	0.0484802	-0.156131	-2.76438	Q8BJW6;D3YZZ6;D6RFN2;D6RGA6	Q8BJW6;D3YZZ6	Eukaryotic translation initiation factor 2A;Eukaryotic translation initiation factor 2A, N-terminally processed	Eif2a	Q8BJW6	5.85198
3.17743	2.78822	2.91195	2.92354	2.95585	2.9016	3.41625	3.53608	3.2434	2.9836	3.17411	1.65866	0.0484997	0.306783	2.76463	P23242;A0A1W2P8A3;A0A1W2P793	P23242	Gap junction alpha-1 protein	Gja1	P23242	6.02094
0.373661	0.478719	0.508974	0.390086	0.558502	0.672642	0.379478	0.45822	0.305688	0.459586	0.401089	1.65709	0.0485636	-0.131825	-2.76243	O88520	O88520	Leucine-rich repeat protein SHOC-2	Shoc2	O88520	4.811
-2.7774	-2.61628	-2.41114	-2.58717	-2.2811	-2.48986	-2.55425	-2.58706	-2.70327	-2.55813	-2.37081	1.65612	0.0486286	-0.187277	-2.76105	G1K381;Q62413	G1K381;Q62413	Receptor protein-tyrosine kinase;Ephrin type-A receptor 6	Epha6	G1K381	7.25664
0.075285	0.176049	0.169167	0.185845	0.257122	0.186615	0.0980158	-0.023345	0.13169	0.172956	0.174616	1.65491	0.0488076	-0.0959225	-2.75936	A6X919	A6X919	Probable C-mannosyltransferase DPY19L1	Dpy19l1	A6X919	6.43432
0.955328	0.819428	0.842831	0.948895	0.790894	0.62154	0.879512	0.79704	0.946061	0.806191	0.801687	1.65462	0.0488152	0.124939	2.75895	Q14C51;A0A0U1RQ61;A0A0U1RP36	Q14C51	Pentatricopeptide repeat domain-containing protein 3, mitochondrial	Ptcd3	Q14C51	3.64964
-1.98534	-1.90071	-1.97688	-1.91772	-1.93656	-1.84186	-1.96066	-2.00485	-1.99286	-1.86276	-1.87382	1.6532	0.0489824	-0.0735249	-2.75694	Q8BTY8	Q8BTY8	Sec1 family domain-containing protein 2	Scfd2	Q8BTY8	5.40936
-0.205734	-0.166898	-0.161684	-0.286672	-0.102779	-0.0137596	-0.288604	-0.205041	-0.229995	-0.124919	-0.246721	1.65324	0.0489966	-0.107082	-2.75701	A2RSQ0	A2RSQ0	DENN domain-containing protein 5B	Dennd5b	A2RSQ0	5.18053
3.99658	3.60754	3.61445	3.8457	3.66331	4.14188	4.19882	4.35694	4.01147	3.72606	3.74426	1.65028	0.0492414	0.332323	2.75283	A0A0J9YUZ4;P63158;A0A0J9YUD8;D3YZ18;D3YVC6	A0A0J9YUZ4;P63158;A0A0J9YUD8;D3YZ18	High mobility group protein B1	Hmgb1	A0A0J9YUZ4	5.21327
-0.151556	-0.262765	-0.543871	-0.330743	-0.452198	-0.355282	-0.307223	-0.301675	-0.268878	-0.462771	-0.419151	1.65088	0.0492737	0.143991	2.75367	Q8BH15;A0A1L1SSE2;A0A1L1SQA7;A0A1L1SS47;A0A1L1SQF2	Q8BH15;A0A1L1SSE2;A0A1L1SQA7;A0A1L1SS47;A0A1L1SQF2	CCR4-NOT transcription complex subunit 10	Cnot10	Q8BH15	6.04839
3.50162	3.6328	3.69883	3.46962	3.7738	3.71307	3.58098	3.68463	3.46764	3.57148	3.66297	1.65032	0.0492747	-0.134595	-2.75289	A2A6U3;Q80UG5;A2A6U5;A8Y5D3	A2A6U3;Q80UG5	Septin-9	2020-09-09	A2A6U3	4.24779
1.3386	1.21865	1.12022	1.28826	1.30416	1.25246	1.25712	1.28611	1.30672	1.18294	1.16742	1.65062	0.0492783	0.0877178	2.75332	Q6PE13;A0A0N4SVB5;Q8BG44	Q6PE13;A0A0N4SVB5	Proline-rich transmembrane protein 3	Prrt3	Q6PE13	9.9897
2.83375	2.72443	2.78711	2.85342	2.68978	2.66119	2.7681	2.90131	2.79919	2.70652	2.83172	1.65102	0.0492881	0.0976968	2.75387	Q8BH95	Q8BH95	Enoyl-CoA hydratase, mitochondrial	Echs1	Q8BH95	7.93103
NaN	NaN	NaN	-10.0642	NaN	NaN	-10.1597	-9.60484	-8.92862	NaN	-9.23683	1.64959	0.0493	-3.26714	-2.75187	Q8CCS2	Q8CCS2	Transmembrane protein FAM155A	Fam155a	Q8CCS2	5.99572
-1.56794	-1.47189	-1.45225	-1.62777	-1.48136	-1.67031	-1.58544	-1.74335	-1.65831	-1.51554	-1.46093	1.64893	0.0493504	-0.127848	-2.75094	A0A0R4J1B4;E9Q604;G5E8F1;E9Q5K8;Q3U1U4;P05555	A0A0R4J1B4;E9Q604;G5E8F1;E9Q5K8;Q3U1U4;P05555	Integrin alpha-M	Itgam	A0A0R4J1B4	6.46718
0.862202	0.756181	0.77351	1.01078	0.737644	0.612749	0.826203	0.791322	0.873044	0.819798	0.771879	1.64705	0.0495105	0.127416	2.74829	A2ADY9	A2ADY9	Protein DDI1 homolog 2	Ddi2	A2ADY9	5.26316
1.24146	1.10716	1.15199	1.30313	1.1549	1.17456	1.09836	1.26413	1.23833	1.0893	1.00714	1.64725	0.0495304	0.114908	2.74858	P56393	P56393	Cytochrome c oxidase subunit 7B, mitochondrial	Cox7b	P56393	6.25
-2.28336	-2.51026	-2.61279	-2.39184	-2.66034	-2.6649	-2.21878	-2.11671	-2.01921	-2.25768	-2.25335	1.6455	0.049635	0.287239	2.7461	E0CX48;P70689	E0CX48;P70689	Gap junction protein;Gap junction beta-6 protein	Gjb6	E0CX48	5.78035
3.69922	3.52428	3.57746	3.55669	3.45463	3.62279	3.68858	3.62727	3.66512	3.39936	3.57237	1.64557	0.0496604	0.122231	2.74621	Q9DC70	Q9DC70	NADH dehydrogenase [ubiquinone] iron-sulfur protein 7, mitochondrial	Ndufs7	Q9DC70	6.69643
-3.33273	-3.35496	-3.49815	-3.24694	-3.54398	-3.70392	-3.37871	-3.44078	-3.37421	-3.54622	-3.45988	1.64345	0.0498869	0.163178	2.74322	P58158	P58158	Galactosylgalactosylxylosylprotein 3-beta-glucuronosyltransferase 3	B3gat3	P58158	7.46269
-1.2316	-1.21577	-1.43237	-0.956626	-1.37718	-1.28173	-0.989425	-1.2227	-1.15267	-1.37765	-1.15426	1.64245	0.0499543	0.195889	2.74182	E9Q6U4;Q3UWL8;E9Q4Q8;E9Q8R1;Q6P0X1	E9Q6U4;Q3UWL8;E9Q4Q8;E9Q8R1;Q6P0X1	Prefoldin subunit 4	Pfdn4	E9Q6U4	1.53846
-2.17699	-2.29527	-2.37248	-2.14128	-2.21023	-2.542	-2.0781	-2.21006	-2.10845	-2.34488	-2.15759	1.6428	0.049961	0.177431	2.7423	Q9CYH6	Q9CYH6	Ribosome biogenesis regulatory protein homolog	Rrs1	Q9CYH6	8.21918
-4.70477	-4.26566	-4.00578	-4.91276	-4.13079	-3.52142	-4.40476	-4.1509	-4.41331	-3.96248	-4.32049	1.64023	0.0502028	-0.482866	-2.73869	D3YUZ8	D3YUZ8		Dlg2	D3YUZ8	9.13907
3.73068	3.94614	3.84631	3.61644	3.82252	3.77623	3.63226	3.62159	3.74256	3.77641	3.65925	1.63909	0.0503248	-0.135769	-2.73708	Q61792;A2A6H0;A2A6G9;A2A6G7;A2A6G8;A2A6G6;A2A6G5;E9Q0N6;A2A6H1;A2A6G0;A2A6G4	Q61792;A2A6H0;A2A6G9;A2A6G7;A2A6G8	LIM and SH3 domain protein 1	Lasp1	Q61792	7.22433
-2.20825	-2.57563	-2.33565	-2.35534	-2.40983	-2.21325	-2.21895	-1.90435	-2.17138	-2.42737	-2.55059	1.6388	0.0503501	0.247065	2.73668	P97927	P97927	Laminin subunit alpha-4	Lama4	P97927	7.04846
-0.852304	-1.056	-1.00228	-0.880546	-0.915102	-0.858261	-0.883967	-0.796754	-0.838176	-0.904748	-1.09128	1.63812	0.0503673	0.120929	2.73572	Q99N87;B2FDG7	Q99N87	28S ribosomal protein S5, mitochondrial	Mrps5	Q99N87	9.72222
-2.45714	-2.69609	-2.63635	-2.5074	-2.57675	-2.5457	-2.54007	-2.3659	-2.37427	-2.44417	-2.73488	1.63745	0.0504113	0.156702	2.73477	Q8CH02	Q8CH02	SURP and G-patch domain-containing protein 1	Sugp1	Q8CH02	6.37636
1.88379	1.73342	1.68289	1.90167	1.68278	1.91231	2.03462	1.84427	1.93326	1.58864	1.87764	1.63663	0.0504572	0.173242	2.73363	P99027	P99027	60S acidic ribosomal protein P2	Rplp2	P99027	10.4348
6.21	6.09411	6.06624	6.19133	6.08834	5.98447	6.13365	6.01923	6.163	6.0171	6.00637	1.63691	0.0504793	0.10067	2.73402	Q3U2G2;Q61316	Q3U2G2;Q61316	Heat shock 70 kDa protein 4	Hspa4	Q3U2G2	4.63183
-4.2219	-5.48237	-5.08764	-4.88873	-4.67445	-4.77707	-4.46608	-4.46878	-4.23276	-4.65467	-5.00036	1.6367	0.0504803	0.490445	2.73372	D6RCI4;Q9CWU4	D6RCI4;Q9CWU4	UPF0690 protein C1orf52 homolog	2410004B18Rik	D6RCI4	6.12245
-2.79174	-2.6642	-2.56697	-3.17824	-2.53059	-2.38909	-2.94845	-2.79855	-2.90324	-2.93936	-2.71808	1.63548	0.0505838	-0.289329	-2.73201	A0A0A6YX40;Q6ZQA6	A0A0A6YX40;Q6ZQA6	Immunoglobulin superfamily member 3	Igsf3	A0A0A6YX40	5.76606
-4.17308	-4.39609	-4.27387	-4.13614	-4.12875	-4.12937	-4.10595	-3.91129	-4.09255	-4.28869	-4.38892	1.63527	0.0505928	0.183816	2.73171	Q91W45	Q91W45	Polyadenylate-binding protein-interacting protein 2B	Paip2b	Q91W45	5.88235
0.18261	0.669929	0.772003	0.543303	0.877207	0.950405	0.604007	0.686404	0.191031	0.529077	0.773525	1.63454	0.0506036	-0.320553	-2.73069	P97492	P97492	Regulator of G-protein signaling 14	Rgs14	P97492	7.1298
-0.332901	-0.58595	-0.496801	-0.440133	-0.45052	-0.490541	-0.314088	-0.318444	-0.264182	-0.378764	-0.356977	1.63469	0.0506213	0.125976	2.7309	Q3TZZ7;A0A1Y7VM39;A0A1Y7VNA1	Q3TZZ7	Extended synaptotagmin-2	Esyt2	Q3TZZ7	6.86391
1.6747	1.20145	1.25224	1.47352	1.39048	1.79971	2.06338	1.91921	1.69465	1.28496	1.44898	1.63486	0.0506444	0.368788	2.73114	P50114	P50114	Protein S100-B	S100b	P50114	4.34783
0.60914	-0.26298	-0.316399	0.182384	-0.00702667	0.277102	0.65739	0.552062	0.236579	0.0646372	0.386147	1.63396	0.0506498	0.423931	2.72987	Q6P1B9	Q6P1B9		Bin1	Q6P1B9	5.87002
0.486919	0.366128	0.196234	0.469905	0.177668	-0.0334091	0.374232	0.175235	0.494668	0.187486	0.210203	1.6337	0.050656	0.21614	2.72951	Q8BVG4	Q8BVG4	Dipeptidyl peptidase 9	Dpp9	Q8BVG4	6.84455
-0.969948	-0.780471	-0.825464	-0.814965	-0.75979	-0.826418	-0.902495	-0.964328	-0.930989	-0.917798	-0.809864	1.63193	0.0508545	-0.0965775	-2.72702	O88848;D3Z067	O88848;D3Z067	ADP-ribosylation factor-like protein 6	Arl6	O88848	6.45161
-1.84353	-1.89446	-1.94309	-1.8415	-1.9691	-2.04842	-1.83289	-1.88549	-1.93144	-2.06702	-1.89414	1.63204	0.050883	0.102401	2.72717	Q62172;A0A3B2WCS4;A0A3B2W7X3	Q62172;A0A3B2WCS4	RalA-binding protein 1	Ralbp1	Q62172	3.7037
-0.786373	-0.516477	-0.640827	-0.620362	-0.623959	-0.661758	-0.901017	-0.808116	-0.781457	-0.76056	-0.542336	1.63069	0.0508905	-0.155146	-2.72527	A0A1B0GRS0;A0A1B0GRM9;A0A1B0GT95;Q3U4B1	A0A1B0GRS0;A0A1B0GRM9;A0A1B0GT95;Q3U4B1		Ssbp4	A0A1B0GRS0	6.74157
0.120781	-0.131379	-0.0908356	0.0676775	-0.04039	0.22447	0.2466	0.372912	0.192845	-0.00442219	0.0328579	1.63096	0.0509137	0.20178	2.72565	O08848	O08848	60 kDa SS-A/Ro ribonucleoprotein	Trove2	O08848	5.57621
4.33672	4.49131	4.45113	4.32113	4.514	4.54301	4.31919	4.32157	4.33802	4.37934	4.28902	1.62967	0.0509636	-0.117311	-2.72383	A2AI21;P35438;A2AI19;A2AI20;A2AI17;A2AI14;A2AI16	A2AI21;P35438;A2AI19;A2AI20;A2AI17;A2AI14;A2AI16	Glutamate receptor ionotropic, NMDA 1	Grin1	A2AI21	6.36079
-3.6034	-3.86067	-3.82017	-3.42229	-3.98545	-3.47087	-3.43293	-3.26275	-3.46574	-3.63551	-3.53871	1.62981	0.0509788	0.281142	2.72404	G3X8R1;Q8VCX6;E9QAG2;Q9D4J7	G3X8R1;Q8VCX6;E9QAG2;Q9D4J7	Kaptin;PHD finger protein 6	Kptn;Phf6	G3X8R1	8.13953
-1.68833	-1.67458	-1.54461	-1.85571	-1.46616	-1.33641	-1.71968	-1.77197	-1.52755	-1.34575	-1.61072	1.62664	0.0512963	-0.216278	-2.71957	Q810C1	Q810C1	SLIT and NTRK-like protein 1	Slitrk1	Q810C1	5.74713
5.41194	5.24612	5.30933	5.38525	5.24255	5.34703	5.298	5.39892	5.28883	5.16727	5.17215	1.62631	0.0513047	0.109179	2.71911	Q9CZW5	Q9CZW5	Mitochondrial import receptor subunit TOM70	Tomm70a	Q9CZW5	7.03764
4.07543	3.7906	3.81941	3.9509	3.9245	3.93873	4.06125	3.99449	3.92716	3.90998	3.96083	1.62671	0.0513223	0.11117	2.71967	Q8BVI4;D3YWR7;A0A0G2JGJ1;A0A0G2JGY0;D3Z1A1;D3Z099	Q8BVI4;D3YWR7;A0A0G2JGJ1;A0A0G2JGY0;D3Z1A1	Dihydropteridine reductase	Qdpr	Q8BVI4	10.3734
2.71593	2.63935	2.62454	2.76677	2.67943	2.75451	2.7257	2.75372	2.69909	2.57667	2.55297	1.62671	0.0513563	0.0943295	2.71967	P62196;Q8K1K2	P62196;Q8K1K2	26S protease regulatory subunit 8	Psmc5	P62196	7.14286
1.12872	1.49841	1.31622	1.25697	1.39378	1.20263	1.14468	1.0539	1.1224	1.14835	1.34211	1.62483	0.0515403	-0.175582	-2.71703	Q80TQ2;Z4YJJ5;A0A1B0GSE5	Q80TQ2;Z4YJJ5;A0A1B0GSE5	Ubiquitin carboxyl-terminal hydrolase CYLD	Cyld	Q80TQ2	7.35294
-3.79607	-3.53506	-3.75533	-4.14579	-3.58293	-3.42626	-3.84562	-3.75693	-3.7405	-3.76699	-3.61637	1.62452	0.0515432	-0.243159	-2.71659	Q69ZS0	Q69ZS0	E3 ubiquitin-protein ligase PDZRN3	Pdzrn3	Q69ZS0	5.92662
1.65196	1.55119	1.57515	1.62216	1.53131	1.62638	1.57912	1.69734	1.68225	1.61425	1.48961	1.62417	0.0515515	0.0819189	2.7161	A2ASZ8;Z4YLR9;F6RC04;A0A0A6YWC1	A2ASZ8;Z4YLR9	Calcium-binding mitochondrial carrier protein SCaMC-2	Slc25a25	A2ASZ8	7.67591
-1.01234	-0.926898	-0.95252	-1.07437	-0.920839	-0.898117	-0.985927	-1.00071	-0.923676	-0.880622	-0.728987	1.62348	0.051644	-0.11474	-2.71513	Q80TA9	Q80TA9	Ectopic P granules protein 5 homolog	Epg5	Q80TA9	4.08243
-1.95109	-2.1727	-2.08371	-1.97335	-2.13813	-1.9708	-2.07902	-1.90197	-2.04918	-2.21067	-2.15484	1.62305	0.0516812	0.130885	2.71452	E9Q8N1;E9Q8K5;A2ASS6	E9Q8N1;E9Q8K5;A2ASS6	Titin	Ttn	E9Q8N1	0.00298802
-1.15403	-0.924396	-1.15194	-1.16187	-0.974545	-1.02196	-1.32731	-1.46652	-1.25993	-1.09456	-1.24976	1.62208	0.0517867	-0.204404	-2.71315	Q8BGA3	Q8BGA3	Leucine-rich repeat transmembrane neuronal protein 2	Lrrtm2	Q8BGA3	4.85437
-1.40644	-1.50169	-1.48124	-1.44545	-1.4683	-1.66864	-1.40186	-1.38419	-1.39442	-1.50615	-1.43393	1.62065	0.0519369	0.103517	2.71115	F6X4N5;Q8BVI5;F7CJY7;B7ZCB9;B7ZCB8;B7ZCB7	F6X4N5;Q8BVI5;F7CJY7;B7ZCB9;B7ZCB8	Syntaxin-16	Stx16	F6X4N5	3.0581
1.18123	1.40107	1.34149	1.24831	1.3603	1.19508	1.14644	1.11717	1.1328	1.2197	1.21282	1.62075	0.0519579	-0.123221	-2.71129	Q8K370;D3Z2B3;D3Z7X0	Q8K370;D3Z2B3;D3Z7X0	Acyl-CoA dehydrogenase family member 10	Acad10;Acad12	Q8K370	7.29654
5.55247	5.73416	5.74525	5.64536	5.85523	5.82135	5.4935	5.42355	5.47997	5.58272	5.51053	1.62004	0.052	-0.189234	-2.71029	P06151;A0A1B0GSX0;Q564E2;A0A1B0GSR9;D3YZQ9;A0A1B0GT41;A0A1B0GQX5;A0A1B0GSL7;A0A1B0GS79;A0A1B0GRW9;A0A1B0GRC1;A0A1B0GRS2;D3YVR7;D3YZE4;P00342;A0A1B0GRE9;A0A1B0GSR2	P06151;A0A1B0GSX0;Q564E2;A0A1B0GSR9;D3YZQ9;A0A1B0GT41;A0A1B0GQX5	L-lactate dehydrogenase A chain;L-lactate dehydrogenase	Ldha	P06151	7.53012
2.24203	2.45806	2.35309	2.32417	2.35586	2.28747	2.24013	2.10882	2.26578	2.29461	2.35311	1.61935	0.0520709	-0.114183	-2.70931	P61222	P61222	ATP-binding cassette sub-family E member 1	Abce1	P61222	6.01002
0.299204	0.359237	0.375561	0.39346	0.473438	0.45451	0.331464	0.344192	0.320258	0.444043	0.36194	1.61837	0.0521864	-0.0737393	-2.70794	Q60996	Q60996	Serine/threonine-protein phosphatase 2A 56 kDa regulatory subunit gamma isoform	Ppp2r5c	Q60996	2.29008
1.18728	1.30994	1.25586	1.32186	1.42096	1.44136	1.14418	1.18629	1.19669	1.30863	1.25039	1.61808	0.0521889	-0.123927	-2.70753	Q9CPT3;REV__CON__P02672	Q9CPT3	N-acylneuraminate-9-phosphatase	Nanp	Q9CPT3	6.04839
-1.33853	-1.59478	-1.52631	-1.43291	-1.47768	-1.34495	-1.29127	-1.06737	-1.29035	-1.40659	-1.44657	1.61719	0.0523119	0.182064	2.70628	A2AC16;Q91X52;P08074	A2AC16;Q91X52;P08074	L-xylulose reductase;Carbonyl reductase [NADPH] 2	Dcxr;Cbr2	A2AC16	7.62712
3.10972	3.06826	3.04082	3.12393	3.06749	3.04185	3.09606	3.03829	3.12445	2.97151	2.93384	1.61596	0.0523636	0.0778631	2.70455	Q8CBB7;P22892;O88512	Q8CBB7;P22892	AP-1 complex subunit gamma-1	Ap1g1	Q8CBB7	4.72727
-2.35193	-2.95775	-2.85853	-2.56871	-2.79954	-2.52306	-2.53069	-2.15834	-2.5302	-2.4463	-2.96008	1.61664	0.0523641	0.329567	2.7055	Q8K2Q9	Q8K2Q9	Shootin-1	Kiaa1598	Q8K2Q9	3.48653
-5.59932	-5.81062	-5.87252	-5.78149	-5.71459	-5.88691	-5.69408	-5.66587	-5.67525	-5.70931	-5.80484	1.61547	0.0523817	0.116599	2.70386	Q3UHJ1;Q60803	Q3UHJ1;Q60803	TNF receptor-associated factor 3	Traf3	Q3UHJ1	4.79705
-2.64214	-3.24672	-3.29311	-3.01375	-3.29425	-2.70541	-2.82578	-2.52106	-2.69662	-2.94902	-3.06712	1.61602	0.0523874	0.352735	2.70463	Q56A08;F6XU64	Q56A08;F6XU64	G patch domain and KOW motifs-containing protein	Gpkow	Q56A08	8.40164
1.53281	1.53919	1.52244	1.55822	1.52381	1.42867	1.57478	1.54856	1.59854	1.52601	1.4968	1.61471	0.0524651	0.0564269	2.70279	P84104;A2A4X6	P84104;A2A4X6	Serine/arginine-rich splicing factor 3	Srsf3;Gm12355	P84104	6.70732
-0.246538	-0.386514	-0.332823	-0.181804	-0.369495	-0.15624	-0.233933	-0.21528	-0.232215	-0.456265	-0.442396	1.61424	0.0524935	0.135335	2.70213	Q91VK4;A0A087WRM2	Q91VK4;A0A087WRM2	Integral membrane protein 2C;CT-BRI3	Itm2c	Q91VK4	7.0632
1.85222	1.25028	1.2926	1.49966	1.47667	1.55532	1.86888	1.67163	1.56269	1.49399	1.58613	1.61396	0.052501	0.248516	2.70174	Q8R3P0;V9GXG0;B0QZP3;D6RJ20	Q8R3P0;V9GXG0;B0QZP3	Aspartoacylase	Aspa	Q8R3P0	5.44872
-4.0708	-3.87659	-3.92124	-4.0618	-3.74681	-3.67356	-3.9893	-4.17692	-4.18367	-3.75774	-4.17709	1.61353	0.0525241	-0.237659	-2.70114	G3X909;G3UY21;A0A140T8T2;G3UYX7;Q9R1B9	G3X909;G3UY21;A0A140T8T2;G3UYX7;Q9R1B9	Slit homolog 2 protein;Slit homolog 2 protein N-product;Slit homolog 2 protein C-product	Slit2	G3X909	5.52291
2.25622	2.37393	2.36453	2.27105	2.383	2.24104	2.27611	2.26918	2.32836	2.42425	2.39068	1.61315	0.0525629	-0.0827211	-2.7006	Q80U23;Z4YN82	Q80U23	Syntaphilin	Snph	Q80U23	6.46465
0.441139	0.593152	0.600056	0.593286	0.593477	0.518499	0.458976	0.520715	0.472796	0.553351	0.589653	1.61122	0.0527365	-0.0773158	-2.69789	Q810J8;A0A1Y7VKG0	Q810J8	Zinc finger FYVE domain-containing protein 1	Zfyve1	Q810J8	6.56371
1.41357	1.24193	1.33666	1.49968	1.22434	1.08305	1.27402	1.37957	1.48829	1.33227	1.31835	1.61152	0.0527448	0.154927	2.69831	Q9D5T0	Q9D5T0	ATPase family AAA domain-containing protein 1	Atad1	Q9D5T0	3.87812
1.30651	1.24198	1.22976	1.26916	1.21683	1.02022	1.35067	1.31172	1.33829	1.15028	1.29673	1.61057	0.0527724	0.122636	2.69697	Q8CI51;D9J2Z9;D9J300;D9J301;D9J302;Q9CRA2;A0A0G2JGZ5;D9J303;F8WJI6;E9Q8P5;A0A0G2JEJ0	Q8CI51;D9J2Z9;D9J300;D9J301;D9J302	PDZ and LIM domain protein 5	Pdlim5	Q8CI51	7.2758
-0.0509892	-0.323426	-0.251438	-0.0591173	-0.171404	0.042244	-0.0524912	0.0774813	-0.0873594	-0.347047	-0.401516	1.61009	0.0528005	0.207603	2.69629	Q8BK72;A0A338P7I7	Q8BK72	28S ribosomal protein S27, mitochondrial	Mrps27	Q8BK72	4.33735
0.599972	0.339215	0.263733	0.618043	0.39469	0.722645	0.627307	0.73899	0.52955	0.373099	0.383759	1.60768	0.0531195	0.209915	2.69292	Q61686;D3Z0U2	Q61686	Chromobox protein homolog 5	Cbx5	Q61686	4.71204
-1.46246	-1.22204	-1.34537	-1.45633	-1.27867	-1.47614	-1.39451	-1.4902	-1.41259	-1.36419	-1.26129	1.60667	0.0531836	-0.1186	-2.69149	Q91YT7	Q91YT7	YTH domain-containing family protein 2	Ythdf2	Q91YT7	9.67185
-1.51487	-1.74442	-1.71172	-1.61305	-1.6562	-1.39422	-1.27684	-1.34202	-1.48015	-1.76268	-1.75995	1.60585	0.0532443	0.226144	2.69034	O55137;A0A1Y7VMZ4;Q9QYR7	O55137	Acyl-coenzyme A thioesterase 1	Acot1	O55137	9.54654
0.353325	0.108073	0.186163	0.318662	0.284273	0.400629	0.353673	0.359342	0.375976	0.201104	0.168262	1.60598	0.0532503	0.127445	2.69052	Q9DCF9	Q9DCF9	Translocon-associated protein subunit gamma	Ssr3	Q9DCF9	2.7027
3.19616	2.95647	3.03396	3.12365	3.09966	3.16926	3.18455	3.15523	3.1021	2.87781	2.90147	1.60396	0.053544	0.145899	2.68768	Q9D3D9	Q9D3D9	ATP synthase subunit delta, mitochondrial	Atp5d	Q9D3D9	5.95238
2.0489	0.882651	1.03418	1.35669	0.993557	1.06908	1.33045	1.32125	1.30507	1.35738	1.10184	1.60293	0.0536751	0.399356	2.68623	P24549;A0A286YDG6;A0A286YCZ0	P24549	Retinal dehydrogenase 1	Aldh1a1	P24549	9.38124
1.47977	1.5946	1.66037	1.52591	1.74628	1.8392	1.46531	1.56339	1.48187	1.57727	1.51344	1.60208	0.0537697	-0.151942	-2.68504	Q78J03	Q78J03	Methionine-R-sulfoxide reductase B2, mitochondrial	Msrb2	Q78J03	10.2857
-2.41531	-2.63684	-2.64378	-2.36982	-2.47346	-2.41411	-2.11064	-2.144	-2.113	-2.45005	-2.23686	1.6017	0.0537726	0.245295	2.6845	Q9D0J8	Q9D0J8	Parathymosin	Ptms	Q9D0J8	5.94059
0.822977	1.03919	1.04013	0.934049	0.997835	0.832308	0.778636	0.671586	0.88132	1.00126	0.894873	1.60175	0.0538022	-0.149885	-2.68458	Q69ZK0;I7HPV9	Q69ZK0;I7HPV9	Phosphatidylinositol 3,4,5-trisphosphate-dependent Rac exchanger 1 protein	Prex1	Q69ZK0	6.24242
1.33245	1.31731	1.25946	1.32696	1.20385	1.10324	1.40099	1.23864	1.43315	1.23925	1.2432	1.5986	0.0540632	0.118718	2.68014	Q8C0L0;A2ARI0	Q8C0L0;A2ARI0	Thioredoxin-related transmembrane protein 4	Tmx4	Q8C0L0	7.76119
1.08828	0.948657	0.947027	1.12042	1.06765	1.14661	1.1433	1.19346	1.07498	0.983792	0.865135	1.59884	0.0540723	0.130941	2.68049	G5E8R4;Q922D4;A0A286YD27;A0A286YCG3	G5E8R4;Q922D4	Serine/threonine-protein phosphatase 6 regulatory subunit 3	Ppp6r3	G5E8R4	4.00916
-3.39424	-3.54432	-3.25814	-3.46766	-3.17066	-3.13688	-3.49995	-3.53384	-3.47894	-3.34111	-3.28955	1.59901	0.0540968	-0.184818	-2.68072	Z4YJR1;Q3U3R4;D6RDS1;F6YC79;F6RND1	Z4YJR1;Q3U3R4;D6RDS1;F6YC79;F6RND1	Lipase maturation factor;Lipase maturation factor 1	Lmf1	Z4YJR1	6.79443
5.75795	5.63873	5.61335	5.74818	5.70381	5.55404	5.71624	5.60687	5.68956	5.55306	5.49787	1.59773	0.0541069	0.110285	2.67892	P14211	P14211	Calreticulin	Calr	P14211	6.25
2.83196	2.82061	2.84643	2.7076	2.86964	2.85731	2.62182	2.58057	2.77753	2.83257	2.74663	1.59782	0.0541211	-0.124969	-2.67905	Q14BI2;A0A0J9YVF0;A0A0J9YU95	Q14BI2;A0A0J9YVF0	Metabotropic glutamate receptor 2	Grm2	Q14BI2	7.22477
-0.516857	-0.663104	-0.579762	-0.480464	-0.608805	-0.428942	-0.447068	-0.325171	-0.455894	-0.52831	-0.666409	1.59681	0.0541388	0.134131	2.67763	Q78JE5;Q3V492;D6REV6;D3Z2G9	Q78JE5;Q3V492	F-box only protein 22	Fbxo22	Q78JE5	8.70647
2.398	2.16781	2.29814	2.35357	2.3277	2.34401	2.56807	2.64471	2.40083	2.3634	2.3598	1.59741	0.054139	0.16289	2.67847	P26041	P26041	Moesin	Msn	P26041	2.94627
1.9819	1.72169	1.80775	1.88742	1.82683	1.85327	2.20084	2.30067	1.97043	1.86833	2.01008	1.59702	0.0541531	0.220263	2.67792	A0A0R4J0Q5;P21619	A0A0R4J0Q5;P21619	Lamin-B2	Lmnb2	A0A0R4J0Q5	5.52846
-2.79293	-3.01972	-3.00161	-2.58588	-2.84937	-2.60756	-2.71333	-2.63332	-2.68471	-2.91627	-2.89218	1.59585	0.0542182	0.199086	2.67628	Q6P1I6;H3BK80	Q6P1I6;H3BK80	PH and SEC7 domain-containing protein 2	Psd2	Q6P1I6	8.83117
3.22661	3.0704	3.1453	3.23501	3.14301	3.30824	3.2666	3.42026	3.27277	3.14647	3.11838	1.5959	0.0542505	0.128951	2.67635	O88441	O88441	Metaxin-2	Mtx2	O88441	5.32319
-1.02316	-1.17451	-1.2149	-1.20429	-1.22963	-1.28499	-1.06389	-1.1185	-1.10341	-1.12657	-1.17662	1.59533	0.0542784	0.0985562	2.67556	Q5RL20;Q99N89	Q5RL20;Q99N89	39S ribosomal protein L43, mitochondrial	Mrpl43	Q5RL20	6.28931
-1.77825	-2.25413	-2.02051	-1.74816	-1.84079	-1.62367	-1.66519	-1.49306	-1.56935	-1.85345	-2.11973	1.59447	0.0543897	0.301241	2.67434	Q7TSZ8	Q7TSZ8	Nucleus accumbens-associated protein 1	Nacc1	Q7TSZ8	5.83658
3.85225	3.80849	3.73107	3.88113	3.72333	3.81349	3.7881	3.7992	3.83847	3.65077	3.59749	1.59351	0.0544702	0.111056	2.67299	P27659;A0A2R8VHN4;A0A087WQK0;A0A087WNS0;Q9CQ09;E9PWZ3	P27659	60S ribosomal protein L3	Rpl3	P27659	8.18859
-3.0824	-2.13919	-2.5566	-2.99531	-2.7264	-3.02855	-2.99885	-3.48474	-2.8706	-2.83112	-2.57039	1.5928	0.0545208	-0.444336	-2.67199	A0A0R4J0K0;Q6P6N5	A0A0R4J0K0;Q6P6N5	Sprouty-related, EVH1 domain-containing protein 3	Spred3	A0A0R4J0K0	9.06863
-2.0778	-1.9461	-1.82689	-1.862	-1.77419	-1.56744	-2.02879	-1.93184	-1.95132	-1.84054	-1.80899	1.59291	0.0545378	-0.176326	-2.67215	A0A087WSM1;Q3TY65	A0A087WSM1;Q3TY65	Islet cell autoantigen 1-like protein	Ica1l	A0A087WSM1	4.55581
5.27535	5.20753	5.20885	5.34491	5.04847	4.95986	5.20636	5.20615	5.27358	5.08495	5.20942	1.59032	0.05489	0.141425	2.66851	Q9CZ13;A0A0A6YW82;A0A0A6YWX6;A0A0A6YVZ0	Q9CZ13	Cytochrome b-c1 complex subunit 1, mitochondrial	Uqcrc1	Q9CZ13	6.66667
-0.243219	0.07549	0.0431271	0.101237	0.172747	0.315094	-0.266267	-0.130277	-0.229093	-0.00233746	-0.0974846	1.58966	0.0549419	-0.237963	-2.66758	P21661	P21661	Neuroendocrine convertase 2	Pcsk2	P21661	9.41915
-5.91177	-5.30843	-5.80762	-5.69946	-5.46539	-5.42345	-5.97962	-5.94035	-6.00496	-5.49511	-5.96315	1.58834	0.0551091	-0.33004	-2.66573	Q8BGP6	Q8BGP6	Solute carrier family 25 member 40	Slc25a40	Q8BGP6	5.93472
-0.708162	-0.141381	-0.22579	-0.2259	-0.307655	-0.320038	-0.642762	-0.541986	-0.639146	-0.528764	-0.215855	1.58807	0.0551097	-0.261677	-2.66535	P97467;F8VQA4;E9Q704	P97467;F8VQA4;E9Q704	Peptidyl-glycine alpha-amidating monooxygenase;Peptidylglycine alpha-hydroxylating monooxygenase;Peptidyl-alpha-hydroxyglycine alpha-amidating lyase	Pam	P97467	8.06946
-2.97349	-2.49354	-2.66319	-2.83798	-2.69807	-3.06863	-2.9557	-3.24976	-2.99095	-2.76793	-2.58576	1.58845	0.0551137	-0.288724	-2.66588	A0A0A6YWP9;A0A0A6YXY0;Q9CQ79	A0A0A6YWP9;A0A0A6YXY0;Q9CQ79	Thioredoxin domain-containing protein 9	Txndc9	A0A0A6YWP9	5.32544
1.74273	1.69343	1.69369	1.79492	1.62314	1.64344	1.79508	1.70993	1.79236	1.67625	1.78826	1.5873	0.0551969	0.0806372	2.66427	Q8BTI8;A0A087WPS9;A0A087WRX8;A0A3B2W3Z4	Q8BTI8	Serine/arginine repetitive matrix protein 2	Srrm2	Q8BTI8	4.84647
1.44923	1.36278	1.41439	1.50534	1.46581	1.38932	1.45539	1.40365	1.46626	1.34198	1.34206	1.5863	0.0553074	0.0699161	2.66286	E9Q5N7;E9PUM9;E9Q7X7;E9PUN0;F6WN33;F6Y027	E9Q5N7;E9PUM9;E9Q7X7;E9PUN0		Nrxn2	E9Q5N7	10.2462
0.570955	0.44679	0.281776	0.479943	0.356747	0.337	0.388055	0.347535	0.486836	0.295201	0.272987	1.58655	0.0553121	0.122915	2.66321	Q149L6;A0A0G2JFJ4	Q149L6;A0A0G2JFJ4	DnaJ homolog subfamily B member 14	Dnajb14	Q149L6	8.70712
2.67246	2.2658	2.28357	2.42877	2.3609	2.29976	2.61539	2.43913	2.46598	2.44084	2.50195	1.58439	0.0555349	0.16554	2.66017	E9QM38;P55012;A2AQ52;A2AQ51;A2AQ50;P55014	E9QM38;P55012	Solute carrier family 12 member 2	Slc12a2	E9QM38	8.78939
0.942667	0.924258	0.622791	0.969443	0.612617	0.723465	0.833356	0.83953	0.851798	0.606603	0.813112	1.58476	0.0555369	0.170218	2.6607	Q8C0L9;B0R058;D6RHB5;A2AMD7;A2AMD6;D6RHS8;D6RGT7	Q8C0L9;B0R058	Glycerophosphocholine phosphodiesterase GPCPD1	Gpcpd1	Q8C0L9	5.62963
0.0515862	-0.113263	-0.0471134	0.0723028	-0.099453	0.0196953	0.0525846	0.262303	0.0975981	0.0941877	-0.0105267	1.58456	0.0555372	0.133354	2.66042	Q80WM4	Q80WM4	Hyaluronan and proteoglycan link protein 4	Hapln4	Q80WM4	14.5
1.38048	1.26343	1.06639	1.20754	1.12576	1.32833	1.33494	1.41797	1.27289	1.05483	1.13943	1.58217	0.0557465	0.159732	2.65706	Q9CQK7	Q9CQK7	RWD domain-containing protein 1	Rwdd1	Q9CQK7	3.7037
-0.780783	-0.634196	-0.681261	-0.776875	-0.704208	-0.770472	-0.756839	-0.868379	-0.768502	-0.764842	-0.717379	1.58255	0.0557513	-0.0782159	-2.6576	Q8BHS6	Q8BHS6	Armadillo repeat-containing X-linked protein 3	Armcx3	Q8BHS6	5.80475
-3.99232	-4.07268	-4.25534	-3.92249	-4.09314	-4.27754	-3.93285	-4.11083	-4.12418	-4.09074	-4.21861	1.58233	0.0557514	0.151475	2.65729	Q3TRX6;E9Q9H3;P54103;E9Q9H2	Q3TRX6;E9Q9H3;P54103;E9Q9H2	DnaJ homolog subfamily C member 2;DnaJ homolog subfamily C member 2, N-terminally processed	Dnajc2	Q3TRX6	3.66492
0.82402	0.809453	0.696407	0.804187	0.783293	0.76103	0.791942	0.825692	0.843053	0.788733	0.698225	1.58268	0.0557765	0.0615885	2.65777	E9Q6Q2;E0CZE3;E9QMI9;E9QJQ9;E0CYT1;E9QMI8;E9QM73;Q3UH66;A0A0R4J1Z1;V9GXP7;F6SRP4;E9PZ38;Q80UE6;F7BQG5;E9Q470	E9Q6Q2;E0CZE3;E9QMI9;E9QJQ9;E0CYT1;E9QMI8;E9QM73;Q3UH66	Serine/threonine-protein kinase WNK2	Wnk2	E9Q6Q2	6.93119
-1.47538	-1.70233	-1.74807	-1.44386	-1.77236	-2.29235	-1.5595	-1.7554	-1.41229	-1.73136	-1.77293	1.58078	0.0559063	0.307281	2.65511	Q9ESX4	Q9ESX4	Nucleolar protein of 40 kDa	Zcchc17	Q9ESX4	6.639
3.16165	3.60964	3.52583	3.52165	3.46427	3.47814	3.22297	3.26597	3.40229	3.59308	3.36224	1.58013	0.0559266	-0.190628	-2.6542	Q60902;A0A1D5RLS1	Q60902;A0A1D5RLS1	Epidermal growth factor receptor substrate 15-like 1	Eps15l1	Q60902	5.95369
-4.08662	-4.40659	-4.42455	-3.9869	-4.09678	-3.96619	-4.08505	-3.98821	-4.0038	-4.3427	-4.52323	1.57973	0.0559444	0.263225	2.65364	Q8BLN5	Q8BLN5	Lanosterol synthase	Lss	Q8BLN5	8.18554
0.448715	0.275256	0.297699	0.464971	0.306749	0.0928154	0.395612	0.292222	0.341563	0.266751	0.324781	1.58024	0.0559494	0.127941	2.65435	Q8K2Q7;A0A0A6YWK4	Q8K2Q7	BRO1 domain-containing protein BROX	Brox	Q8K2Q7	4.86618
-3.80325	-3.99454	-3.93758	-3.55677	-4.04937	-3.6794	-3.82384	-3.56008	-3.55262	-3.72751	-4.07442	1.57763	0.0562148	0.251161	2.65068	A0A1W2P8D3;Q8BFR4	A0A1W2P8D3;Q8BFR4	N-acetylglucosamine-6-sulfatase	Gns	A0A1W2P8D3	7.87879
-1.06877	-0.751456	-0.739063	-0.948064	-0.783836	-0.995869	-0.865676	-1.01052	-1.03709	-0.934699	-0.788372	1.57669	0.0563384	-0.153808	-2.64936	Q8K377;E0CX41	Q8K377	Leucine-rich repeat transmembrane neuronal protein 1	Lrrtm1	Q8K377	5.74713
0.17355	-0.30852	-0.158672	-0.159804	-0.297457	-0.0477142	0.217706	0.315171	0.189528	0.0728769	0.00222969	1.57433	0.0565776	0.270106	2.64605	Q8K4Z0	Q8K4Z0	Leucine-rich repeat LGI family member 2	Lgi2	Q8K4Z0	4.90909
-1.44149	-1.27588	-1.27941	-1.366	-1.16799	-1.01771	-1.30279	-1.24215	-1.37633	-1.21471	-1.25529	1.57368	0.0565844	-0.143918	-2.64514	Q8K0F1;A0A2I3BRD1;A0A2I3BPS3	Q8K0F1;A0A2I3BRD1;A0A2I3BPS3	TBC1 domain family member 23	Tbc1d23	Q8K0F1	5.84795
1.9335	2.03618	2.06112	2.04403	2.11326	2.176	1.98362	2.0264	1.92038	2.02115	2.03514	1.57436	0.0566057	-0.0922228	-2.64609	Q8CAY6;G3XA25;A0A3B2WAL8;Q80X81	Q8CAY6;G3XA25;A0A3B2WAL8;Q80X81	Acetyl-CoA acetyltransferase, cytosolic	Acat2;Acat3	Q8CAY6	11.0831
-2.73745	-3.37203	-3.24872	-2.7614	-2.95508	-2.71525	-2.84444	-2.46967	-2.82533	-2.91842	-3.1265	1.57374	0.0566125	0.32834	2.64522	Q9D2E2;F6ZMT3	Q9D2E2;F6ZMT3	Target of EGR1 protein 1	Toe1	Q9D2E2	6.65362
-3.67786	-3.27687	-3.32097	-3.4022	-3.25246	-3.18381	-3.25685	-3.31769	-3.44318	-3.19508	-3.05021	1.57326	0.0566218	-0.206322	-2.64455	Q924T7;F6XVP7	Q924T7;F6XVP7	E3 ubiquitin-protein ligase RNF31	Rnf31	Q924T7	6.09756
3.18871	2.88419	2.96821	3.11225	3.05137	3.2238	3.21447	3.33441	3.13088	3.03083	3.03839	1.57047	0.0568557	0.163345	2.64063	P50247;A2ALT5	P50247	Adenosylhomocysteinase	Ahcy	P50247	8.56481
-0.23848	-0.297515	-0.464132	-0.23549	-0.312382	-0.281729	-0.300241	-0.298535	-0.244847	-0.370912	-0.425707	1.57064	0.0568688	0.0952108	2.64087	Q61687;F6RDB7;A6PWK8;Q3UY26;Q8C2S3;A0A0G2JFA5;A6PWL2;A6PWK9;A0A0G2JF42;A0A0G2JGH3;Q3TA30;A6PWK7	Q61687;F6RDB7	Transcriptional regulator ATRX	Atrx	Q61687	5.77544
-3.75149	-4.25031	-4.76349	-4.34707	-4.28913	-4.46633	-4.09261	-4.16468	-3.82886	-4.23639	-4.34129	1.57116	0.056883	0.354216	2.64159	A0A0G2JE50;A0A0R4J0B0;Q8CDK8;A0A0G2JDH9;Q8R056;G3X9J8;G5E8G5;O54990	A0A0G2JE50;A0A0R4J0B0;Q8CDK8;A0A0G2JDH9;Q8R056;G3X9J8;G5E8G5;O54990	Prominin-1	Prom1	A0A0G2JE50	5.84577
2.42953	2.69718	2.63006	2.49033	2.57781	2.38924	2.39709	2.25923	2.45459	2.51356	2.57304	1.57075	0.0568894	-0.157328	-2.64102	B9EKN8;B2RQ80;E0CXD6;E0CY98;E9PUL9;P83510;E0CZF8;E0CZD7;E0CYV5	B9EKN8;B2RQ80;E0CXD6;E0CY98;E9PUL9;P83510;E0CZF8;E0CZD7	Traf2 and NCK-interacting protein kinase	Tnik	B9EKN8	6.06509
3.55535	3.63251	3.61831	3.51891	3.6355	3.58144	3.59881	3.52407	3.60834	3.70324	3.59734	1.57082	0.0569026	-0.0669604	-2.64112	A0A1L1STC6;Q6ZWR6;A0A1L1SRV6;Q6ZWR5	A0A1L1STC6;Q6ZWR6	Nesprin-1	Syne1	A0A1L1STC6	3.36402
0.332748	0.333526	0.327118	0.240708	0.410669	0.444061	0.327592	0.241427	0.226401	0.314097	0.324097	1.56904	0.0570282	-0.0851526	-2.63861	Q99M51;Q8BH99;A0A087WQD1;A0A087WSB1	Q99M51;Q8BH99;A0A087WQD1;A0A087WSB1	Cytoplasmic protein NCK1	Nck1	Q99M51	6.6313
-2.75213	-3.14885	-3.2667	-2.74569	-2.95002	-2.63544	-2.40999	-2.38915	-2.62481	-2.80237	-2.76403	1.56799	0.0570738	0.343549	2.63714	E9Q453;E9Q456	E9Q453;E9Q456		Tpm1	E9Q453	1.63265
1.25822	1.27318	1.18263	1.41251	1.23058	1.09412	1.31249	1.18704	1.30373	1.06509	1.14873	1.56833	0.0570795	0.129076	2.63762	Q9WU28;H7BWX1;E9PVG3;E9PZ62;E9Q093	Q9WU28	Prefoldin subunit 5	Pfdn5	Q9WU28	3.24675
-5.78151	-6.42803	-6.48963	-6.09925	-6.78844	-6.09632	-5.81563	-6.32108	-5.89418	-6.43908	-6.06342	1.56853	0.0570802	0.401824	2.6379	E9Q1K3;F6V4G5;D3Z0T1	E9Q1K3		Add1	E9Q1K3	7.12121
-0.273602	-0.392003	-0.212475	-0.278449	-0.401052	-0.491243	-0.196164	-0.36575	-0.177472	-0.48326	-0.44306	1.56735	0.0571007	0.145562	2.63624	P50153	P50153	Guanine nucleotide-binding protein G(I)/G(S)/G(O) subunit gamma-4	Gng4	P50153	1.33333
0.828257	1.29496	1.16233	0.847762	0.994432	0.669775	0.745715	0.722045	0.874658	1.13437	1.21782	1.56545	0.0572801	-0.275261	-2.63357	Q9CRC9;D3YWR1;D6RCJ1	Q9CRC9;D3YWR1	Glucosamine-6-phosphate isomerase 2;Glucosamine-6-phosphate isomerase	Gnpda2	Q9CRC9	7.6087
-3.67031	-3.59233	-3.38917	-3.50046	-3.21851	-3.31028	-3.48673	-3.5391	-3.4679	-3.35317	-3.25534	1.56548	0.0573159	-0.179768	-2.63362	Q8BTZ7	Q8BTZ7	Mannose-1-phosphate guanyltransferase beta	Gmppb	Q8BTZ7	8.05556
2.48994	2.73975	2.65481	2.48463	2.62591	2.41995	2.46773	2.28471	2.54625	2.64119	2.63371	1.56566	0.0573167	-0.164567	-2.63386	Q9WV69;A0A2I3BS01	Q9WV69	Dematin	Dmtn	Q9WV69	5.18519
2.6429	2.84565	2.7573	2.75097	2.79257	2.85317	2.62271	2.69293	2.6905	2.69877	2.70578	1.56566	0.0573525	-0.0955395	-2.63386	E9QKH8;O35927;B7ZNF6;A0A2I3BQV7;A0A2I3BQV6;V9GXG7	E9QKH8;O35927;B7ZNF6	Catenin delta-2	Ctnnd2	E9QKH8	6.90209
-0.00900269	0.0870905	0.103571	0.132295	0.138	0.219639	-0.0684748	0.00339603	-0.0413427	0.0701761	0.0546303	1.5648	0.0573591	-0.10881	-2.63267	Q921H9	Q921H9	Cytochrome c oxidase assembly factor 7	Coa7	Q921H9	9.95671
-0.182215	-0.0504732	0.0255833	-0.190263	0.0698948	0.0198364	-0.289348	-0.409572	-0.322017	-0.288709	-0.229483	1.56243	0.0577171	-0.203124	-2.62933	Q7TNR6	Q7TNR6	Immunoglobulin superfamily member 21	Igsf21	Q7TNR6	5.76923
0.738277	0.570632	0.516573	0.735164	0.642225	0.661276	0.634063	0.650582	0.606433	0.495332	0.469639	1.56043	0.0580174	0.113624	2.62652	Q9CR09;M0QWS4	Q9CR09;M0QWS4	Ubiquitin-fold modifier-conjugating enzyme 1	Ufc1	Q9CR09	5.98802
1.77954	1.67483	1.64424	1.75651	1.45421	1.31466	1.83508	1.68374	1.81141	1.66818	1.70732	1.55915	0.0582427	0.196018	2.62473	Q8CH18;A0A1W2P7Q7;A0A1W2P765	Q8CH18	Cell division cycle and apoptosis regulator protein 1	Ccar1	Q8CH18	3.75218
-3.96412	-3.60102	-3.64012	-3.74491	-3.49778	-3.39448	-3.83691	-3.5938	-3.85755	-3.72885	-3.68534	1.55637	0.0585466	-0.208193	-2.62083	A0A338P6V3;D3YXU9;D3Z4E4;Q8BWU3;D3YVN0;A2ADB2	A0A338P6V3;D3YXU9;D3Z4E4;Q8BWU3;D3YVN0;A2ADB2	Protein FAM131A	Fam131a;Fam131c	A0A338P6V3	7.05882
3.10143	2.93753	3.02949	3.00885	2.87863	2.80172	3.02259	3.06249	3.087	2.92733	3.05291	1.55678	0.0585597	0.118539	2.6214	Q925N0;Q8BRQ9;D3YXH5	Q925N0;Q8BRQ9	Sideroflexin-5;Sideroflexin	Sfxn5	Q925N0	4.67836
3.10928	2.9795	3.01126	3.09969	3.07211	2.98081	3.05508	2.98786	3.09006	2.89437	2.90653	1.55657	0.0585705	0.0942948	2.6211	P70206	P70206	Plexin-A1	Plxna1	P70206	6.2302
-0.557594	-0.671567	-0.772329	-0.576171	-0.673794	-0.512352	-0.535636	-0.557431	-0.515105	-0.667552	-0.883537	1.5557	0.0585757	0.148468	2.61988	D3YTL8;Q52KF3;A0A286YDN9;A0A286YE32	D3YTL8;Q52KF3;A0A286YDN9;A0A286YE32	Protein spire homolog 1	Spire1	D3YTL8	2.9549
2.59861	2.26206	2.30494	2.39622	2.22711	2.67152	2.59247	2.75015	2.58374	2.27311	2.35765	1.55501	0.0585941	0.234839	2.61892	Q8R1I1	Q8R1I1	Cytochrome b-c1 complex subunit 9	Uqcr10	Q8R1I1	4.6875
2.50224	2.5883	2.48239	2.2817	2.46427	2.42461	2.31207	2.18301	2.4534	2.56904	2.48959	1.55525	0.0586022	-0.156549	-2.61926	Q9R1V7	Q9R1V7	Disintegrin and metalloproteinase domain-containing protein 23	Adam23	Q9R1V7	8.80579
-1.86333	-2.1566	-2.04575	-1.98471	-2.08572	-1.98855	-1.98465	-1.87128	-1.89196	-1.89719	-2.16306	1.55571	0.0586046	0.136956	2.6199	Q9Z2M7	Q9Z2M7	Phosphomannomutase 2	Pmm2	Q9Z2M7	9.91736
2.05502	1.57885	1.31744	1.77889	1.42496	2.04983	1.88156	1.85885	1.84399	1.2778	1.55951	1.55505	0.0586155	0.34893	2.61897	Q9WV98;A0A1Y7VIZ6;A0A1Y7VL11	Q9WV98;A0A1Y7VIZ6;A0A1Y7VL11	Mitochondrial import inner membrane translocase subunit Tim9	Timm9	Q9WV98	3.37079
-0.199434	-0.291347	-0.276173	-0.169724	-0.187719	-0.172066	-0.115802	-0.108964	-0.163226	-0.198506	-0.361763	1.5553	0.0586286	0.0964988	2.61931	E9QP09;S4R1Y1;Q80TT8;Q8VE73;A0A0U1RPG9;A0A0U1RNX4;F6Q1R4;E9Q6H4;Q3TLD5	E9QP09;S4R1Y1;Q80TT8	Cullin-9	Cul9	E9QP09	6.19048
1.54516	1.40813	1.44497	1.52956	1.49881	1.52644	1.4988	1.53425	1.4916	1.46506	1.42162	1.55179	0.0591095	0.0590347	2.6144	Q80XK6;A0A1Y7VNP1	Q80XK6;A0A1Y7VNP1	Autophagy-related protein 2 homolog B	Atg2b	Q80XK6	5.20482
1.36733	1.46859	1.54462	1.38642	1.47869	1.6472	1.41627	1.48475	1.40345	1.45004	1.47655	1.5505	0.0592682	-0.099302	-2.61259	F7CYX4;B8QI34;Q8BSS9	F7CYX4;B8QI34;Q8BSS9	Liprin-alpha-2	Ppfia2	F7CYX4	4.53822
-4.79867	-5.13002	-5.12196	-4.63398	-4.80632	-4.9191	-4.91205	-4.50525	-4.58469	-4.93737	-4.74276	1.54993	0.0593181	0.255992	2.61178	A2BI12;F6RB63;F6W677	A2BI12		Psip1	A2BI12	6.72783
1.9963	2.43654	2.2372	2.09322	2.28658	2.15495	2.11218	2.00965	2.12289	2.03097	2.30294	1.54972	0.0593407	-0.17468	-2.61149	Q9JMF3	Q9JMF3	Guanine nucleotide-binding protein G(I)/G(S)/G(O) subunit gamma-13	Gng13	Q9JMF3	1.49254
0.440342	0.574256	0.531067	0.475486	0.588844	0.717144	0.334458	0.500484	0.413987	0.503987	0.448195	1.54878	0.0594793	-0.127631	-2.61017	B2RUJ5	B2RUJ5	Amyloid beta A4 precursor protein-binding family A member 1	Apba1	B2RUJ5	6.88836
-1.84371	-2.27684	-1.9185	-2.15304	-2.28314	-2.28861	-2.01533	-2.00377	-2.03573	-2.33712	-2.24449	1.54804	0.0595268	0.214467	2.60913	F8WHW3;Q3TWL2;E0CYE6;E0CZF6;E0CZ18	F8WHW3;Q3TWL2;E0CYE6	Type 1 phosphatidylinositol 4,5-bisphosphate 4-phosphatase	Tmem55b	F8WHW3	11.5523
-1.46983	-0.670136	-0.824934	-0.935199	-0.852636	-1.19417	-1.31922	-1.45087	-1.24317	-1.2418	-0.752695	1.54819	0.0595438	-0.360929	-2.60934	Q7TNF0;H3BJT3;D3YYV2	Q7TNF0;H3BJT3;D3YYV2	Double C2-like domain-containing protein alpha	Doc2a	Q7TNF0	8.88889
5.2054	5.33837	5.35609	5.1788	5.43284	5.46134	5.20246	5.24601	5.2412	5.31073	5.16084	1.5469	0.0597217	-0.128595	-2.60753	A0A338P769;A0A338P6R8;A0A338P755;A2ARU0	A0A338P769;A0A338P6R8			A0A338P769	4.49735
-0.106174	-0.200351	-0.165844	-0.0605898	-0.166681	-0.346004	-0.1515	-0.127025	-0.0318174	-0.149337	-0.156034	1.54578	0.0599262	0.101954	2.60595	Q3TDN2;D3Z2H4	Q3TDN2;D3Z2H4	FAS-associated factor 2	Faf2	Q3TDN2	2.92135
0.215712	0.0656271	0.108412	0.191669	0.120457	0.284031	0.325263	0.390685	0.31037	0.214431	0.16494	1.54495	0.0599779	0.12709	2.60479	Q8K4Z5	Q8K4Z5	Splicing factor 3A subunit 1	Sf3a1	Q8K4Z5	3.91909
2.02585	1.71078	1.6265	1.83662	1.84766	2.02261	2.16617	2.24009	2.16333	1.84914	1.9856	1.54517	0.0599902	0.246031	2.6051	P70663;A0A0G2JFH7	P70663	SPARC-like protein 1	Sparcl1	P70663	6.61538
2.62609	2.64051	2.68604	2.48419	2.71509	2.81445	2.62557	2.68491	2.59876	2.76736	2.66036	1.54381	0.0601744	-0.110066	-2.60318	E9QNF7;Q9CPW0;A0A140LJB1;F7D1I5;G3UXY6;A0A0G2JE70;Q78HU7	E9QNF7;Q9CPW0	Contactin-associated protein-like 2	Cntnap2	E9QNF7	8.18318
-5.68738	-5.37955	-5.5414	-5.5792	-5.28994	-5.3306	-5.6403	-5.5072	-5.37255	-5.45803	-5.24483	1.54363	0.0601793	-0.18327	-2.60294	O88819	O88819	Alpha-(1,3)-fucosyltransferase 9	Fut9	O88819	3.06407
2.55247	2.32363	2.45206	2.51709	2.40719	2.52208	2.45847	2.62854	2.46609	2.40127	2.40356	1.54247	0.0603362	0.106232	2.6013	Q91ZA3;H3BL62;H3BK61;H3BJR0;D3YWM4;D3YZC0	Q91ZA3	Propionyl-CoA carboxylase alpha chain, mitochondrial	Pcca	Q91ZA3	6.90608
1.56203	1.59581	1.69857	1.57275	1.69458	1.6522	1.55806	1.58253	1.59102	1.62833	1.56198	1.54161	0.0604042	-0.0652987	-2.6001	P12815	P12815	Programmed cell death protein 6	Pdcd6	P12815	8.90052
-2.1836	-2.55995	-2.61591	-2.16033	-2.49246	-2.29532	-2.10786	-2.1826	-2.09656	-2.21427	-2.12754	1.54133	0.0604186	0.238048	2.59971	Q8JZL3	Q8JZL3	Thiamine-triphosphatase	Thtpa	Q8JZL3	8.48214
0.214396	0.139829	0.121187	0.193391	0.0811768	-0.00707817	0.233312	0.208282	0.237533	0.171388	0.225189	1.5418	0.0604365	0.0954339	2.60036	A0A0B4J1E2;Q9CSN1	A0A0B4J1E2;Q9CSN1	SNW domain-containing protein 1	Snw1	A0A0B4J1E2	5.78358
1.24146	0.963593	1.09109	1.25309	1.04212	1.3546	1.2065	1.46929	1.26122	1.05523	1.05875	1.54162	0.0604412	0.192083	2.60011	Q8R0F8	Q8R0F8	Acylpyruvase FAHD1, mitochondrial	Fahd1	Q8R0F8	7.04846
0.0545921	-0.203656	-0.115408	0.0238619	-0.0251236	0.0865822	0.127046	0.261121	-0.00509548	-0.0384836	-0.122562	1.54031	0.0605208	0.16208	2.59827	A0A0R4J005;E9QP62;Q9D7B2;Q99JW4;Q91XD2	A0A0R4J005;E9QP62;Q9D7B2;Q99JW4;Q91XD2	LIM and senescent cell antigen-like-containing domain protein 1;LIM and senescent cell antigen-like-containing domain protein 2	Lims1;Lims2	A0A0R4J005	7.12166
4.79362	4.54946	4.65944	4.76474	4.59697	4.78422	4.70446	4.941	4.71445	4.61625	4.67036	1.54044	0.0605284	0.137535	2.59846	Q8BWF0	Q8BWF0	Succinate-semialdehyde dehydrogenase, mitochondrial	Aldh5a1	Q8BWF0	9.94264
2.05817	2.0136	1.99538	2.1443	2.04782	1.96847	2.05762	1.97958	2.13614	1.96035	1.88001	1.5384	0.0607399	0.0975581	2.59559	Q6ZWV3;I7HLV2;P86048;A0A1B0GXC3	Q6ZWV3;I7HLV2;P86048	60S ribosomal protein L10;60S ribosomal protein L10-like	Rpl10;Rpl10l	Q6ZWV3	7.94393
0.790333	0.816236	0.928677	0.712728	0.920141	0.837427	0.762557	0.850686	0.88408	0.982133	1.01901	1.53856	0.0607673	-0.117195	-2.59582	F6VMS8	F6VMS8		Sgip1	F6VMS8	11.4286
-3.291	-3.59703	-3.45358	-3.41906	-3.32403	-3.28858	-3.25052	-3.22551	-3.20784	-3.51841	-3.66705	1.53701	0.0609567	0.195991	2.59365	Q9D338	Q9D338	39S ribosomal protein L19, mitochondrial	Mrpl19	Q9D338	4.79452
4.10155	4.54051	4.48089	4.26223	4.48447	4.25432	4.21896	4.22956	4.16508	4.13305	4.53073	1.53607	0.0610878	-0.208519	-2.59232	E9Q828;F7AAP4;Q6Q477	E9Q828;F7AAP4;Q6Q477	Calcium-transporting ATPase	Atp2b4	E9Q828	7.50853
-2.91356	-2.72584	-2.61184	-2.81704	-2.53785	-2.12327	-2.87227	-2.75947	-3.05948	-2.8089	-2.66027	1.5349	0.0612278	-0.306371	-2.59069	Q3UHI4	Q3UHI4	Protein TMED8	Tmed8	Q3UHI4	7.36196
1.71038	1.80675	1.79838	1.73603	1.81542	2.00932	1.74671	1.79363	1.75781	1.83491	1.82238	1.53472	0.0612295	-0.0989441	-2.59043	Q99LB6;E0CYU5	Q99LB6	Methionine adenosyltransferase 2 subunit beta	Mat2b	Q99LB6	6.28743
-0.154387	-0.306445	-0.341751	-0.188582	-0.268841	-0.315237	-0.26101	-0.318885	-0.221831	-0.384765	-0.537268	1.53505	0.061248	0.130112	2.59089	Q8BU14	Q8BU14	Translocation protein SEC62	Sec62	Q8BU14	6.53266
-1.61683	-1.66858	-1.67641	-1.47728	-1.59159	-1.74565	-1.60403	-1.63521	-1.60181	-1.7318	-1.661	1.53419	0.0613041	0.0921401	2.58968	P58137;Q8BZR4	P58137;Q8BZR4	Acyl-coenzyme A thioesterase 8	Acot8	P58137	7.1875
1.81887	1.62446	1.69837	1.76219	1.74209	1.8813	1.91013	1.97577	1.8394	1.74128	1.67597	1.53387	0.0613301	0.134029	2.58924	Q99NB9;G5E866;A0A087WNS2	Q99NB9;G5E866	Splicing factor 3B subunit 1	Sf3b1	Q99NB9	6.82515
-2.19373	-1.87586	-1.93499	-1.94307	-1.88384	-2.01425	-2.06819	-2.0419	-1.92984	-1.86017	-1.80909	1.53351	0.061356	-0.13898	-2.58872	P70303	P70303	CTP synthase 2	Ctps2	P70303	7.67918
[truncated: 4,174 more rows]

## Sheet: Fig. 2d
LogTERs and Gly codon content of Nsun2 KO vs. WT cortex
gene	logTER	logTER.pv	logTER.padj	GGU	GGC	GGA	GGG	gly
Ccdc22	-5.23672	0.00342311	0.107337	0.477707	2.07006	0.796178	0.636943	3.98089
[truncated: 4,376 more rows]

## Sheet: Fig. 2f
Riboseq A-site occupancy by codon and amino acid, Dwell time by amino acid for Nsun2 KO vs. WT cortex.
[truncated: 88 more rows]

[truncated: 31 more sheets: Fig. 3b, Fig. 4a, Fig. 4b, Fig. 5a, Fig. 5b, Fig. 5c, Fig. 5d, Fig. 5e, Fig. S1a, Fig. S1c, Fig. S1d, Fig. S1e, Fig. S2c, Fig. S3a, Fig. S4a, Fig. S4b, Fig. S4c, Fig. S4d, Fig. S4e, Fig. S4f …]
